# Supplementary material for: Integrative single-cell characterization of a frugivorous and an insectivorous bat kidney and pancreas
Source: Nat Commun. 2024 Jan 9;15:12. doi: 10.1038/s41467-023-44186-y (PMC10776631; doi:10.1038/s41467-023-44186-y)
Supplement: Supplementary file 2 — Supplementary Data 1-13 [file 41467_2023_44186_MOESM2_ESM.xlsx]

## Sheet: Sup Data 1
Sample ID	Sample	Species	Organ	Genome	Pipeline version	Estimated number of cells	Feature linkages detected	Linked genes	Linked peaks	ATAC Confidently mapped read pairs	ATAC Fraction of genome in peaks	ATAC Fraction of high-quality fragments in cells	ATAC Fraction of high-quality fragments overlapping TSS	ATAC Fraction of high-quality fragments overlapping peaks	ATAC Fraction of transposition events in peaks in cells	ATAC Mean raw read pairs per cell	ATAC Median high-quality fragments per cell	ATAC Non-nuclear read pairs	ATAC Number of peaks	ATAC Percent duplicates	ATAC Q30 bases in barcode	ATAC Q30 bases in read 1	ATAC Q30 bases in read 2	ATAC Q30 bases in sample index i1	ATAC Sequenced read pairs	ATAC TSS enrichment score	ATAC Unmapped read pairs	ATAC Valid barcodes	GEX Fraction of transcriptomic reads in cells	GEX Mean raw reads per cell	GEX Median UMI counts per cell	GEX Median genes per cell	GEX Percent duplicates	GEX Q30 bases in UMI	GEX Q30 bases in barcode	GEX Q30 bases in read 2	GEX Reads mapped antisense to gene	GEX Reads mapped confidently to exonic regions	GEX Reads mapped confidently to genome	GEX Reads mapped confidently to intergenic regions	GEX Reads mapped confidently to intronic regions	GEX Reads mapped confidently to transcriptome	GEX Reads mapped to genome	GEX Reads with TSO	GEX Sequenced read pairs	GEX Total genes detected	GEX Valid UMIs	GEX Valid barcodes
K1_12-2021_50kb_final	K1	Big brown bat	kidney	Efus_newannot	cellranger-arc-2.0.0	2799	63648	5909	25172	0.8479	0.0396	0.7436	0.2434	0.359	0.3268	226401	14667	0.0389	95180	0.8041	0.9131	0.9072	0.9157	nan	633695035	6.3747	0.041	0.9806	0.8761	240412	3074	1668	0.9621	0.9542	0.9561	0.9326	0.0701	0.6503	0.8561	0.2058	0	0.5744	0.8757	0.3185	672912456	22219	0.9997	0.9652
K3_12-2021_50kb_final	K3	Big brown bat	kidney	Efus_newannot	cellranger-arc-2.0.0	1967	29887	4508	18203	0.8515	0.0365	0.7265	0.2265	0.3183	0.2875	400553	15702	0.0835	87718	0.8572	0.9089	0.9108	0.9155	nan	787887849	5.6941	0.0402	0.9828	0.7456	385887	2667	1420	0.9694	0.9533	0.955	0.9342	0.0521	0.5797	0.8617	0.282	0	0.523	0.878	0.251	759040415	21395	0.9997	0.9656
K4_12-2021_50kb_final	K4	Big brown bat	kidney	Efus_newannot	cellranger-arc-2.0.0	1565	23040	4037	15979	0.8459	0.0334	0.7319	0.2241	0.2979	0.2656	351140	17843	0.063	80795	0.8249	0.897	0.912	0.9042	nan	549534015	5.8028	0.0393	0.9668	0.7302	497023	2518	1357	0.9697	0.9532	0.9566	0.9311	0.0549	0.5309	0.8288	0.298	0	0.4719	0.8477	0.2993	777840969	21255	0.9997	0.9613
K5_12-2021_50kb_final	K5	Big brown bat	kidney	Efus_newannot	cellranger-arc-2.0.0	4419	18802	3691	21971	0.858	0.0416	0.772	0.2361	0.351	0.3132	182833	3254	0.1049	100281	0.8731	0.9015	0.908	0.9072	nan	807937847	6.358	0.039	0.9789	0.7838	144718	367	275	0.9596	0.9534	0.9566	0.9384	0.0362	0.5353	0.8285	0.2932	0	0.4945	0.8495	0.5167	639507539	21445	0.9997	0.9671
A1_12-2021_50kb_final	A1	Jamaican fruit bat	kidney	Ajam_newannot	cellranger-arc-2.0.0	3031	9148	2041	8428	0.9121	0.0288	0.7994	0.214	0.2625	0.2335	232848	7039	0.0365	71054	0.887	0.9093	0.9078	0.9155	nan	705761251	6.5511	0.0202	0.9832	0.7456	216922	664	500	0.9864	0.9538	0.9554	0.9276	0.0615	0.6305	0.8648	0.2343	0	0.5664	0.8864	0.3059	657490451	19165	0.9997	0.9646
A2_12-2021_50kb_final	A2	Jamaican fruit bat	kidney	Ajam_newannot	cellranger-arc-2.0.0	4308	24733	3295	16405	0.9077	0.0339	0.8111	0.2174	0.2829	0.2566	171862	8237	0.0388	84504	0.7926	0.9082	0.9154	0.9197	nan	740382314	6.9586	0.0198	0.982	0.7491	126251	604	460.5	0.9744	0.9549	0.9573	0.9284	0.0639	0.6049	0.8407	0.2358	0	0.5388	0.8641	0.3122	543890027	19609	0.9997	0.9599
A3_12-2021_50kb_final	A3	Jamaican fruit bat	kidney	Ajam_newannot	cellranger-arc-2.0.0	3335	12058	2452	11191	0.9135	0.0319	0.8499	0.2091	0.2629	0.2376	195327	7213	0.0498	79032	0.8305	0.9152	0.9142	0.9231	nan	651414009	6.6297	0.0189	0.9846	0.8008	245734	698	521	0.9855	0.9537	0.9559	0.9304	0.0582	0.5951	0.8253	0.2302	0	0.5345	0.8482	0.3037	819522891	19403	0.9996	0.9593
A4_12-2021_50kb_final	A4	Jamaican fruit bat	kidney	Ajam_newannot	cellranger-arc-2.0.0	2679	4832	1422	6199	0.9014	0.0279	0.7454	0.1843	0.2173	0.198	272747	5515	0.0675	68431	0.8939	0.929	0.8947	0.9342	nan	730688551	6.0932	0.0183	0.9869	0.6137	289279	461	333	0.9832	0.9509	0.9536	0.9202	0.0434	0.4738	0.76	0.2862	0	0.4288	0.7914	0.3511	774977825	18503	0.9997	0.9605
P1_12-2021_50kb_final	P1	Big brown bat	pancreas	Efus_newannot	cellranger-arc-2.0.0	1692	4376	1779	4620	0.8258	0.0285	0.4853	0.1687	0.1968	0.1764	375619	18920	0.0049	69553	0.7103	0.9075	0.9181	0.9101	nan	635548081	3.5092	0.0385	0.9756	0.6232	548405	3110	1524	0.976	0.9532	0.9561	0.9365	0.0647	0.6944	0.7974	0.103	0	0.59	0.8126	0.2035	927901678	21198	0.9997	0.9609
P2_12-2021_50kb_final	P2	Big brown bat	pancreas	Efus_newannot	cellranger-arc-2.0.0	2680	6345	1827	8088	0.8289	0.0254	0.5107	0.1537	0.1673	0.1527	228972	4173	0.0159	60039	0.8384	0.9294	0.8896	0.9222	nan	613644645	3.3843	0.036	0.9857	0.4675	294014	1086	586.5	0.9589	0.9485	0.9516	0.9394	0.035	0.5316	0.6564	0.1248	0	0.4616	0.6684	0.4393	787957604	20316	0.9996	0.9496
P4_12-2021_50kb_final	P4	Big brown bat	pancreas	Efus_newannot	cellranger-arc-2.0.0	1207	6813	2244	7056	0.8332	0.0281	0.7254	0.191	0.2433	0.216	416167	7760	0.0125	67600	0.8748	0.8973	0.914	0.9006	nan	502313147	5.1388	0.0414	0.972	0.8731	637995	5659	2269	0.9609	0.9509	0.9552	0.9305	0.0568	0.5967	0.7562	0.1596	0	0.5218	0.7754	0.3647	770059917	21606	0.9997	0.9627
P5_12-2021_50kb_final	P5	Big brown bat	pancreas	Efus_newannot	cellranger-arc-2.0.0	1599	9819	2428	11512	0.8376	0.0317	0.6872	0.2085	0.2812	0.2468	327101	5757	0.0113	76669	0.8838	0.8992	0.9037	0.8997	nan	523034574	5.554	0.0443	0.9723	0.867	541601	2197	1117	0.9772	0.9526	0.9563	0.9336	0.0497	0.6486	0.8008	0.1522	0	0.5807	0.822	0.2668	866020327	20802	0.9997	0.9613
J1_12-2021_50kb_final	J1	Jamaican fruit bat	pancreas	Ajam_newannot	cellranger-arc-2.0.0	2107	68117	4442	22115	0.9143	0.0361	0.7519	0.2011	0.2768	0.2505	344942	38693	0.021	89705	0.7288	0.9218	0.9049	0.9259	nan	726793113	6.1811	0.0182	0.985	0.8057	305089	3631	1776	0.9611	0.9494	0.9507	0.9247	0.0437	0.594	0.7573	0.1633	0	0.5418	0.779	0.4932	642821902	20089	0.9997	0.9592
J2_12-2021_50kb_final	J2	Jamaican fruit bat	pancreas	Ajam_newannot	cellranger-arc-2.0.0	2788	217159	6910	44315	0.918	0.042	0.8585	0.2352	0.3358	0.3067	257962	32524.5	0.0151	103941	0.7585	0.9238	0.9146	0.929	nan	719196923	7.8023	0.0187	0.9847	0.8774	200763	2841.5	1562.5	0.9617	0.9558	0.9569	0.9291	0.0384	0.6302	0.7942	0.164	0	0.5859	0.8132	0.4929	559726040	20144	0.9997	0.965
J4_12-2021_50kb_final	J4	Jamaican fruit bat	pancreas	Ajam_newannot	cellranger-arc-2.0.0	4674	222067	6422	38936	0.9133	0.0354	0.7993	0.2293	0.2876	0.2632	203190	21641	0.0187	88169	0.6737	0.924	0.9133	0.9288	nan	949710083	6.8409	0.0178	0.9839	0.7514	123827	1108	769	0.9503	0.9525	0.9557	0.9359	0.055	0.595	0.736	0.141	0	0.5297	0.7562	0.3742	578768902	20942	0.9997	0.9511

## Sheet: Sup Data 2
p_val	avg_log2FC	pct.1	pct.2	p_val_adj	gene	type	celltype	gene_convert	condition
6.94226e-10	2.59183	0.837	0.233	1.81734e-05	LOC119057640	Jamaican fruit bat	B cells	LOC119057640	fast
1.45127e-07	-1.08763	0.413	0.9	0.00379912	OG0020737	Jamaican fruit bat	B cells	SYNPR	fed
8.92494e-08	-1.54516	0.5	0.933	0.00233637	OG0014905	Jamaican fruit bat	B cells	R3HDM4	fed
4.21944e-09	-2.17656	0.038	0.433	0.000110456	OG0018917	Jamaican fruit bat	B cells	FRY	fed
6.75684e-08	-2.1791	0.365	0.8	0.0017688	OG0012384	Jamaican fruit bat	B cells	PCK1	fed
1.16138e-10	-2.45312	0.327	0.867	3.04026e-06	OG0014402	Jamaican fruit bat	B cells	PDK4	fed
1.79482e-23	2.53597	0.284	0	4.69847e-19	OG0017538	Jamaican fruit bat	Connecting tubules	ANOS1	fast
1.67906e-11	1.68754	0.308	0.104	4.39546e-07	PALM2AKAP2	Jamaican fruit bat	Connecting tubules	PALM2AKAP2	fast
5.60824e-10	1.33638	0.305	0.11	1.46813e-05	SYNE1	Jamaican fruit bat	Connecting tubules	SYNE1	fast
1.28981e-08	1.22979	0.279	0.104	0.000337647	PDE7B	Jamaican fruit bat	Connecting tubules	PDE7B	fast
9.91804e-10	1.18789	0.329	0.127	2.59634e-05	KLHL24	Jamaican fruit bat	Connecting tubules	KLHL24	fast
1.29549e-11	1.16277	0.557	0.308	3.39134e-07	PTGER3	Jamaican fruit bat	Connecting tubules	PTGER3	fast
5.14328e-08	1.03475	0.377	0.194	0.00134641	NLN	Jamaican fruit bat	Connecting tubules	NLN	fast
4.39952e-08	1.03034	0.273	0.104	0.00115171	PDE1C	Jamaican fruit bat	Connecting tubules	PDE1C	fast
2.56911e-08	1.01854	0.297	0.117	0.000672541	LOC119064267	Jamaican fruit bat	Connecting tubules	LOC119064267	fast
7.6507e-17	0.978611	0.751	0.495	2.0028e-12	KLHL3	Jamaican fruit bat	Connecting tubules	KLHL3	fast
5.92007e-11	0.966607	0.554	0.331	1.54976e-06	IPCEF1	Jamaican fruit bat	Connecting tubules	IPCEF1	fast
1.70255e-14	0.941339	0.78	0.605	4.45694e-10	TSC22D1	Jamaican fruit bat	Connecting tubules	TSC22D1	fast
1.30888e-09	0.899991	0.573	0.355	3.42639e-05	OG0020916	Jamaican fruit bat	Connecting tubules	MAGI3	fast
9.0827e-11	0.87775	0.69	0.505	2.37767e-06	LOC119042460	Jamaican fruit bat	Connecting tubules	LOC119042460	fast
5.86494e-11	0.850799	0.605	0.361	1.53533e-06	LOC119057640	Jamaican fruit bat	Connecting tubules	LOC119057640	fast
7.36962e-08	0.607164	0.788	0.645	0.00192922	GLIS3	Jamaican fruit bat	Connecting tubules	GLIS3	fast
8.30795e-08	-0.815406	0.403	0.565	0.00217485	TRPM7	Jamaican fruit bat	Connecting tubules	TRPM7	fed
8.38102e-08	-0.815737	0.729	0.789	0.00219398	SLC8A1	Jamaican fruit bat	Connecting tubules	SLC8A1	fed
4.53017e-08	-1.07085	0.122	0.288	0.00118591	IL1RAPL1	Jamaican fruit bat	Connecting tubules	IL1RAPL1	fed
1.80959e-07	-1.25965	0.273	0.428	0.00473714	FXYD2	Jamaican fruit bat	Connecting tubules	FXYD2	fed
8.87361e-14	-1.30834	0.369	0.632	2.32293e-09	OG0012964	Jamaican fruit bat	Connecting tubules	FAT4	fed
1.35153e-12	-1.36123	0.26	0.495	3.53802e-08	OG0013673	Jamaican fruit bat	Connecting tubules	DCDC2	fed
3.05903e-23	-1.38377	0.523	0.819	8.00792e-19	OG0014905	Jamaican fruit bat	Connecting tubules	R3HDM4	fed
8.95879e-27	-1.46901	0.668	0.846	2.34523e-22	OG0015983	Jamaican fruit bat	Connecting tubules	S100G	fed
3.0369e-09	-1.55784	0.18	0.355	7.95001e-05	PPARGC1A	Jamaican fruit bat	Connecting tubules	PPARGC1A	fed
6.24536e-22	-1.5992	0.276	0.619	1.63491e-17	LOC119049130	Jamaican fruit bat	Connecting tubules	LOC119049130	fed
7.99491e-21	-1.61773	0.403	0.709	2.09291e-16	OG0020737	Jamaican fruit bat	Connecting tubules	SYNPR	fed
1.91052e-27	-1.93554	0.302	0.682	5.00137e-23	OG0011994	Jamaican fruit bat	Connecting tubules	LOC119047104	fed
2.82743e-22	-1.94207	0.249	0.562	7.40164e-18	GUCY1A1	Jamaican fruit bat	Connecting tubules	GUCY1A1	fed
1.21279e-31	-2.12888	0.241	0.629	3.17483e-27	LOC119052947	Jamaican fruit bat	Connecting tubules	LOC119052947	fed
4.49788e-08	1.41263	0.37	0.187	0.00117745	ADGRL2	Jamaican fruit bat	Distal convoluted tubules	ADGRL2	fast
5.60275e-10	1.17606	0.373	0.158	1.46669e-05	MIOX	Jamaican fruit bat	Distal convoluted tubules	MIOX	fast
4.25103e-09	1.05917	0.406	0.194	0.000111283	OG0013781	Jamaican fruit bat	Distal convoluted tubules	PLCL1	fast
2.99719e-07	0.978345	0.361	0.18	0.00784604	MAML2	Jamaican fruit bat	Distal convoluted tubules	MAML2	fast
5.08465e-14	0.901133	0.719	0.428	1.33106e-09	LOC119057640	Jamaican fruit bat	Distal convoluted tubules	LOC119057640	fast
5.38997e-09	0.76099	0.767	0.594	0.000141099	TSC22D1	Jamaican fruit bat	Distal convoluted tubules	TSC22D1	fast
7.99021e-11	0.732049	0.812	0.662	2.09168e-06	KLHL3	Jamaican fruit bat	Distal convoluted tubules	KLHL3	fast
1.57882e-11	0.687945	0.907	0.77	4.13305e-07	EGF	Jamaican fruit bat	Distal convoluted tubules	EGF	fast
2.88094e-07	0.55962	0.773	0.658	0.00754173	LRBA	Jamaican fruit bat	Distal convoluted tubules	LRBA	fast
1.14771e-07	-0.514715	0.752	0.835	0.00300447	LOC119060702	Jamaican fruit bat	Distal convoluted tubules	LOC119060702	fed
1.1878e-07	-0.536132	0.764	0.885	0.00310943	OG0013206	Jamaican fruit bat	Distal convoluted tubules	CNNM2	fed
2.81398e-07	-0.902289	0.403	0.572	0.00736643	PITPNC1	Jamaican fruit bat	Distal convoluted tubules	PITPNC1	fed
1.45762e-09	-0.947867	0.481	0.647	3.81576e-05	GLS	Jamaican fruit bat	Distal convoluted tubules	GLS	fed
1.71459e-22	-1.15942	0.86	0.921	4.48846e-18	OG0015983	Jamaican fruit bat	Distal convoluted tubules	S100G	fed
8.16802e-15	-1.2625	0.376	0.658	2.13822e-10	OG0012964	Jamaican fruit bat	Distal convoluted tubules	FAT4	fed
1.07834e-07	-1.27579	0.14	0.313	0.00282288	TMTC2	Jamaican fruit bat	Distal convoluted tubules	TMTC2	fed
3.27743e-18	-1.32477	0.278	0.608	8.57966e-14	OG0017704	Jamaican fruit bat	Distal convoluted tubules	SGK1	fed
4.11902e-16	-1.34576	0.585	0.781	1.07828e-11	OG0014905	Jamaican fruit bat	Distal convoluted tubules	R3HDM4	fed
1.38554e-23	-1.45946	0.546	0.802	3.62706e-19	FXYD2	Jamaican fruit bat	Distal convoluted tubules	FXYD2	fed
1.77455e-11	-1.4887	0.09	0.295	4.64541e-07	OG0019812	Jamaican fruit bat	Distal convoluted tubules	VDR	fed
1.91495e-19	-1.55571	0.388	0.701	5.01295e-15	OG0011994	Jamaican fruit bat	Distal convoluted tubules	LOC119047104	fed
2.59456e-15	-1.71667	0.116	0.381	6.79203e-11	LOC119052947	Jamaican fruit bat	Distal convoluted tubules	LOC119052947	fed
1.67732e-22	-1.74952	0.278	0.655	4.39089e-18	LOC119049130	Jamaican fruit bat	Distal convoluted tubules	LOC119049130	fed
7.13498e-23	-1.76415	0.409	0.759	1.8678e-18	OG0020737	Jamaican fruit bat	Distal convoluted tubules	SYNPR	fed
4.00139e-12	-1.92208	0.633	0.741	1.04748e-07	SLC8A1	Jamaican fruit bat	Distal convoluted tubules	SLC8A1	fed
2.00889e-07	1.22627	0.361	0.181	0.00525888	LOC119046803	Jamaican fruit bat	Endothelial cells	LOC119046803	fast
7.00025e-18	0.952746	0.917	0.729	1.83253e-13	LOC119056413	Jamaican fruit bat	Endothelial cells	LOC119056413	fast
1.70328e-09	-1.22498	0.204	0.422	4.45883e-05	OG0015455	Jamaican fruit bat	Endothelial cells	PRKD1	fed
5.52302e-09	-1.23224	0.407	0.592	0.000144582	OG0012964	Jamaican fruit bat	Endothelial cells	FAT4	fed
1.08423e-07	-1.25645	0.154	0.332	0.0028383	IL1RAPL1	Jamaican fruit bat	Endothelial cells	IL1RAPL1	fed
4.68924e-08	-1.26	0.194	0.397	0.00122755	PIEZO2	Jamaican fruit bat	Endothelial cells	PIEZO2	fed
3.08978e-19	-1.32292	0.478	0.809	8.08843e-15	OG0014905	Jamaican fruit bat	Endothelial cells	R3HDM4	fed
3.01238e-13	-1.32586	0.361	0.628	7.8858e-09	LOC119049130	Jamaican fruit bat	Endothelial cells	LOC119049130	fed
1.4878e-14	-1.32781	0.407	0.704	3.89475e-10	OG0011994	Jamaican fruit bat	Endothelial cells	LOC119047104	fed
1.13627e-19	-1.64767	0.361	0.715	2.97453e-15	OG0020737	Jamaican fruit bat	Endothelial cells	SYNPR	fed
9.5254e-13	2.35128	0.452	0.118	2.49356e-08	HDAC9	Jamaican fruit bat	Macrophages	HDAC9	fast
3.68967e-07	1.88771	0.421	0.209	0.00965883	HSP90AA1	Jamaican fruit bat	Macrophages	HSP90AA1	fast
7.46975e-08	-0.896012	0.714	0.869	0.00195543	LOC119056744	Jamaican fruit bat	Macrophages	LOC119056744	fed
2.58166e-07	-1.24297	0.472	0.712	0.00675826	OG0011994	Jamaican fruit bat	Macrophages	LOC119047104	fed
4.18607e-10	-1.27342	0.54	0.771	1.09583e-05	OG0014905	Jamaican fruit bat	Macrophages	R3HDM4	fed
2.41832e-13	-1.37488	0.278	0.634	6.33069e-09	LOC119049130	Jamaican fruit bat	Macrophages	LOC119049130	fed
2.2435e-09	-1.51651	0.179	0.438	5.87302e-05	PRKCE	Jamaican fruit bat	Macrophages	PRKCE	fed
1.09827e-11	-1.60069	0.437	0.732	2.87506e-07	OG0020737	Jamaican fruit bat	Macrophages	SYNPR	fed
2.77473e-12	-1.65243	0.298	0.634	7.26369e-08	OG0012964	Jamaican fruit bat	Macrophages	FAT4	fed
1.31649e-10	2.32008	0.274	0.068	3.44631e-06	OG0012458	Jamaican fruit bat	Mesangial cells	HSPB1	fast
1.17873e-09	1.85913	0.411	0.184	3.08569e-05	UTRN	Jamaican fruit bat	Mesangial cells	UTRN	fast
1.24797e-08	1.57843	0.32	0.12	0.000326694	HSP90AA1	Jamaican fruit bat	Mesangial cells	HSP90AA1	fast
2.01357e-09	1.40293	0.498	0.256	5.27113e-05	OG0019101	Jamaican fruit bat	Mesangial cells	IGFBP3	fast
2.2961e-09	1.34548	0.419	0.184	6.01072e-05	FKBP5	Jamaican fruit bat	Mesangial cells	FKBP5	fast
1.0201e-08	1.28137	0.411	0.195	0.000267042	OG0013336	Jamaican fruit bat	Mesangial cells	TIMP3	fast
8.04636e-10	1.23455	0.427	0.18	2.10638e-05	MIOX	Jamaican fruit bat	Mesangial cells	MIOX	fast
3.27357e-10	0.900325	0.469	0.192	8.56955e-06	OG0021222	Jamaican fruit bat	Mesangial cells	ANO3	fast
6.13709e-09	0.814655	0.635	0.368	0.000160657	LOC119057640	Jamaican fruit bat	Mesangial cells	LOC119057640	fast
7.34871e-11	-0.704384	0.776	0.898	1.92375e-06	LOC119049130	Jamaican fruit bat	Mesangial cells	LOC119049130	fed
1.28532e-09	-1.07744	0.415	0.635	3.36472e-05	GNG2	Jamaican fruit bat	Mesangial cells	GNG2	fed
2.06461e-09	-1.22324	0.27	0.508	5.40474e-05	LOC119037890	Jamaican fruit bat	Mesangial cells	LOC119037890	fed
2.05327e-11	-1.47053	0.357	0.605	5.37505e-07	OG0012964	Jamaican fruit bat	Mesangial cells	FAT4	fed
1.36606e-14	-1.52003	0.415	0.714	3.57608e-10	OG0011994	Jamaican fruit bat	Mesangial cells	LOC119047104	fed
1.72731e-07	-1.55206	0.095	0.271	0.00452175	LOC119060729	Jamaican fruit bat	Mesangial cells	LOC119060729	fed
1.01151e-07	-1.5825	0.141	0.331	0.00264793	IL1RAPL1	Jamaican fruit bat	Mesangial cells	IL1RAPL1	fed
3.31455e-18	-1.6887	0.548	0.805	8.67682e-14	OG0014905	Jamaican fruit bat	Mesangial cells	R3HDM4	fed
1.99534e-25	-2.01109	0.382	0.774	5.2234e-21	OG0020737	Jamaican fruit bat	Mesangial cells	SYNPR	fed
5.8602e-14	2.00178	0.724	0.314	1.53408e-09	LOC119035119	Jamaican fruit bat	Podocytes	LOC119035119	fast
8.05731e-09	1.58517	0.697	0.479	0.000210924	GRM7	Jamaican fruit bat	Podocytes	GRM7	fast
8.38476e-12	1.39903	0.711	0.314	2.19496e-07	LOC119057640	Jamaican fruit bat	Podocytes	LOC119057640	fast
3.08296e-07	-0.881409	0.73	0.876	0.00807058	NPHS2	Jamaican fruit bat	Podocytes	NPHS2	fed
2.93965e-07	-0.94611	0.375	0.661	0.00769543	OG0012964	Jamaican fruit bat	Podocytes	FAT4	fed
7.6919e-09	-0.985476	0.579	0.843	0.000201359	NPHS1	Jamaican fruit bat	Podocytes	NPHS1	fed
4.11529e-09	-1.05888	0.757	0.926	0.00010773	OG0020267	Jamaican fruit bat	Podocytes	PTPRQ	fed
3.76661e-07	-1.33191	0.092	0.339	0.00986024	LOC119058085	Jamaican fruit bat	Podocytes	LOC119058085	fed
1.39724e-07	-1.3449	0.414	0.711	0.00365768	OG0011994	Jamaican fruit bat	Podocytes	LOC119047104	fed
2.36182e-07	-1.36551	0.184	0.471	0.00618279	CACNB2	Jamaican fruit bat	Podocytes	CACNB2	fed
2.60516e-10	-1.40123	0.434	0.81	6.81979e-06	OG0020737	Jamaican fruit bat	Podocytes	SYNPR	fed
3.51406e-07	-1.40318	0.217	0.488	0.00919911	EFNA5	Jamaican fruit bat	Podocytes	EFNA5	fed
5.43228e-08	-1.44904	0.132	0.413	0.00142206	LOC119065115	Jamaican fruit bat	Podocytes	LOC119065115	fed
1.08402e-08	-1.46547	0.276	0.587	0.000283776	LOC119050105	Jamaican fruit bat	Podocytes	LOC119050105	fed
1.09938e-11	-1.52194	0.5	0.818	2.87795e-07	OG0014905	Jamaican fruit bat	Podocytes	R3HDM4	fed
2.91594e-14	-1.61687	0.539	0.86	7.63335e-10	SEMA3G	Jamaican fruit bat	Podocytes	SEMA3G	fed
3.35954e-12	-1.62541	0.414	0.777	8.79461e-08	HTRA1	Jamaican fruit bat	Podocytes	HTRA1	fed
1.71421e-19	1.35139	0.45	0.202	4.48746e-15	OG0021436	Jamaican fruit bat	Principal cells	BDH2	fast
1.16499e-13	1.13359	0.424	0.216	3.04972e-09	PALM2AKAP2	Jamaican fruit bat	Principal cells	PALM2AKAP2	fast
6.19518e-27	1.10556	0.761	0.483	1.62177e-22	PTGER3	Jamaican fruit bat	Principal cells	PTGER3	fast
2.382e-10	1.03242	0.285	0.126	6.2356e-06	LOC119064267	Jamaican fruit bat	Principal cells	LOC119064267	fast
2.44497e-17	0.983954	0.595	0.33	6.40044e-13	LOC119057640	Jamaican fruit bat	Principal cells	LOC119057640	fast
5.41479e-15	0.921943	0.653	0.477	1.41748e-10	TSC22D1	Jamaican fruit bat	Principal cells	TSC22D1	fast
2.12641e-18	0.871467	0.72	0.468	5.56651e-14	OG0019796	Jamaican fruit bat	Principal cells	SOX5	fast
1.13103e-27	0.867475	0.864	0.668	2.96081e-23	LOC119042460	Jamaican fruit bat	Principal cells	LOC119042460	fast
2.55554e-13	0.863333	0.42	0.193	6.68989e-09	OG0015506	Jamaican fruit bat	Principal cells	LOC119049409	fast
1.52416e-11	0.84827	0.429	0.23	3.98995e-07	BCAS3	Jamaican fruit bat	Principal cells	BCAS3	fast
1.15489e-07	0.808811	0.263	0.13	0.00302328	TCF4	Jamaican fruit bat	Principal cells	TCF4	fast
1.52401e-10	0.790898	0.479	0.289	3.98955e-06	PDE7B	Jamaican fruit bat	Principal cells	PDE7B	fast
5.38089e-13	0.775905	0.636	0.444	1.40861e-08	OG0020916	Jamaican fruit bat	Principal cells	MAGI3	fast
3.01078e-07	0.775093	0.461	0.312	0.00788163	FOXP1	Jamaican fruit bat	Principal cells	FOXP1	fast
1.8547e-11	0.768545	0.692	0.554	4.85523e-07	PDE3B	Jamaican fruit bat	Principal cells	PDE3B	fast
9.93172e-08	0.751492	0.392	0.24	0.00259993	PTGES3	Jamaican fruit bat	Principal cells	PTGES3	fast
1.0949e-07	0.723348	0.375	0.222	0.00286624	SGTB	Jamaican fruit bat	Principal cells	SGTB	fast
7.43199e-15	0.712962	0.748	0.564	1.94555e-10	HDAC9	Jamaican fruit bat	Principal cells	HDAC9	fast
1.50225e-09	0.712337	0.416	0.236	3.9326e-05	SYNE1	Jamaican fruit bat	Principal cells	SYNE1	fast
6.60291e-09	0.704523	0.513	0.332	0.000172851	GRK3	Jamaican fruit bat	Principal cells	GRK3	fast
8.82493e-10	0.683643	0.489	0.297	2.31019e-05	LMO7	Jamaican fruit bat	Principal cells	LMO7	fast
1.33734e-07	0.652068	0.418	0.261	0.0035009	ARHGAP6	Jamaican fruit bat	Principal cells	ARHGAP6	fast
4.76711e-08	0.614426	0.446	0.279	0.00124793	OG0014244	Jamaican fruit bat	Principal cells	PADI2	fast
1.52398e-07	0.564761	0.567	0.422	0.00398946	WDR72	Jamaican fruit bat	Principal cells	WDR72	fast
7.41106e-10	0.515655	0.823	0.717	1.94007e-05	OG0020041	Jamaican fruit bat	Principal cells	MECOM	fast
5.48974e-09	0.444214	0.841	0.782	0.00014371	LOC119050005	Jamaican fruit bat	Principal cells	LOC119050005	fast
7.97181e-10	0.375434	0.584	0.379	2.08686e-05	HEG1	Jamaican fruit bat	Principal cells	HEG1	fast
4.94658e-10	-0.736495	0.215	0.383	1.29492e-05	RSRP1	Jamaican fruit bat	Principal cells	RSRP1	fed
1.73901e-07	-0.783047	0.267	0.399	0.00455238	OG0013673	Jamaican fruit bat	Principal cells	DCDC2	fed
2.69349e-14	-0.865698	0.394	0.607	7.05101e-10	PRKCE	Jamaican fruit bat	Principal cells	PRKCE	fed
6.84099e-08	-0.957115	0.198	0.33	0.00179083	SLC19A3	Jamaican fruit bat	Principal cells	SLC19A3	fed
2.97246e-07	-0.987481	0.142	0.265	0.00778131	HIKESHI	Jamaican fruit bat	Principal cells	HIKESHI	fed
3.79466e-11	-1.01145	0.351	0.511	9.93367e-07	GATA3	Jamaican fruit bat	Principal cells	GATA3	fed
5.11358e-08	-1.01748	0.175	0.308	0.00133863	LOC119044320	Jamaican fruit bat	Principal cells	LOC119044320	fed
1.27545e-26	-1.33408	0.381	0.654	3.33888e-22	OG0012964	Jamaican fruit bat	Principal cells	FAT4	fed
2.36325e-22	-1.38751	0.382	0.625	6.18653e-18	OG0011994	Jamaican fruit bat	Principal cells	LOC119047104	fed
3.68359e-26	-1.43885	0.31	0.611	9.64291e-22	LOC119049130	Jamaican fruit bat	Principal cells	LOC119049130	fed
1.92448e-34	-1.49433	0.526	0.788	5.0379e-30	OG0014905	Jamaican fruit bat	Principal cells	R3HDM4	fed
2.02343e-35	-1.57048	0.563	0.798	5.29694e-31	OG0015983	Jamaican fruit bat	Principal cells	S100G	fed
2.83403e-34	-1.62792	0.375	0.709	7.41891e-30	OG0020737	Jamaican fruit bat	Principal cells	SYNPR	fed
2.17288e-28	-1.97961	0.157	0.448	5.68815e-24	LOC119052947	Jamaican fruit bat	Principal cells	LOC119052947	fed
2.09827e-42	-2.02293	0.172	0.56	5.49286e-38	LOC119045535	Jamaican fruit bat	Principal cells	LOC119045535	fed
2.33942e-36	-2.38032	0.172	0.501	6.12413e-32	GUCY1A1	Jamaican fruit bat	Principal cells	GUCY1A1	fed
9.54878e-92	2.2815	0.747	0.399	2.49968e-87	LOC119056574	Jamaican fruit bat	Proximal tubules	LOC119056574	fast
8.97724e-70	2.21454	0.492	0.106	2.35006e-65	LOC119057017	Jamaican fruit bat	Proximal tubules	LOC119057017	fast
8.0554e-90	2.21205	0.614	0.15	2.10874e-85	LOC119048201	Jamaican fruit bat	Proximal tubules	LOC119048201	fast
4.97745e-86	2.15779	0.645	0.188	1.303e-81	OG0021044	Jamaican fruit bat	Proximal tubules	CPVL	fast
4.28871e-53	2.02201	0.579	0.282	1.1227e-48	LOC119056575	Jamaican fruit bat	Proximal tubules	LOC119056575	fast
3.77133e-27	1.92372	0.291	0.092	9.87258e-23	LOC119046432	Jamaican fruit bat	Proximal tubules	LOC119046432	fast
5.85043e-37	1.81792	0.33	0.082	1.53153e-32	IPCEF1	Jamaican fruit bat	Proximal tubules	IPCEF1	fast
5.25064e-63	1.65383	0.67	0.362	1.37451e-58	OG0012147	Jamaican fruit bat	Proximal tubules	ADGRA3	fast
5.75025e-62	1.61862	0.629	0.33	1.5053e-57	LRRK2	Jamaican fruit bat	Proximal tubules	LRRK2	fast
7.58915e-83	1.5764	0.802	0.55	1.98669e-78	LRRC8D	Jamaican fruit bat	Proximal tubules	LRRC8D	fast
2.59759e-39	1.53407	0.512	0.254	6.79996e-35	HACD1	Jamaican fruit bat	Proximal tubules	HACD1	fast
2.76377e-14	1.51678	0.279	0.145	7.23499e-10	LOC119046431	Jamaican fruit bat	Proximal tubules	LOC119046431	fast
1.22975e-31	1.46617	0.278	0.062	3.21924e-27	LOC119058023	Jamaican fruit bat	Proximal tubules	LOC119058023	fast
4.84964e-46	1.37339	0.68	0.482	1.26954e-41	PLEKHA7	Jamaican fruit bat	Proximal tubules	PLEKHA7	fast
3.79789e-34	1.35949	0.484	0.24	9.94211e-30	ARHGEF28	Jamaican fruit bat	Proximal tubules	ARHGEF28	fast
3.40826e-37	1.317	0.533	0.279	8.92215e-33	LOC119064267	Jamaican fruit bat	Proximal tubules	LOC119064267	fast
3.83362e-36	1.29407	0.64	0.444	1.00356e-31	MAST4	Jamaican fruit bat	Proximal tubules	MAST4	fast
9.37125e-65	1.28853	0.811	0.51	2.45321e-60	LOC119057640	Jamaican fruit bat	Proximal tubules	LOC119057640	fast
3.3358e-28	1.22311	0.503	0.301	8.73246e-24	GALNT11	Jamaican fruit bat	Proximal tubules	GALNT11	fast
2.13079e-22	1.182	0.423	0.238	5.57798e-18	STXBP6	Jamaican fruit bat	Proximal tubules	STXBP6	fast
5.37059e-16	1.17819	0.311	0.161	1.40591e-11	WDR26	Jamaican fruit bat	Proximal tubules	WDR26	fast
2.24196e-49	1.15325	0.756	0.589	5.86899e-45	ITPR2	Jamaican fruit bat	Proximal tubules	ITPR2	fast
1.00991e-30	1.14773	0.567	0.34	2.64374e-26	OG0014421	Jamaican fruit bat	Proximal tubules	SLC5A12	fast
1.40126e-13	1.14601	0.334	0.199	3.66823e-09	SLC6A19	Jamaican fruit bat	Proximal tubules	SLC6A19	fast
3.41172e-23	1.13401	0.469	0.283	8.93119e-19	NR6A1	Jamaican fruit bat	Proximal tubules	NR6A1	fast
5.48562e-11	1.12434	0.339	0.227	1.43603e-06	RRAS2	Jamaican fruit bat	Proximal tubules	RRAS2	fast
7.23272e-18	1.09865	0.254	0.097	1.89338e-13	OG0018579	Jamaican fruit bat	Proximal tubules	DNAH10	fast
1.3682e-30	1.0964	0.524	0.287	3.58167e-26	OG0014084	Jamaican fruit bat	Proximal tubules	CHN2	fast
5.19708e-18	1.09043	0.412	0.246	1.36049e-13	LOC119057914	Jamaican fruit bat	Proximal tubules	LOC119057914	fast
1.33017e-28	1.07121	0.598	0.411	3.48213e-24	LOC119036144	Jamaican fruit bat	Proximal tubules	LOC119036144	fast
6.11857e-13	1.05429	0.36	0.23	1.60172e-08	LOC119035119	Jamaican fruit bat	Proximal tubules	LOC119035119	fast
4.32092e-15	1.04647	0.32	0.176	1.13113e-10	ALS2	Jamaican fruit bat	Proximal tubules	ALS2	fast
2.38294e-40	1.03666	0.687	0.471	6.23805e-36	FTH1	Jamaican fruit bat	Proximal tubules	FTH1	fast
1.10574e-13	1.02845	0.379	0.248	2.8946e-09	HIVEP1	Jamaican fruit bat	Proximal tubules	HIVEP1	fast
2.03019e-19	1.02266	0.494	0.334	5.31464e-15	OG0012765	Jamaican fruit bat	Proximal tubules	FNIP1	fast
1.71904e-14	1.02259	0.362	0.218	4.50009e-10	PTPRS	Jamaican fruit bat	Proximal tubules	PTPRS	fast
8.83689e-42	1.02138	0.891	0.783	2.31332e-37	OG0012110	Jamaican fruit bat	Proximal tubules	LOC119045894	fast
5.61643e-41	1.01716	0.781	0.628	1.47027e-36	ESRRG	Jamaican fruit bat	Proximal tubules	ESRRG	fast
1.08839e-64	1.01264	0.893	0.782	2.84919e-60	GPCPD1	Jamaican fruit bat	Proximal tubules	GPCPD1	fast
6.11373e-15	1.00193	0.459	0.333	1.60045e-10	THADA	Jamaican fruit bat	Proximal tubules	THADA	fast
4.82994e-12	0.97855	0.422	0.309	1.26438e-07	PDGFC	Jamaican fruit bat	Proximal tubules	PDGFC	fast
1.28992e-14	0.972307	0.312	0.164	3.37674e-10	OG0017799	Jamaican fruit bat	Proximal tubules	PNPLA7	fast
1.18596e-74	0.965837	0.944	0.902	3.10461e-70	SLC13A1	Jamaican fruit bat	Proximal tubules	SLC13A1	fast
1.36864e-12	0.963116	0.459	0.346	3.58283e-08	DMXL2	Jamaican fruit bat	Proximal tubules	DMXL2	fast
8.45347e-29	0.961534	0.704	0.545	2.21295e-24	MAF	Jamaican fruit bat	Proximal tubules	MAF	fast
2.94385e-09	0.951605	0.284	0.182	7.7064e-05	KLHL24	Jamaican fruit bat	Proximal tubules	KLHL24	fast
4.00371e-13	0.948854	0.361	0.221	1.04809e-08	OG0015202	Jamaican fruit bat	Proximal tubules	WWC2	fast
3.80098e-22	0.942254	0.439	0.239	9.95021e-18	LOC119046998	Jamaican fruit bat	Proximal tubules	LOC119046998	fast
9.424e-11	0.923447	0.325	0.207	2.46702e-06	LOC119039057	Jamaican fruit bat	Proximal tubules	LOC119039057	fast
3.88103e-10	0.923064	0.376	0.268	1.01598e-05	MPP7	Jamaican fruit bat	Proximal tubules	MPP7	fast
1.94947e-13	0.912851	0.299	0.16	5.10332e-09	IDO2	Jamaican fruit bat	Proximal tubules	IDO2	fast
1.5302e-08	0.90962	0.319	0.223	0.000400575	TAF1D	Jamaican fruit bat	Proximal tubules	TAF1D	fast
6.12171e-11	0.906214	0.402	0.292	1.60254e-06	DNAJA1	Jamaican fruit bat	Proximal tubules	DNAJA1	fast
1.88069e-18	0.904044	0.557	0.411	4.92328e-14	OG0017683	Jamaican fruit bat	Proximal tubules	SLC3A1	fast
3.11294e-12	0.88811	0.331	0.202	8.14905e-08	KRAS	Jamaican fruit bat	Proximal tubules	KRAS	fast
2.72023e-43	0.887743	0.823	0.711	7.12101e-39	GLIS3	Jamaican fruit bat	Proximal tubules	GLIS3	fast
2.29676e-15	0.87972	0.394	0.239	6.01247e-11	GRB7	Jamaican fruit bat	Proximal tubules	GRB7	fast
9.83154e-13	0.879106	0.357	0.22	2.5737e-08	ASIC2	Jamaican fruit bat	Proximal tubules	ASIC2	fast
3.79508e-13	0.87611	0.432	0.306	9.93475e-09	OG0013257	Jamaican fruit bat	Proximal tubules	LOC119064010	fast
2.45218e-24	0.875037	0.371	0.142	6.41932e-20	OG0012904	Jamaican fruit bat	Proximal tubules	SLC27A2	fast
1.73956e-18	0.870783	0.416	0.227	4.55383e-14	PANK1	Jamaican fruit bat	Proximal tubules	PANK1	fast
3.04125e-19	0.861135	0.569	0.425	7.96138e-15	BCAS3	Jamaican fruit bat	Proximal tubules	BCAS3	fast
1.63752e-10	0.853067	0.311	0.192	4.28671e-06	SLC25A27	Jamaican fruit bat	Proximal tubules	SLC25A27	fast
4.03818e-12	0.84914	0.352	0.224	1.05711e-07	NR1D2	Jamaican fruit bat	Proximal tubules	NR1D2	fast
1.18947e-13	0.830429	0.575	0.488	3.11381e-09	OG0013129	Jamaican fruit bat	Proximal tubules	ARHGAP10	fast
3.74308e-11	0.822841	0.436	0.312	9.79863e-07	OG0017797	Jamaican fruit bat	Proximal tubules	SLC34A3	fast
1.4002e-21	0.81266	0.481	0.273	3.66543e-17	FIGN	Jamaican fruit bat	Proximal tubules	FIGN	fast
9.27572e-11	0.810904	0.352	0.232	2.4282e-06	GLIS1	Jamaican fruit bat	Proximal tubules	GLIS1	fast
2.9241e-07	0.795754	0.413	0.333	0.0076547	DCAF11	Jamaican fruit bat	Proximal tubules	DCAF11	fast
3.20826e-13	0.788554	0.538	0.43	8.39859e-09	ABCC4	Jamaican fruit bat	Proximal tubules	ABCC4	fast
6.17129e-15	0.788545	0.598	0.509	1.61552e-10	CUNH11orf54	Jamaican fruit bat	Proximal tubules	CUNH11orf54	fast
5.66146e-11	0.783134	0.395	0.279	1.48206e-06	MAPT	Jamaican fruit bat	Proximal tubules	MAPT	fast
8.33495e-12	0.778138	0.431	0.302	2.18192e-07	MPDZ	Jamaican fruit bat	Proximal tubules	MPDZ	fast
1.30407e-08	0.773997	0.298	0.195	0.000341378	PPDPF	Jamaican fruit bat	Proximal tubules	PPDPF	fast
5.91793e-11	0.768745	0.487	0.384	1.5492e-06	OG0016464	Jamaican fruit bat	Proximal tubules	GPC4	fast
3.12091e-07	0.762273	0.274	0.191	0.00816991	GOLGA4	Jamaican fruit bat	Proximal tubules	GOLGA4	fast
1.62783e-11	0.754614	0.45	0.334	4.26133e-07	ACADL	Jamaican fruit bat	Proximal tubules	ACADL	fast
1.20491e-64	0.747808	0.958	0.924	3.15421e-60	OG0014391	Jamaican fruit bat	Proximal tubules	CUBN	fast
1.67779e-14	0.747364	0.575	0.46	4.39211e-10	OG0019609	Jamaican fruit bat	Proximal tubules	ST6GALNAC3	fast
2.20269e-11	0.730857	0.501	0.393	5.76619e-07	LOC119037668	Jamaican fruit bat	Proximal tubules	LOC119037668	fast
1.94482e-09	0.71485	0.502	0.416	5.09114e-05	OG0015563	Jamaican fruit bat	Proximal tubules	UXS1	fast
5.55825e-12	0.709779	0.567	0.478	1.45504e-07	NFIB	Jamaican fruit bat	Proximal tubules	NFIB	fast
1.08791e-08	0.709099	0.287	0.18	0.000284794	HEATR4	Jamaican fruit bat	Proximal tubules	HEATR4	fast
1.86448e-16	0.702456	0.661	0.581	4.88085e-12	OG0012895	Jamaican fruit bat	Proximal tubules	GATM	fast
1.7728e-08	0.697912	0.338	0.23	0.000464084	OG0014059	Jamaican fruit bat	Proximal tubules	ATP6V0E1	fast
5.92229e-13	0.689914	0.434	0.29	1.55034e-08	OG0013864	Jamaican fruit bat	Proximal tubules	CAT	fast
8.48796e-09	0.67947	0.479	0.403	0.000222198	OG0012893	Jamaican fruit bat	Proximal tubules	SORD	fast
2.14596e-09	0.678121	0.383	0.273	5.6177e-05	PITPNC1	Jamaican fruit bat	Proximal tubules	PITPNC1	fast
3.21046e-08	0.670697	0.451	0.362	0.000840434	OG0018639	Jamaican fruit bat	Proximal tubules	CLSTN2	fast
2.6349e-11	0.668405	0.563	0.474	6.89764e-07	TNFRSF21	Jamaican fruit bat	Proximal tubules	TNFRSF21	fast
1.60525e-09	0.666601	0.485	0.396	4.20221e-05	OG0011671	Jamaican fruit bat	Proximal tubules	SESTD1	fast
2.96008e-07	0.62845	0.326	0.236	0.00774889	AK4	Jamaican fruit bat	Proximal tubules	AK4	fast
6.56108e-08	0.626549	0.26	0.163	0.00171756	PTGR2	Jamaican fruit bat	Proximal tubules	PTGR2	fast
2.79578e-08	0.620248	0.524	0.457	0.000731878	ATXN2	Jamaican fruit bat	Proximal tubules	ATXN2	fast
2.28385e-09	0.613694	0.588	0.538	5.97867e-05	OG0015917	Jamaican fruit bat	Proximal tubules	SLC22A2	fast
1.01711e-08	0.611075	0.322	0.208	0.000266259	LOC119055172	Jamaican fruit bat	Proximal tubules	LOC119055172	fast
1.40632e-33	0.602059	0.887	0.834	3.68148e-29	LOC119046947	Jamaican fruit bat	Proximal tubules	LOC119046947	fast
1.67772e-17	0.599235	0.79	0.755	4.39195e-13	SLC4A4	Jamaican fruit bat	Proximal tubules	SLC4A4	fast
1.74701e-09	0.593268	0.625	0.576	4.57333e-05	OG0013993	Jamaican fruit bat	Proximal tubules	DPYD	fast
7.46392e-11	0.582531	0.601	0.521	1.9539e-06	OG0013536	Jamaican fruit bat	Proximal tubules	BICC1	fast
2.99502e-16	0.566036	0.78	0.738	7.84037e-12	OG0013498	Jamaican fruit bat	Proximal tubules	ADK	fast
2.2369e-10	0.564993	0.571	0.477	5.85576e-06	GLDC	Jamaican fruit bat	Proximal tubules	GLDC	fast
9.11886e-09	0.55975	0.319	0.205	0.000238713	RASGEF1B	Jamaican fruit bat	Proximal tubules	RASGEF1B	fast
1.13388e-08	0.548199	0.528	0.446	0.000296828	LOC119064284	Jamaican fruit bat	Proximal tubules	LOC119064284	fast
1.83143e-08	0.543425	0.62	0.572	0.000479432	MSRA	Jamaican fruit bat	Proximal tubules	MSRA	fast
4.72324e-33	0.54181	0.954	0.938	1.23645e-28	OG0019432	Jamaican fruit bat	Proximal tubules	LRP2	fast
7.05375e-12	0.538412	0.692	0.654	1.84653e-07	CES1	Jamaican fruit bat	Proximal tubules	CES1	fast
1.07472e-07	0.529709	0.398	0.287	0.0028134	LOC119048266	Jamaican fruit bat	Proximal tubules	LOC119048266	fast
2.24426e-13	0.514928	0.709	0.644	5.87502e-09	FGGY	Jamaican fruit bat	Proximal tubules	FGGY	fast
5.57125e-12	0.499898	0.673	0.601	1.45844e-07	RBM47	Jamaican fruit bat	Proximal tubules	RBM47	fast
5.93036e-08	0.491788	0.547	0.472	0.00155245	WDR72	Jamaican fruit bat	Proximal tubules	WDR72	fast
3.16112e-09	0.473424	0.688	0.666	8.27517e-05	PDE7B	Jamaican fruit bat	Proximal tubules	PDE7B	fast
6.47899e-08	0.470781	0.658	0.62	0.00169607	LOC119049632	Jamaican fruit bat	Proximal tubules	LOC119049632	fast
2.17813e-09	0.457098	0.686	0.63	5.70192e-05	OG0016586	Jamaican fruit bat	Proximal tubules	PKHD1	fast
7.87749e-11	0.400779	0.791	0.729	2.06217e-06	SLC22A8	Jamaican fruit bat	Proximal tubules	SLC22A8	fast
2.22629e-08	0.36676	0.545	0.415	0.000582798	OG0015851	Jamaican fruit bat	Proximal tubules	DHDH	fast
3.06781e-17	0.324286	0.965	0.947	8.0309e-13	SLC34A1	Jamaican fruit bat	Proximal tubules	SLC34A1	fast
5.1881e-08	0.294776	0.865	0.827	0.00135814	OG0012556	Jamaican fruit bat	Proximal tubules	ALDOB	fast
1.44341e-07	-0.257176	0.206	0.324	0.00377857	KTN1	Jamaican fruit bat	Proximal tubules	KTN1	fed
9.73112e-09	-0.271715	0.233	0.365	0.000254741	KIF5B	Jamaican fruit bat	Proximal tubules	KIF5B	fed
7.72598e-08	-0.28515	0.365	0.5	0.00202251	KANSL1	Jamaican fruit bat	Proximal tubules	KANSL1	fed
3.9698e-09	-0.290187	0.172	0.29	0.000103921	OG0015606	Jamaican fruit bat	Proximal tubules	LOC119048330	fed
5.52506e-09	-0.29222	0.163	0.282	0.000144635	LCOR	Jamaican fruit bat	Proximal tubules	LCOR	fed
2.07767e-07	-0.300328	0.162	0.264	0.00543891	MTUS1	Jamaican fruit bat	Proximal tubules	MTUS1	fed
2.13864e-07	-0.306365	0.371	0.496	0.00559853	PTPRM	Jamaican fruit bat	Proximal tubules	PTPRM	fed
2.30738e-07	-0.30639	0.267	0.389	0.00604027	HNRNPM	Jamaican fruit bat	Proximal tubules	HNRNPM	fed
2.92844e-10	-0.306785	0.403	0.572	7.66608e-06	PHF20L1	Jamaican fruit bat	Proximal tubules	PHF20L1	fed
1.32075e-10	-0.309452	0.14	0.264	3.45745e-06	OG0011981	Jamaican fruit bat	Proximal tubules	GLG1	fed
1.86729e-07	-0.309481	0.192	0.306	0.0048882	OG0016384	Jamaican fruit bat	Proximal tubules	PPP3CA	fed
8.5423e-08	-0.310438	0.194	0.306	0.0022362	SLC25A15	Jamaican fruit bat	Proximal tubules	SLC25A15	fed
1.14412e-08	-0.311383	0.356	0.504	0.000299507	SHROOM4	Jamaican fruit bat	Proximal tubules	SHROOM4	fed
2.96921e-07	-0.3125	0.602	0.717	0.00777281	OG0012663	Jamaican fruit bat	Proximal tubules	PPM1L	fed
1.93005e-09	-0.313805	0.175	0.299	5.0525e-05	OG0017235	Jamaican fruit bat	Proximal tubules	PSMD1	fed
9.68162e-08	-0.314236	0.412	0.553	0.00253445	ANKRD17	Jamaican fruit bat	Proximal tubules	ANKRD17	fed
7.84139e-08	-0.319632	0.17	0.28	0.00205272	TPD52	Jamaican fruit bat	Proximal tubules	TPD52	fed
8.62997e-08	-0.322109	0.37	0.503	0.00225915	OG0016932	Jamaican fruit bat	Proximal tubules	HSPA8	fed
3.18813e-09	-0.324162	0.291	0.438	8.34588e-05	NSD1	Jamaican fruit bat	Proximal tubules	NSD1	fed
4.85269e-08	-0.324615	0.203	0.317	0.00127034	SLC16A12	Jamaican fruit bat	Proximal tubules	SLC16A12	fed
1.02401e-08	-0.327048	0.162	0.276	0.000268065	ZC3H7A	Jamaican fruit bat	Proximal tubules	ZC3H7A	fed
2.83595e-10	-0.327294	0.191	0.324	7.42395e-06	NCOA7	Jamaican fruit bat	Proximal tubules	NCOA7	fed
4.16213e-10	-0.331369	0.151	0.273	1.08956e-05	UBE2Q2	Jamaican fruit bat	Proximal tubules	UBE2Q2	fed
1.17449e-07	-0.332483	0.205	0.321	0.00307457	ARHGEF3	Jamaican fruit bat	Proximal tubules	ARHGEF3	fed
5.35009e-08	-0.337761	0.419	0.544	0.00140055	CUX1	Jamaican fruit bat	Proximal tubules	CUX1	fed
2.37499e-10	-0.338256	0.645	0.783	6.21725e-06	OG0014131	Jamaican fruit bat	Proximal tubules	SLC13A2	fed
2.26347e-07	-0.33928	0.163	0.267	0.00592531	LOC119042020	Jamaican fruit bat	Proximal tubules	LOC119042020	fed
3.10482e-11	-0.341362	0.131	0.255	8.12779e-07	SLC2A4RG	Jamaican fruit bat	Proximal tubules	SLC2A4RG	fed
3.83897e-09	-0.34295	0.297	0.446	0.000100497	ZNF827	Jamaican fruit bat	Proximal tubules	ZNF827	fed
2.52766e-07	-0.34353	0.166	0.268	0.00661692	SLC30A9	Jamaican fruit bat	Proximal tubules	SLC30A9	fed
2.01829e-07	-0.347716	0.869	0.928	0.00528349	COX2	Jamaican fruit bat	Proximal tubules	COX2	fed
8.19175e-09	-0.348306	0.142	0.251	0.000214444	C2CD5	Jamaican fruit bat	Proximal tubules	C2CD5	fed
1.04981e-07	-0.349095	0.491	0.606	0.00274819	ANKRD11	Jamaican fruit bat	Proximal tubules	ANKRD11	fed
1.29226e-08	-0.352664	0.211	0.334	0.000338287	ATP6V0A4	Jamaican fruit bat	Proximal tubules	ATP6V0A4	fed
5.8408e-10	-0.353127	0.178	0.308	1.529e-05	GNB5	Jamaican fruit bat	Proximal tubules	GNB5	fed
6.64794e-09	-0.356364	0.247	0.383	0.00017403	LOC119063099	Jamaican fruit bat	Proximal tubules	LOC119063099	fed
2.14661e-08	-0.356737	0.249	0.38	0.000561939	HECTD1	Jamaican fruit bat	Proximal tubules	HECTD1	fed
8.22138e-10	-0.359031	0.677	0.795	2.15219e-05	OG0019115	Jamaican fruit bat	Proximal tubules	SLC22A6	fed
7.09625e-08	-0.36081	0.315	0.443	0.00185766	NUMB	Jamaican fruit bat	Proximal tubules	NUMB	fed
1.40953e-09	-0.362328	0.191	0.318	3.68986e-05	PAX8	Jamaican fruit bat	Proximal tubules	PAX8	fed
1.79746e-08	-0.363648	0.179	0.296	0.000470539	PRTFDC1	Jamaican fruit bat	Proximal tubules	PRTFDC1	fed
2.76013e-09	-0.36449	0.213	0.337	7.22548e-05	SIK3	Jamaican fruit bat	Proximal tubules	SIK3	fed
5.86015e-10	-0.364641	0.164	0.284	1.53407e-05	OG0012423	Jamaican fruit bat	Proximal tubules	SNX24	fed
3.16051e-07	-0.366187	0.281	0.397	0.00827359	CACHD1	Jamaican fruit bat	Proximal tubules	CACHD1	fed
4.34905e-08	-0.366549	0.282	0.411	0.00113849	ACVR2A	Jamaican fruit bat	Proximal tubules	ACVR2A	fed
2.4349e-07	-0.367092	0.177	0.283	0.00637407	OG0017234	Jamaican fruit bat	Proximal tubules	ITM2C	fed
2.52263e-07	-0.367666	0.299	0.419	0.00660374	MBNL1	Jamaican fruit bat	Proximal tubules	MBNL1	fed
7.21961e-09	-0.372363	0.15	0.258	0.000188995	IBTK	Jamaican fruit bat	Proximal tubules	IBTK	fed
8.52792e-09	-0.37368	0.226	0.353	0.000223244	FCHSD2	Jamaican fruit bat	Proximal tubules	FCHSD2	fed
5.50324e-08	-0.381823	0.445	0.585	0.00144064	SLC22A12	Jamaican fruit bat	Proximal tubules	SLC22A12	fed
3.45169e-08	-0.383002	0.284	0.413	0.000903585	OG0011750	Jamaican fruit bat	Proximal tubules	DPF3	fed
6.18817e-09	-0.383147	0.178	0.296	0.000161994	OG0014051	Jamaican fruit bat	Proximal tubules	TIA1	fed
1.75505e-09	-0.383638	0.494	0.626	4.59438e-05	OG0013639	Jamaican fruit bat	Proximal tubules	XPR1	fed
1.8527e-08	-0.384174	0.161	0.271	0.000485	OG0014897	Jamaican fruit bat	Proximal tubules	ATP5F1D	fed
8.76216e-10	-0.38576	0.144	0.26	2.29376e-05	CDK12	Jamaican fruit bat	Proximal tubules	CDK12	fed
3.74127e-09	-0.389309	0.558	0.686	9.79389e-05	OG0011935	Jamaican fruit bat	Proximal tubules	USP24	fed
6.85158e-10	-0.389465	0.15	0.268	1.79361e-05	MTDH	Jamaican fruit bat	Proximal tubules	MTDH	fed
2.1699e-10	-0.390547	0.173	0.302	5.68036e-06	PLS1	Jamaican fruit bat	Proximal tubules	PLS1	fed
1.3336e-09	-0.390697	0.375	0.522	3.49111e-05	MSI2	Jamaican fruit bat	Proximal tubules	MSI2	fed
2.58014e-08	-0.390836	0.327	0.468	0.000675428	MTMR3	Jamaican fruit bat	Proximal tubules	MTMR3	fed
9.81074e-10	-0.391806	0.169	0.293	2.56826e-05	LOC119042741	Jamaican fruit bat	Proximal tubules	LOC119042741	fed
2.72206e-08	-0.392506	0.188	0.302	0.000712581	TTC21B	Jamaican fruit bat	Proximal tubules	TTC21B	fed
8.92616e-10	-0.392671	0.222	0.359	2.33669e-05	ESCO1	Jamaican fruit bat	Proximal tubules	ESCO1	fed
1.17659e-08	-0.39271	0.216	0.337	0.000308009	LRPPRC	Jamaican fruit bat	Proximal tubules	LRPPRC	fed
2.29895e-13	-0.393758	0.151	0.296	6.0182e-09	SDC2	Jamaican fruit bat	Proximal tubules	SDC2	fed
1.66481e-07	-0.398698	0.261	0.383	0.00435815	OG0016842	Jamaican fruit bat	Proximal tubules	SRSF6	fed
1.54186e-08	-0.402618	0.397	0.529	0.000403628	CPEB2	Jamaican fruit bat	Proximal tubules	CPEB2	fed
9.67995e-09	-0.402784	0.273	0.406	0.000253402	SBF1	Jamaican fruit bat	Proximal tubules	SBF1	fed
1.60251e-11	-0.405122	0.215	0.367	4.19505e-07	TRIO	Jamaican fruit bat	Proximal tubules	TRIO	fed
2.74094e-09	-0.406085	0.227	0.361	7.17522e-05	OG0021364	Jamaican fruit bat	Proximal tubules	GPR137B	fed
3.31276e-12	-0.409917	0.281	0.444	8.67214e-08	PPP3CC	Jamaican fruit bat	Proximal tubules	PPP3CC	fed
3.5069e-12	-0.410518	0.201	0.348	9.18037e-08	SIPA1L1	Jamaican fruit bat	Proximal tubules	SIPA1L1	fed
1.18666e-11	-0.413707	0.209	0.356	3.10643e-07	TSC22D1	Jamaican fruit bat	Proximal tubules	TSC22D1	fed
1.50902e-11	-0.414113	0.144	0.271	3.95031e-07	NINL	Jamaican fruit bat	Proximal tubules	NINL	fed
2.00287e-07	-0.415864	0.339	0.472	0.00524313	TKFC	Jamaican fruit bat	Proximal tubules	TKFC	fed
4.274e-10	-0.416377	0.166	0.287	1.11885e-05	YAF2	Jamaican fruit bat	Proximal tubules	YAF2	fed
9.94721e-10	-0.417794	0.157	0.274	2.60398e-05	PDE8A	Jamaican fruit bat	Proximal tubules	PDE8A	fed
6.79397e-08	-0.417942	0.709	0.806	0.00177852	ND2	Jamaican fruit bat	Proximal tubules	ND2	fed
1.60288e-08	-0.418165	0.44	0.572	0.000419603	OG0012785	Jamaican fruit bat	Proximal tubules	ATP2A2	fed
1.32334e-09	-0.42089	0.284	0.424	3.46424e-05	XPO1	Jamaican fruit bat	Proximal tubules	XPO1	fed
5.95219e-10	-0.421179	0.334	0.488	1.55816e-05	SLC26A1	Jamaican fruit bat	Proximal tubules	SLC26A1	fed
4.29047e-09	-0.421355	0.152	0.264	0.000112316	LOC119046942	Jamaican fruit bat	Proximal tubules	LOC119046942	fed
1.1303e-11	-0.421385	0.289	0.447	2.95889e-07	OG0011814	Jamaican fruit bat	Proximal tubules	SOS2	fed
5.83698e-09	-0.421582	0.239	0.362	0.0001528	GLUD1	Jamaican fruit bat	Proximal tubules	GLUD1	fed
2.91082e-10	-0.422126	0.186	0.315	7.61994e-06	GPR160	Jamaican fruit bat	Proximal tubules	GPR160	fed
5.35121e-11	-0.422944	0.207	0.349	1.40084e-06	OG0020324	Jamaican fruit bat	Proximal tubules	MYCBP2	fed
2.97825e-08	-0.424599	0.16	0.268	0.000779647	OG0018382	Jamaican fruit bat	Proximal tubules	TNRC18	fed
2.4264e-07	-0.425002	0.936	0.968	0.00635182	COX1	Jamaican fruit bat	Proximal tubules	COX1	fed
7.52787e-10	-0.427402	0.284	0.422	1.97065e-05	PTPRG	Jamaican fruit bat	Proximal tubules	PTPRG	fed
6.672e-10	-0.433382	0.138	0.252	1.7466e-05	ASS1	Jamaican fruit bat	Proximal tubules	ASS1	fed
2.8036e-12	-0.440635	0.226	0.38	7.33926e-08	PLEKHA6	Jamaican fruit bat	Proximal tubules	PLEKHA6	fed
5.53338e-11	-0.443343	0.143	0.268	1.44853e-06	KIRREL2	Jamaican fruit bat	Proximal tubules	KIRREL2	fed
6.54114e-19	-0.443849	0.115	0.279	1.71234e-14	CLOCK	Jamaican fruit bat	Proximal tubules	CLOCK	fed
4.79378e-10	-0.449888	0.241	0.378	1.25491e-05	PPP6R2	Jamaican fruit bat	Proximal tubules	PPP6R2	fed
4.80147e-16	-0.450456	0.569	0.723	1.25693e-11	NDRG1	Jamaican fruit bat	Proximal tubules	NDRG1	fed
5.55029e-10	-0.452786	0.251	0.387	1.45296e-05	RREB1	Jamaican fruit bat	Proximal tubules	RREB1	fed
1.60686e-09	-0.456147	0.144	0.257	4.20643e-05	MYO1E	Jamaican fruit bat	Proximal tubules	MYO1E	fed
2.73321e-12	-0.456646	0.147	0.283	7.15499e-08	ZEB1	Jamaican fruit bat	Proximal tubules	ZEB1	fed
1.27638e-11	-0.456932	0.172	0.308	3.34132e-07	LRIG3	Jamaican fruit bat	Proximal tubules	LRIG3	fed
6.91941e-10	-0.459413	0.181	0.308	1.81136e-05	DENND4C	Jamaican fruit bat	Proximal tubules	DENND4C	fed
7.45013e-09	-0.461969	0.315	0.443	0.00019503	CHD9	Jamaican fruit bat	Proximal tubules	CHD9	fed
1.94563e-07	-0.46887	0.184	0.289	0.00509328	NDEL1	Jamaican fruit bat	Proximal tubules	NDEL1	fed
1.9386e-08	-0.473071	0.237	0.361	0.000507486	MGAT4A	Jamaican fruit bat	Proximal tubules	MGAT4A	fed
3.60034e-10	-0.475129	0.208	0.34	9.42496e-06	CLCN5	Jamaican fruit bat	Proximal tubules	CLCN5	fed
3.00854e-11	-0.476514	0.135	0.26	7.87575e-07	ATXN2L	Jamaican fruit bat	Proximal tubules	ATXN2L	fed
6.32436e-08	-0.477298	0.367	0.493	0.00165559	TULP3	Jamaican fruit bat	Proximal tubules	TULP3	fed
1.00245e-12	-0.481685	0.27	0.438	2.62421e-08	SLC37A4	Jamaican fruit bat	Proximal tubules	SLC37A4	fed
1.07906e-08	-0.482965	0.175	0.286	0.000282477	NSD3	Jamaican fruit bat	Proximal tubules	NSD3	fed
4.54018e-13	-0.485951	0.44	0.603	1.18853e-08	SLC19A3	Jamaican fruit bat	Proximal tubules	SLC19A3	fed
7.98711e-09	-0.486047	0.683	0.793	0.000209087	ND4	Jamaican fruit bat	Proximal tubules	ND4	fed
1.40966e-16	-0.486663	0.147	0.309	3.69022e-12	OG0015201	Jamaican fruit bat	Proximal tubules	GPM6A	fed
2.46806e-09	-0.489324	0.702	0.812	6.46089e-05	CYTB	Jamaican fruit bat	Proximal tubules	CYTB	fed
2.6645e-10	-0.489729	0.489	0.623	6.97513e-06	OG0015983	Jamaican fruit bat	Proximal tubules	S100G	fed
7.72281e-14	-0.491053	0.355	0.526	2.02168e-09	ARHGEF11	Jamaican fruit bat	Proximal tubules	ARHGEF11	fed
4.11903e-19	-0.492983	0.165	0.349	1.07828e-14	LOC119056552	Jamaican fruit bat	Proximal tubules	LOC119056552	fed
2.58049e-12	-0.498668	0.131	0.258	6.7552e-08	PPEF2	Jamaican fruit bat	Proximal tubules	PPEF2	fed
1.27541e-14	-0.499124	0.147	0.296	3.33878e-10	KANK1	Jamaican fruit bat	Proximal tubules	KANK1	fed
5.21314e-13	-0.504209	0.337	0.499	1.3647e-08	FAM168A	Jamaican fruit bat	Proximal tubules	FAM168A	fed
2.48735e-17	-0.505653	0.677	0.801	6.51139e-13	PARD3B	Jamaican fruit bat	Proximal tubules	PARD3B	fed
2.71323e-14	-0.505868	0.162	0.318	7.1027e-10	DGKZ	Jamaican fruit bat	Proximal tubules	DGKZ	fed
2.9829e-11	-0.508021	0.419	0.581	7.80863e-07	KIF12	Jamaican fruit bat	Proximal tubules	KIF12	fed
1.07991e-13	-0.510855	0.132	0.271	2.82699e-09	OG0017600	Jamaican fruit bat	Proximal tubules	PIK3R1	fed
6.7159e-11	-0.512189	0.264	0.418	1.75809e-06	OG0018945	Jamaican fruit bat	Proximal tubules	CDHR5	fed
5.01791e-14	-0.517455	0.317	0.499	1.31359e-09	LOC119037239	Jamaican fruit bat	Proximal tubules	LOC119037239	fed
1.57834e-12	-0.518542	0.134	0.267	4.13179e-08	MAP3K20	Jamaican fruit bat	Proximal tubules	MAP3K20	fed
3.80493e-13	-0.523302	0.457	0.63	9.96054e-09	PATJ	Jamaican fruit bat	Proximal tubules	PATJ	fed
3.15016e-15	-0.524354	0.128	0.274	8.24649e-11	ME1	Jamaican fruit bat	Proximal tubules	ME1	fed
2.53823e-14	-0.524565	0.126	0.265	6.64459e-10	LNX2	Jamaican fruit bat	Proximal tubules	LNX2	fed
1.45561e-14	-0.530803	0.226	0.397	3.8105e-10	NEXMIF	Jamaican fruit bat	Proximal tubules	NEXMIF	fed
1.22022e-10	-0.535989	0.141	0.261	3.19428e-06	FAM160B2	Jamaican fruit bat	Proximal tubules	FAM160B2	fed
1.11345e-15	-0.538676	0.248	0.427	2.91479e-11	FAM151A	Jamaican fruit bat	Proximal tubules	FAM151A	fed
5.44366e-10	-0.547229	0.175	0.299	1.42504e-05	ASPH	Jamaican fruit bat	Proximal tubules	ASPH	fed
5.25215e-15	-0.549545	0.28	0.455	1.37491e-10	PRKN	Jamaican fruit bat	Proximal tubules	PRKN	fed
2.88245e-09	-0.549938	0.169	0.286	7.54566e-05	RIMKLB	Jamaican fruit bat	Proximal tubules	RIMKLB	fed
8.01199e-23	-0.550522	0.094	0.264	2.09738e-18	DOCK5	Jamaican fruit bat	Proximal tubules	DOCK5	fed
9.49901e-10	-0.551968	0.877	0.947	2.48665e-05	COX3	Jamaican fruit bat	Proximal tubules	COX3	fed
1.92017e-18	-0.556245	0.178	0.358	5.02662e-14	ATP13A3	Jamaican fruit bat	Proximal tubules	ATP13A3	fed
1.34496e-12	-0.556688	0.161	0.299	3.52083e-08	PALM	Jamaican fruit bat	Proximal tubules	PALM	fed
1.33349e-20	-0.559617	0.118	0.295	3.4908e-16	AFAP1L2	Jamaican fruit bat	Proximal tubules	AFAP1L2	fed
7.62895e-12	-0.561901	0.143	0.27	1.99711e-07	OG0014899	Jamaican fruit bat	Proximal tubules	NDUFS7	fed
2.79873e-16	-0.570592	0.321	0.516	7.32651e-12	GRHPR	Jamaican fruit bat	Proximal tubules	GRHPR	fed
2.49614e-16	-0.576894	0.178	0.345	6.53438e-12	USH1C	Jamaican fruit bat	Proximal tubules	USH1C	fed
2.19157e-11	-0.578139	0.16	0.29	5.7371e-07	HIKESHI	Jamaican fruit bat	Proximal tubules	HIKESHI	fed
7.13027e-20	-0.592482	0.191	0.386	1.86656e-15	CNDP2	Jamaican fruit bat	Proximal tubules	CNDP2	fed
1.34416e-14	-0.593836	0.211	0.371	3.51873e-10	ALPL	Jamaican fruit bat	Proximal tubules	ALPL	fed
1.5672e-14	-0.595334	0.167	0.315	4.10262e-10	NAP1L4	Jamaican fruit bat	Proximal tubules	NAP1L4	fed
3.68197e-15	-0.595574	0.314	0.493	9.63867e-11	LARGE2	Jamaican fruit bat	Proximal tubules	LARGE2	fed
4.92277e-15	-0.599248	0.198	0.362	1.28868e-10	PPP1R9A	Jamaican fruit bat	Proximal tubules	PPP1R9A	fed
4.83359e-10	-0.601858	0.417	0.553	1.26534e-05	ATP8	Jamaican fruit bat	Proximal tubules	ATP8	fed
2.88096e-14	-0.602362	0.134	0.273	7.54177e-10	CGN	Jamaican fruit bat	Proximal tubules	CGN	fed
1.34747e-15	-0.630454	0.115	0.254	3.52742e-11	NFIC	Jamaican fruit bat	Proximal tubules	NFIC	fed
2.51132e-18	-0.631684	0.144	0.312	6.57413e-14	OG0014419	Jamaican fruit bat	Proximal tubules	LGR4	fed
1.92217e-15	-0.632668	0.117	0.257	5.03185e-11	SLC23A3	Jamaican fruit bat	Proximal tubules	SLC23A3	fed
3.76977e-20	-0.636577	0.172	0.362	9.86851e-16	AUTS2	Jamaican fruit bat	Proximal tubules	AUTS2	fed
2.09982e-17	-0.637766	0.17	0.342	5.4969e-13	IDH1	Jamaican fruit bat	Proximal tubules	IDH1	fed
1.13897e-16	-0.639929	0.145	0.304	2.98159e-12	PELI2	Jamaican fruit bat	Proximal tubules	PELI2	fed
3.23485e-12	-0.640729	0.298	0.441	8.46819e-08	EPB41	Jamaican fruit bat	Proximal tubules	EPB41	fed
5.34439e-17	-0.641017	0.378	0.566	1.39905e-12	LGMN	Jamaican fruit bat	Proximal tubules	LGMN	fed
2.1165e-13	-0.648608	0.156	0.296	5.54057e-09	LOC119039016	Jamaican fruit bat	Proximal tubules	LOC119039016	fed
7.23747e-16	-0.649682	0.143	0.293	1.89462e-11	CANX	Jamaican fruit bat	Proximal tubules	CANX	fed
9.21062e-11	-0.649903	0.205	0.34	2.41116e-06	PRKCE	Jamaican fruit bat	Proximal tubules	PRKCE	fed
1.85132e-11	-0.659044	0.301	0.444	4.8464e-07	JAK2	Jamaican fruit bat	Proximal tubules	JAK2	fed
7.38195e-20	-0.662598	0.122	0.293	1.93245e-15	P3H2	Jamaican fruit bat	Proximal tubules	P3H2	fed
6.70095e-09	-0.665643	0.456	0.576	0.000175418	ND3	Jamaican fruit bat	Proximal tubules	ND3	fed
2.49593e-19	-0.673757	0.228	0.419	6.53384e-15	STK10	Jamaican fruit bat	Proximal tubules	STK10	fed
2.94573e-15	-0.674957	0.558	0.724	7.71133e-11	ND1	Jamaican fruit bat	Proximal tubules	ND1	fed
1.45925e-23	-0.677299	0.662	0.793	3.82002e-19	RORA	Jamaican fruit bat	Proximal tubules	RORA	fed
5.16231e-18	-0.682443	0.128	0.286	1.35139e-13	CD47	Jamaican fruit bat	Proximal tubules	CD47	fed
4.59556e-16	-0.686502	0.213	0.383	1.20302e-11	OG0013279	Jamaican fruit bat	Proximal tubules	EPB41L4A	fed
6.5802e-08	-0.69053	0.194	0.296	0.00172257	RBP4	Jamaican fruit bat	Proximal tubules	RBP4	fed
4.48791e-20	-0.697912	0.134	0.306	1.17485e-15	OG0014716	Jamaican fruit bat	Proximal tubules	MYO7A	fed
6.28945e-25	-0.700113	0.784	0.862	1.64645e-20	BNC2	Jamaican fruit bat	Proximal tubules	BNC2	fed
4.30638e-22	-0.714021	0.177	0.378	1.12732e-17	GSTZ1	Jamaican fruit bat	Proximal tubules	GSTZ1	fed
1.54536e-20	-0.718271	0.115	0.28	4.04543e-16	KAZN	Jamaican fruit bat	Proximal tubules	KAZN	fed
1.3322e-18	-0.73961	0.204	0.386	3.48742e-14	OG0015929	Jamaican fruit bat	Proximal tubules	GCLM	fed
6.23536e-24	-0.747692	0.103	0.279	1.63229e-19	LOC119047821	Jamaican fruit bat	Proximal tubules	LOC119047821	fed
3.35053e-23	-0.763563	0.222	0.434	8.77101e-19	LOC119065115	Jamaican fruit bat	Proximal tubules	LOC119065115	fed
2.39501e-24	-0.763858	0.441	0.639	6.26966e-20	LOC119044483	Jamaican fruit bat	Proximal tubules	LOC119044483	fed
2.26438e-15	-0.767309	0.161	0.308	5.92769e-11	RFX2	Jamaican fruit bat	Proximal tubules	RFX2	fed
5.54152e-21	-0.791329	0.112	0.28	1.45066e-16	UACA	Jamaican fruit bat	Proximal tubules	UACA	fed
5.04295e-31	-0.800049	0.066	0.251	1.32014e-26	OG0021819	Jamaican fruit bat	Proximal tubules	MEGF9	fed
2.58379e-12	-0.819441	0.185	0.312	6.76384e-08	OG0016470	Jamaican fruit bat	Proximal tubules	CSMD2	fed
1.73419e-20	-0.820041	0.112	0.274	4.53976e-16	LOC119038576	Jamaican fruit bat	Proximal tubules	LOC119038576	fed
1.69526e-24	-0.824325	0.134	0.326	4.43786e-20	RUNX1T1	Jamaican fruit bat	Proximal tubules	RUNX1T1	fed
1.02825e-24	-0.841969	0.227	0.449	2.69175e-20	FAM169B	Jamaican fruit bat	Proximal tubules	FAM169B	fed
2.28777e-32	-0.85902	0.098	0.312	5.98892e-28	LOC119045512	Jamaican fruit bat	Proximal tubules	LOC119045512	fed
8.13716e-23	-0.873019	0.162	0.356	2.13015e-18	IL1RAPL1	Jamaican fruit bat	Proximal tubules	IL1RAPL1	fed
1.89166e-25	-0.876193	0.405	0.616	4.95199e-21	AADAT	Jamaican fruit bat	Proximal tubules	AADAT	fed
4.91286e-17	-0.878961	0.172	0.33	1.28609e-12	LOC119060353	Jamaican fruit bat	Proximal tubules	LOC119060353	fed
8.44365e-21	-0.894103	0.215	0.405	2.21038e-16	OG0017628	Jamaican fruit bat	Proximal tubules	ACOT12	fed
2.43045e-28	-0.900251	0.115	0.317	6.36244e-24	CTBP2	Jamaican fruit bat	Proximal tubules	CTBP2	fed
3.71055e-27	-0.901822	0.08	0.257	9.71349e-23	OG0017643	Jamaican fruit bat	Proximal tubules	ARRDC3	fed
1.88393e-22	-0.907676	0.222	0.427	4.93175e-18	LOC119065542	Jamaican fruit bat	Proximal tubules	LOC119065542	fed
5.47227e-31	-0.944973	0.093	0.295	1.43253e-26	OG0018581	Jamaican fruit bat	Proximal tubules	NCOR2	fed
5.7311e-35	-0.954562	0.593	0.771	1.50029e-30	IGSF11	Jamaican fruit bat	Proximal tubules	IGSF11	fed
7.80756e-26	-0.989472	0.219	0.427	2.04386e-21	OG0021119	Jamaican fruit bat	Proximal tubules	MYO5B	fed
7.09443e-23	-1.00551	0.648	0.817	1.85718e-18	OG0015613	Jamaican fruit bat	Proximal tubules	TYR	fed
2.41366e-58	-1.02797	0.633	0.843	6.31848e-54	SLC13A3	Jamaican fruit bat	Proximal tubules	SLC13A3	fed
8.00436e-23	-1.03555	0.096	0.261	2.09538e-18	OG0015506	Jamaican fruit bat	Proximal tubules	LOC119049409	fed
8.57297e-33	-1.04608	0.254	0.501	2.24423e-28	OG0016752	Jamaican fruit bat	Proximal tubules	MTUS2	fed
5.62388e-37	-1.0527	0.389	0.686	1.47222e-32	OG0012964	Jamaican fruit bat	Proximal tubules	FAT4	fed
1.48825e-28	-1.05987	0.281	0.503	3.89594e-24	OG0011879	Jamaican fruit bat	Proximal tubules	TRABD2B	fed
2.88225e-43	-1.06178	0.361	0.666	7.54515e-39	OG0013044	Jamaican fruit bat	Proximal tubules	FRAS1	fed
1.06125e-38	-1.0864	0.077	0.298	2.77815e-34	NPHS1	Jamaican fruit bat	Proximal tubules	NPHS1	fed
9.03234e-35	-1.09082	0.186	0.435	2.36449e-30	SFXN5	Jamaican fruit bat	Proximal tubules	SFXN5	fed
8.35647e-31	-1.0918	0.371	0.636	2.18756e-26	LOC119049130	Jamaican fruit bat	Proximal tubules	LOC119049130	fed
4.26535e-34	-1.12777	0.131	0.365	1.11658e-29	CACNA1C	Jamaican fruit bat	Proximal tubules	CACNA1C	fed
1.3962e-42	-1.13124	0.452	0.771	3.65496e-38	OG0011994	Jamaican fruit bat	Proximal tubules	LOC119047104	fed
1.75416e-45	-1.1504	0.094	0.352	4.59205e-41	OG0019593	Jamaican fruit bat	Proximal tubules	ROR1	fed
2.00208e-36	-1.15917	0.095	0.314	5.24104e-32	OG0013349	Jamaican fruit bat	Proximal tubules	HSP90B1	fed
1.16369e-48	-1.16209	0.564	0.867	3.04632e-44	OG0014905	Jamaican fruit bat	Proximal tubules	R3HDM4	fed
6.18463e-49	-1.18947	0.185	0.499	1.61901e-44	DAO	Jamaican fruit bat	Proximal tubules	DAO	fed
2.22445e-48	-1.22695	0.077	0.333	5.82316e-44	PER2	Jamaican fruit bat	Proximal tubules	PER2	fed
1.01813e-37	-1.24025	0.156	0.409	2.66525e-33	RHOBTB1	Jamaican fruit bat	Proximal tubules	RHOBTB1	fed
7.96303e-49	-1.26351	0.074	0.327	2.08456e-44	ACLY	Jamaican fruit bat	Proximal tubules	ACLY	fed
1.85406e-71	-1.28135	0.646	0.916	4.85355e-67	OG0012384	Jamaican fruit bat	Proximal tubules	PCK1	fed
1.35007e-53	-1.3015	0.172	0.496	3.53422e-49	OG0018037	Jamaican fruit bat	Proximal tubules	LOC119065639	fed
1.31669e-56	-1.30605	0.084	0.372	3.44684e-52	LOC119052187	Jamaican fruit bat	Proximal tubules	LOC119052187	fed
3.42093e-43	-1.31928	0.441	0.751	8.95532e-39	OG0020737	Jamaican fruit bat	Proximal tubules	SYNPR	fed
2.20709e-63	-1.35246	0.361	0.696	5.77773e-59	CDK14	Jamaican fruit bat	Proximal tubules	CDK14	fed
3.84401e-62	-1.36757	0.021	0.257	1.00628e-57	DDIT4L	Jamaican fruit bat	Proximal tubules	DDIT4L	fed
2.66475e-53	-1.37746	0.071	0.339	6.97577e-49	LOC119057559	Jamaican fruit bat	Proximal tubules	LOC119057559	fed
4.3041e-77	-1.38162	0.292	0.704	1.12673e-72	OG0017704	Jamaican fruit bat	Proximal tubules	SGK1	fed
1.79902e-49	-1.4046	0.187	0.493	4.70949e-45	LOC119056553	Jamaican fruit bat	Proximal tubules	LOC119056553	fed
1.04725e-47	-1.46694	0.088	0.346	2.74149e-43	OG0015154	Jamaican fruit bat	Proximal tubules	FBXL7	fed
1.37409e-64	-1.50598	0.203	0.554	3.59708e-60	COL4A4	Jamaican fruit bat	Proximal tubules	COL4A4	fed
7.75471e-65	-1.59895	0.067	0.364	2.03003e-60	OG0012611	Jamaican fruit bat	Proximal tubules	FRMD3	fed
2.87848e-70	-1.64208	0.237	0.601	7.53527e-66	MAPK6	Jamaican fruit bat	Proximal tubules	MAPK6	fed
1.655e-69	-1.85785	0.17	0.518	4.33246e-65	OG0020533	Jamaican fruit bat	Proximal tubules	COL4A3	fed
3.93051e-38	-1.86373	0.128	0.361	1.02893e-33	OG0014402	Jamaican fruit bat	Proximal tubules	PDK4	fed
9.41453e-90	-1.9079	0.059	0.422	2.46453e-85	OG0021457	Jamaican fruit bat	Proximal tubules	CUNH8orf34	fed
1.32172e-110	-2.17522	0.095	0.532	3.46e-106	PPP1R16B	Jamaican fruit bat	Proximal tubules	PPP1R16B	fed
3.06162e-12	2.58398	0.391	0.133	8.01471e-08	LOC119056574	Jamaican fruit bat	Proximal tubules like	LOC119056574	fast
2.9894e-11	2.03122	0.327	0.09	7.82565e-07	LOC119056575	Jamaican fruit bat	Proximal tubules like	LOC119056575	fast
2.97268e-13	1.62232	0.296	0.038	7.78189e-09	LOC119048201	Jamaican fruit bat	Proximal tubules like	LOC119048201	fast
2.61469e-13	1.54731	0.261	0.019	6.84474e-09	OG0013401	Jamaican fruit bat	Proximal tubules like	TMEM252	fast
1.62954e-08	1.5355	0.356	0.142	0.000426582	OG0021044	Jamaican fruit bat	Proximal tubules like	CPVL	fast
5.20683e-15	1.47086	0.296	0.024	1.36304e-10	NR1D1	Jamaican fruit bat	Proximal tubules like	NR1D1	fast
3.09824e-10	1.42085	0.271	0.062	8.11056e-06	LOC119057017	Jamaican fruit bat	Proximal tubules like	LOC119057017	fast
1.0148e-07	1.21505	0.38	0.185	0.00265655	LRRK2	Jamaican fruit bat	Proximal tubules like	LRRK2	fast
1.74966e-07	1.01934	0.264	0.081	0.00458027	OG0015857	Jamaican fruit bat	Proximal tubules like	LOC119044645	fast
2.76524e-10	-0.664757	0.07	0.28	7.23884e-06	ADGRG1	Jamaican fruit bat	Proximal tubules like	ADGRG1	fed
2.76804e-07	-0.718713	0.243	0.46	0.00724617	PRKCE	Jamaican fruit bat	Proximal tubules like	PRKCE	fed
2.89237e-08	-0.725955	0.18	0.398	0.000757165	OG0018250	Jamaican fruit bat	Proximal tubules like	HSPA5	fed
8.97359e-08	-0.734481	0.38	0.597	0.00234911	OG0018211	Jamaican fruit bat	Proximal tubules like	ACTG1	fed
1.10577e-09	-0.740529	0.849	0.948	2.89468e-05	OG0015613	Jamaican fruit bat	Proximal tubules like	TYR	fed
1.09541e-07	-0.75189	0.454	0.664	0.00286758	OG0016470	Jamaican fruit bat	Proximal tubules like	CSMD2	fed
1.80765e-09	-0.754378	0.549	0.72	4.73205e-05	OG0016932	Jamaican fruit bat	Proximal tubules like	HSPA8	fed
1.73472e-07	-0.798559	0.257	0.469	0.00454115	IL1RAPL1	Jamaican fruit bat	Proximal tubules like	IL1RAPL1	fed
3.60806e-11	-0.889739	0.123	0.365	9.44519e-07	OG0013084	Jamaican fruit bat	Proximal tubules like	CSRP2	fed
4.59482e-10	-0.915668	0.278	0.521	1.20283e-05	OG0017704	Jamaican fruit bat	Proximal tubules like	SGK1	fed
6.33153e-10	-0.953634	0.482	0.73	1.65747e-05	OG0012964	Jamaican fruit bat	Proximal tubules like	FAT4	fed
1.5281e-12	-0.975234	0.585	0.839	4.00025e-08	OG0014905	Jamaican fruit bat	Proximal tubules like	R3HDM4	fed
3.17988e-10	-1.01754	0.472	0.72	8.32428e-06	OG0011994	Jamaican fruit bat	Proximal tubules like	LOC119047104	fed
1.56355e-14	-1.14702	0.37	0.701	4.09306e-10	LOC119049130	Jamaican fruit bat	Proximal tubules like	LOC119049130	fed
1.57374e-09	-1.1542	0.113	0.322	4.11973e-05	CCND1	Jamaican fruit bat	Proximal tubules like	CCND1	fed
1.03008e-07	-1.20818	0.373	0.555	0.00269654	LOC119039016	Jamaican fruit bat	Proximal tubules like	LOC119039016	fed
1.545e-09	-1.33534	0.095	0.303	4.0445e-05	LOC119052947	Jamaican fruit bat	Proximal tubules like	LOC119052947	fed
3.44874e-08	-1.34583	0.102	0.284	0.000902811	GUCY1A1	Jamaican fruit bat	Proximal tubules like	GUCY1A1	fed
9.57047e-15	-1.35025	0.423	0.754	2.50536e-10	OG0020737	Jamaican fruit bat	Proximal tubules like	SYNPR	fed
7.57898e-16	-1.75009	0.486	0.735	1.98402e-11	OG0012384	Jamaican fruit bat	Proximal tubules like	PCK1	fed
1.07123e-07	-1.27576	0.518	0.802	0.00280427	OG0014905	Jamaican fruit bat	T memory cells	R3HDM4	fed
1.07179e-10	-1.82707	0.362	0.778	2.80573e-06	OG0020737	Jamaican fruit bat	T memory cells	SYNPR	fed
1.56e-22	1.04267	0.593	0.302	4.08377e-18	LOC119057640	Jamaican fruit bat	Thick ascending limbs	LOC119057640	fast
1.20371e-12	1.03411	0.277	0.104	3.15106e-08	MIOX	Jamaican fruit bat	Thick ascending limbs	MIOX	fast
8.62385e-12	0.923708	0.254	0.095	2.25755e-07	LOC119064267	Jamaican fruit bat	Thick ascending limbs	LOC119064267	fast
8.3094e-11	0.913057	0.312	0.149	2.17523e-06	LOC119053977	Jamaican fruit bat	Thick ascending limbs	LOC119053977	fast
6.65147e-10	0.88528	0.323	0.16	1.74122e-05	FHIT	Jamaican fruit bat	Thick ascending limbs	FHIT	fast
6.58323e-09	0.82181	0.291	0.147	0.000172336	DST	Jamaican fruit bat	Thick ascending limbs	DST	fast
1.23542e-16	0.809873	0.67	0.449	3.23408e-12	SYNE1	Jamaican fruit bat	Thick ascending limbs	SYNE1	fast
8.72663e-08	0.777334	0.373	0.229	0.00228446	DACH1	Jamaican fruit bat	Thick ascending limbs	DACH1	fast
6.28227e-09	0.677086	0.352	0.194	0.000164457	OG0015506	Jamaican fruit bat	Thick ascending limbs	LOC119049409	fast
3.72168e-07	0.655926	0.289	0.16	0.00974261	ARHGEF28	Jamaican fruit bat	Thick ascending limbs	ARHGEF28	fast
1.87513e-07	0.594498	0.252	0.125	0.00490872	RDX	Jamaican fruit bat	Thick ascending limbs	RDX	fast
1.42214e-08	0.555547	0.542	0.359	0.000372287	LOC119049632	Jamaican fruit bat	Thick ascending limbs	LOC119049632	fast
4.8369e-08	0.531324	0.661	0.525	0.0012662	ARHGAP6	Jamaican fruit bat	Thick ascending limbs	ARHGAP6	fast
1.0393e-07	0.523346	0.495	0.33	0.00272068	LMO7	Jamaican fruit bat	Thick ascending limbs	LMO7	fast
3.42158e-08	-0.504694	0.751	0.791	0.0008957	OG0013971	Jamaican fruit bat	Thick ascending limbs	ATP1A1	fed
2.92848e-07	-0.77904	0.326	0.447	0.00766618	PRKCE	Jamaican fruit bat	Thick ascending limbs	PRKCE	fed
1.33882e-08	-0.80867	0.484	0.581	0.000350477	FXYD2	Jamaican fruit bat	Thick ascending limbs	FXYD2	fed
1.34439e-09	-1.05252	0.299	0.453	3.51935e-05	OG0015983	Jamaican fruit bat	Thick ascending limbs	S100G	fed
4.25048e-14	-1.45657	0.117	0.283	1.11269e-09	HIKESHI	Jamaican fruit bat	Thick ascending limbs	HIKESHI	fed
5.56804e-33	-1.45927	0.527	0.752	1.4576e-28	OG0014905	Jamaican fruit bat	Thick ascending limbs	R3HDM4	fed
3.39927e-25	-1.48552	0.333	0.581	8.89862e-21	OG0012964	Jamaican fruit bat	Thick ascending limbs	FAT4	fed
4.29863e-34	-1.62534	0.362	0.663	1.12529e-29	OG0011994	Jamaican fruit bat	Thick ascending limbs	LOC119047104	fed
3.82768e-45	-1.79521	0.342	0.698	1.00201e-40	OG0020737	Jamaican fruit bat	Thick ascending limbs	SYNPR	fed
4.77719e-44	-1.88852	0.297	0.655	1.25057e-39	LOC119049130	Jamaican fruit bat	Thick ascending limbs	LOC119049130	fed
4.06067e-11	1.68084	0.473	0.155	1.063e-06	ALCAM	Jamaican fruit bat	Type A intercalated cells	ALCAM	fast
5.80022e-08	1.41886	0.276	0.063	0.00151838	ADGRF5	Jamaican fruit bat	Type A intercalated cells	ADGRF5	fast
2.97456e-10	1.16745	0.655	0.339	7.7868e-06	LOC119057640	Jamaican fruit bat	Type A intercalated cells	LOC119057640	fast
2.52003e-11	1.05324	0.833	0.563	6.59693e-07	PARD3B	Jamaican fruit bat	Type A intercalated cells	PARD3B	fast
7.92936e-14	-1.59972	0.365	0.695	2.07575e-09	OG0012964	Jamaican fruit bat	Type A intercalated cells	FAT4	fed
1.45459e-11	-1.70959	0.468	0.736	3.80782e-07	OG0011994	Jamaican fruit bat	Type A intercalated cells	LOC119047104	fed
9.79506e-18	-1.87192	0.542	0.828	2.56415e-13	OG0014905	Jamaican fruit bat	Type A intercalated cells	R3HDM4	fed
5.8937e-18	-1.96481	0.389	0.759	1.54285e-13	OG0020737	Jamaican fruit bat	Type A intercalated cells	SYNPR	fed
9.29722e-17	-2.08211	0.315	0.695	2.43383e-12	LOC119049130	Jamaican fruit bat	Type A intercalated cells	LOC119049130	fed
1.0211e-12	1.61654	0.258	0.047	2.67303e-08	TNFAIP8	Jamaican fruit bat	Type B intercalated cells	TNFAIP8	fast
2.03606e-14	1.2788	0.519	0.218	5.33e-10	KCNIP1	Jamaican fruit bat	Type B intercalated cells	KCNIP1	fast
1.04207e-10	1.2251	0.272	0.074	2.72793e-06	ERMP1	Jamaican fruit bat	Type B intercalated cells	ERMP1	fast
8.01826e-11	1.15975	0.371	0.138	2.09902e-06	HSPA4L	Jamaican fruit bat	Type B intercalated cells	HSPA4L	fast
7.74588e-10	1.14871	0.286	0.084	2.02772e-05	HS6ST3	Jamaican fruit bat	Type B intercalated cells	HS6ST3	fast
1.61357e-15	1.09554	0.495	0.164	4.224e-11	OG0012037	Jamaican fruit bat	Type B intercalated cells	PRODH2	fast
4.5565e-17	1.01505	0.799	0.456	1.1928e-12	LOC119057640	Jamaican fruit bat	Type B intercalated cells	LOC119057640	fast
3.64798e-11	0.993438	0.463	0.195	9.54967e-07	MIOX	Jamaican fruit bat	Type B intercalated cells	MIOX	fast
5.2522e-10	0.989014	0.339	0.121	1.37492e-05	DNAJA1	Jamaican fruit bat	Type B intercalated cells	DNAJA1	fast
5.63833e-10	0.933331	0.509	0.272	1.476e-05	OG0020373	Jamaican fruit bat	Type B intercalated cells	INPP5F	fast
5.73173e-09	0.927829	0.258	0.077	0.000150045	NPNT	Jamaican fruit bat	Type B intercalated cells	NPNT	fast
1.07399e-09	0.912014	0.406	0.181	2.81148e-05	EPB41	Jamaican fruit bat	Type B intercalated cells	EPB41	fast
1.34249e-08	0.890544	0.343	0.141	0.000351438	NR6A1	Jamaican fruit bat	Type B intercalated cells	NR6A1	fast
3.09513e-20	0.870054	0.982	0.903	8.10244e-16	DMXL1	Jamaican fruit bat	Type B intercalated cells	DMXL1	fast
2.66114e-07	0.824261	0.456	0.252	0.00696633	ABLIM1	Jamaican fruit bat	Type B intercalated cells	ABLIM1	fast
4.01783e-10	0.794586	0.678	0.44	1.05179e-05	LOC119044320	Jamaican fruit bat	Type B intercalated cells	LOC119044320	fast
1.95925e-07	0.77929	0.311	0.134	0.00512891	OG0020999	Jamaican fruit bat	Type B intercalated cells	ABR	fast
3.21253e-07	0.714055	0.463	0.255	0.00840977	GLUL	Jamaican fruit bat	Type B intercalated cells	GLUL	fast
2.14242e-07	0.70683	0.385	0.185	0.00560844	ZDHHC13	Jamaican fruit bat	Type B intercalated cells	ZDHHC13	fast
1.21679e-07	0.702462	0.435	0.228	0.00318531	ROGDI	Jamaican fruit bat	Type B intercalated cells	ROGDI	fast
2.91747e-07	0.672541	0.336	0.148	0.00763734	GLS	Jamaican fruit bat	Type B intercalated cells	GLS	fast
5.55625e-12	0.630916	0.908	0.735	1.45451e-07	WDR72	Jamaican fruit bat	Type B intercalated cells	WDR72	fast
2.4609e-10	0.462104	0.993	0.94	6.44215e-06	OG0014729	Jamaican fruit bat	Type B intercalated cells	SLC26A4	fast
6.68021e-08	0.420235	0.961	0.883	0.00174875	TLDC2	Jamaican fruit bat	Type B intercalated cells	TLDC2	fast
3.33012e-07	-0.700332	0.887	0.883	0.00871759	OG0013781	Jamaican fruit bat	Type B intercalated cells	PLCL1	fed
8.90025e-10	-0.943978	0.823	0.842	2.32991e-05	NEDD4L	Jamaican fruit bat	Type B intercalated cells	NEDD4L	fed
6.15478e-10	-0.964944	0.781	0.799	1.6112e-05	COBLL1	Jamaican fruit bat	Type B intercalated cells	COBLL1	fed
2.6603e-07	-0.986514	0.187	0.369	0.00696412	CD47	Jamaican fruit bat	Type B intercalated cells	CD47	fed
2.33053e-07	-1.11372	0.343	0.497	0.00610086	CAB39	Jamaican fruit bat	Type B intercalated cells	CAB39	fed
1.93908e-10	-1.1953	0.382	0.607	5.07612e-06	LOC119049130	Jamaican fruit bat	Type B intercalated cells	LOC119049130	fed
2.02959e-16	-1.47154	0.389	0.644	5.31306e-12	OG0012964	Jamaican fruit bat	Type B intercalated cells	FAT4	fed
3.59723e-12	-1.55614	0.488	0.624	9.41683e-08	OG0011823	Jamaican fruit bat	Type B intercalated cells	SMAD3	fed
7.94052e-14	-1.59453	0.406	0.631	2.07867e-09	OG0011994	Jamaican fruit bat	Type B intercalated cells	LOC119047104	fed
1.19691e-22	-1.6917	0.431	0.748	3.13328e-18	OG0020737	Jamaican fruit bat	Type B intercalated cells	SYNPR	fed
2.50309e-07	-1.72503	0.364	0.487	0.00655258	SLC16A7	Jamaican fruit bat	Type B intercalated cells	SLC16A7	fed
2.04812e-30	-1.75755	0.611	0.829	5.36158e-26	ATP6V1G3	Jamaican fruit bat	Type B intercalated cells	ATP6V1G3	fed
3.1482e-30	-1.77529	0.565	0.856	8.24137e-26	OG0014905	Jamaican fruit bat	Type B intercalated cells	R3HDM4	fed
1.54102e-15	-1.92084	0.166	0.44	4.03409e-11	LOC119047634	Jamaican fruit bat	Type B intercalated cells	LOC119047634	fed
2.92519e-16	-1.94063	0.078	0.349	7.65756e-12	CPA2	Jamaican fruit bat	Type B intercalated cells	CPA2	fed
1.71142e-34	-3.36929	0.004	0.43	4.48016e-30	LOC119043238	Jamaican fruit bat	Type B intercalated cells	LOC119043238	fed
3.36155e-08	1.46177	0.348	0.03	0.000879985	OG0021415	Big brown bat	Connecting tubules	TENM4	fast
9.64275e-08	-1.09975	0.667	0.909	0.00252428	SLCO4C1	Big brown bat	Connecting tubules	SLCO4C1	fed
4.42909e-08	-1.15944	0.594	0.879	0.00115945	PPARGC1A	Big brown bat	Connecting tubules	PPARGC1A	fed
2.09584e-07	-1.43455	0.275	0.626	0.0054865	PPFIBP1	Big brown bat	Connecting tubules	PPFIBP1	fed
5.66128e-08	-1.7208	0.058	0.444	0.00148201	PDE10A	Big brown bat	Connecting tubules	PDE10A	fed
3.36598e-07	-1.88158	0.13	0.515	0.00881147	RBFOX1	Big brown bat	Connecting tubules	RBFOX1	fed
2.76334e-14	2.0424	0.448	0.153	7.23386e-10	LSAMP	Big brown bat	Distal convoluted tubules	LSAMP	fast
1.05612e-12	1.98524	0.271	0.04	2.76471e-08	ADAMTS19	Big brown bat	Distal convoluted tubules	ADAMTS19	fast
5.21875e-20	1.41932	0.69	0.331	1.36616e-15	OG0013055	Big brown bat	Distal convoluted tubules	TBC1D9	fast
2.08429e-13	1.23958	0.498	0.185	5.45625e-09	OG0021415	Big brown bat	Distal convoluted tubules	TENM4	fast
9.51937e-11	1.06171	0.655	0.476	2.49198e-06	LOC114234791	Big brown bat	Distal convoluted tubules	LOC114234791	fast
9.2381e-12	1.03984	0.365	0.105	2.41835e-07	ZMAT4	Big brown bat	Distal convoluted tubules	ZMAT4	fast
4.23769e-15	1.01222	0.872	0.762	1.10934e-10	KLHL3	Big brown bat	Distal convoluted tubules	KLHL3	fast
2.45917e-09	1.01175	0.502	0.258	6.43762e-05	LOC103302007	Big brown bat	Distal convoluted tubules	LOC103302007	fast
6.82297e-11	0.954293	0.31	0.073	1.78612e-06	OG0019191	Big brown bat	Distal convoluted tubules	DEFB1	fast
5.12523e-09	0.944144	0.483	0.258	0.000134168	ZFP36L1	Big brown bat	Distal convoluted tubules	ZFP36L1	fast
7.12835e-10	0.935011	0.562	0.29	1.86606e-05	NTN1	Big brown bat	Distal convoluted tubules	NTN1	fast
2.07497e-16	0.933724	0.911	0.871	5.43186e-12	IVNS1ABP	Big brown bat	Distal convoluted tubules	IVNS1ABP	fast
2.69367e-10	0.912895	0.596	0.347	7.0515e-06	TMEM38B	Big brown bat	Distal convoluted tubules	TMEM38B	fast
1.58704e-12	0.90062	0.852	0.766	4.15455e-08	LMO7	Big brown bat	Distal convoluted tubules	LMO7	fast
7.4407e-10	0.879989	0.793	0.605	1.94783e-05	AGAP1	Big brown bat	Distal convoluted tubules	AGAP1	fast
2.48723e-11	0.849515	0.369	0.109	6.51106e-07	OG0014721	Big brown bat	Distal convoluted tubules	HBP1	fast
3.53512e-09	0.829566	0.616	0.383	9.25424e-05	ARHGAP29	Big brown bat	Distal convoluted tubules	ARHGAP29	fast
2.24693e-09	0.802691	0.414	0.165	5.88202e-05	SEMA6A	Big brown bat	Distal convoluted tubules	SEMA6A	fast
1.70259e-08	0.72538	0.877	0.827	0.000445704	GLIS3	Big brown bat	Distal convoluted tubules	GLIS3	fast
2.90943e-07	0.680888	0.695	0.593	0.0076163	PDK1	Big brown bat	Distal convoluted tubules	PDK1	fast
3.5978e-07	0.676891	0.788	0.653	0.00941832	NAV2	Big brown bat	Distal convoluted tubules	NAV2	fast
8.60833e-08	0.623891	0.251	0.073	0.00225349	LOC114227076	Big brown bat	Distal convoluted tubules	LOC114227076	fast
1.73118e-08	0.592528	0.281	0.081	0.000453187	OG0016296	Big brown bat	Distal convoluted tubules	MAP2K6	fast
5.13716e-08	0.574076	0.852	0.778	0.00134481	ARHGEF28	Big brown bat	Distal convoluted tubules	ARHGEF28	fast
1.76309e-07	0.559668	0.823	0.738	0.00461541	PTPN4	Big brown bat	Distal convoluted tubules	PTPN4	fast
6.67284e-08	0.509044	0.892	0.923	0.00174682	OG0020219	Big brown bat	Distal convoluted tubules	NCKAP5	fast
1.98954e-07	-0.598017	0.704	0.839	0.00520821	B4GALNT3	Big brown bat	Distal convoluted tubules	B4GALNT3	fed
5.89443e-09	-0.661895	0.089	0.306	0.000154304	OG0016564	Big brown bat	Distal convoluted tubules	IER3	fed
2.73461e-07	-0.66579	0.177	0.387	0.00715867	EZR	Big brown bat	Distal convoluted tubules	EZR	fed
3.7894e-09	-0.695188	0.926	0.96	9.9199e-05	PDE4D	Big brown bat	Distal convoluted tubules	PDE4D	fed
3.08383e-07	-0.702404	0.64	0.782	0.00807284	SLCO4C1	Big brown bat	Distal convoluted tubules	SLCO4C1	fed
5.67491e-14	-0.728197	0.921	0.956	1.48558e-09	PTPRD	Big brown bat	Distal convoluted tubules	PTPRD	fed
5.49937e-12	-0.735433	0.788	0.891	1.43963e-07	CPEB4	Big brown bat	Distal convoluted tubules	CPEB4	fed
1.92634e-07	-0.738836	0.172	0.375	0.00504279	TOB2	Big brown bat	Distal convoluted tubules	TOB2	fed
7.10393e-09	-0.763885	0.552	0.766	0.000185967	ATP2B1	Big brown bat	Distal convoluted tubules	ATP2B1	fed
8.20849e-11	-0.764082	0.685	0.851	2.14882e-06	OG0014397	Big brown bat	Distal convoluted tubules	PLXDC2	fed
7.13094e-13	-0.786594	0.788	0.94	1.86674e-08	RBFOX1	Big brown bat	Distal convoluted tubules	RBFOX1	fed
1.4322e-08	-0.794728	0.36	0.585	0.000374921	CLTC	Big brown bat	Distal convoluted tubules	CLTC	fed
9.00406e-11	-0.829749	0.089	0.339	2.35708e-06	OG0014765	Big brown bat	Distal convoluted tubules	ARHGEF38	fed
5.89556e-09	-0.868084	0.084	0.294	0.000154334	OG0016932	Big brown bat	Distal convoluted tubules	HSPA8	fed
1.10711e-08	-0.884779	0.172	0.395	0.00028982	OG0015143	Big brown bat	Distal convoluted tubules	WDR82	fed
2.03855e-11	-0.90194	0.448	0.706	5.3365e-07	HNRNPC	Big brown bat	Distal convoluted tubules	HNRNPC	fed
1.95802e-09	-0.96707	0.305	0.54	5.1257e-05	SLC38A1	Big brown bat	Distal convoluted tubules	SLC38A1	fed
2.90547e-09	-0.97252	0.177	0.423	7.60594e-05	OG0017323	Big brown bat	Distal convoluted tubules	CTSZ	fed
2.63961e-09	-0.992932	0.32	0.565	6.90996e-05	INPP4B	Big brown bat	Distal convoluted tubules	INPP4B	fed
5.95604e-10	-1.03789	0.281	0.54	1.55917e-05	GRK5	Big brown bat	Distal convoluted tubules	GRK5	fed
1.09363e-11	-1.04869	0.384	0.665	2.8629e-07	OG0017704	Big brown bat	Distal convoluted tubules	SGK1	fed
3.07373e-10	-1.06934	0.438	0.653	8.04641e-06	OG0015253	Big brown bat	Distal convoluted tubules	INTS6	fed
2.23739e-11	-1.08122	0.453	0.673	5.85704e-07	PTP4A2	Big brown bat	Distal convoluted tubules	PTP4A2	fed
2.28649e-21	-1.12934	0.872	0.935	5.98557e-17	OG0012951	Big brown bat	Distal convoluted tubules	TOX	fed
2.14045e-10	-1.26769	0.163	0.411	5.60327e-06	PDE10A	Big brown bat	Distal convoluted tubules	PDE10A	fed
6.71347e-08	1.22242	0.466	0.297	0.00175745	OG0017343	Big brown bat	Endothelial cells	CHIC1	fast
7.02615e-12	1.19467	0.55	0.319	1.8393e-07	LOC114229676	Big brown bat	Endothelial cells	LOC114229676	fast
1.11704e-09	0.947152	0.733	0.592	2.92418e-05	RAPGEF5	Big brown bat	Endothelial cells	RAPGEF5	fast
1.37753e-10	0.802866	0.947	0.876	3.60611e-06	OG0012739	Big brown bat	Endothelial cells	LOC119041052	fast
2.23651e-10	0.785052	0.901	0.805	5.85474e-06	PDE3B	Big brown bat	Endothelial cells	PDE3B	fast
2.94422e-08	-0.506688	0.656	0.798	0.000770737	OG0020681	Big brown bat	Endothelial cells	RAPGEF2	fed
3.59714e-08	-0.634558	0.691	0.822	0.000941658	OG0018732	Big brown bat	Endothelial cells	FLT1	fed
4.46684e-10	-0.685909	0.206	0.434	1.16933e-05	BICD1	Big brown bat	Endothelial cells	BICD1	fed
1.11244e-07	-0.70652	0.309	0.505	0.00291216	FAM117B	Big brown bat	Endothelial cells	FAM117B	fed
1.74796e-10	-0.753827	0.565	0.74	4.57582e-06	THRB	Big brown bat	Endothelial cells	THRB	fed
1.12491e-08	-1.01322	0.107	0.289	0.000294478	PKHD1L1	Big brown bat	Endothelial cells	PKHD1L1	fed
3.72698e-10	-1.12149	0.34	0.551	9.75649e-06	REPS2	Big brown bat	Endothelial cells	REPS2	fed
1.38097e-10	0.990597	0.959	0.891	3.61512e-06	OG0012739	Big brown bat	Macrophages	LOC119041052	fast
1.00761e-08	0.956736	0.956	0.884	0.000263772	LOC114230468	Big brown bat	Macrophages	LOC114230468	fast
7.26021e-08	0.675995	0.948	0.899	0.00190058	OG0020501	Big brown bat	Macrophages	FARSB	fast
2.62845e-07	-0.816542	0.081	0.279	0.00688075	P2RY6	Big brown bat	Macrophages	P2RY6	fed
2.90608e-07	-1.08098	0.441	0.705	0.00760754	NAV3	Big brown bat	Macrophages	NAV3	fed
4.91591e-09	-1.10783	0.47	0.767	0.000128689	LRMDA	Big brown bat	Macrophages	LRMDA	fed
4.73756e-09	-1.21633	0.119	0.364	0.00012402	MB21D2	Big brown bat	Macrophages	MB21D2	fed
1.99592e-08	-1.33428	0.104	0.326	0.000522492	KALRN	Big brown bat	Macrophages	KALRN	fed
1.06682e-09	-1.41962	0.163	0.442	2.79271e-05	OG0013274	Big brown bat	Macrophages	MCC	fed
3.08512e-07	-1.50625	0.178	0.403	0.00807623	OG0013649	Big brown bat	Macrophages	CUNH1orf21	fed
3.56301e-12	-1.64788	0.204	0.512	9.32726e-08	PKIB	Big brown bat	Macrophages	PKIB	fed
1.89602e-11	-1.71595	0.144	0.442	4.9634e-07	NRXN3	Big brown bat	Macrophages	NRXN3	fed
1.31721e-08	1.34441	0.272	0.113	0.000344819	OG0014754	Big brown bat	Mesangial cells	PDGFD	fast
1.08277e-09	1.28789	0.533	0.369	2.83447e-05	OG0017343	Big brown bat	Mesangial cells	CHIC1	fast
3.20181e-08	1.26301	0.424	0.259	0.000838169	TNNT3	Big brown bat	Mesangial cells	TNNT3	fast
6.00957e-09	1.23299	0.519	0.35	0.000157319	LOC114229676	Big brown bat	Mesangial cells	LOC114229676	fast
1.27123e-10	1.19312	0.444	0.245	3.32783e-06	ADGRF5	Big brown bat	Mesangial cells	ADGRF5	fast
2.91277e-11	1.11535	0.728	0.675	7.62506e-07	OG0018310	Big brown bat	Mesangial cells	C7	fast
7.3183e-10	1.07591	0.481	0.298	1.91578e-05	SCN7A	Big brown bat	Mesangial cells	SCN7A	fast
6.93984e-10	0.99976	0.908	0.884	1.81671e-05	PDE3B	Big brown bat	Mesangial cells	PDE3B	fast
1.20854e-07	0.980524	0.527	0.386	0.00316371	AKAP9	Big brown bat	Mesangial cells	AKAP9	fast
4.50684e-08	0.963668	0.914	0.92	0.0011798	OG0020501	Big brown bat	Mesangial cells	FARSB	fast
3.15213e-08	0.937837	0.92	0.948	0.000825166	LOC114230468	Big brown bat	Mesangial cells	LOC114230468	fast
1.86881e-10	0.815393	0.994	0.983	4.89217e-06	MT-ND1	Big brown bat	Mesangial cells	MT-ND1	fast
1.49536e-08	-0.324868	1	1	0.000391455	LOC114233544	Big brown bat	Mesangial cells	LOC114233544	fed
9.59791e-09	-0.34184	0.352	0.565	0.000251254	OG0013331	Big brown bat	Mesangial cells	MYH9	fed
1.79265e-07	-0.386048	0.229	0.413	0.00469281	CSNK1G1	Big brown bat	Mesangial cells	CSNK1G1	fed
3.53463e-07	-0.428222	0.447	0.609	0.00925295	TEAD1	Big brown bat	Mesangial cells	TEAD1	fed
2.30999e-07	-0.440131	0.312	0.501	0.00604708	RABEP1	Big brown bat	Mesangial cells	RABEP1	fed
1.82109e-08	-0.462263	0.332	0.532	0.000476725	NCOA3	Big brown bat	Mesangial cells	NCOA3	fed
5.05003e-08	-0.46738	0.206	0.391	0.001322	OG0015662	Big brown bat	Mesangial cells	NPEPPS	fed
2.99361e-08	-0.46744	0.685	0.854	0.000783666	RBPMS	Big brown bat	Mesangial cells	RBPMS	fed
6.99075e-08	-0.472249	0.45	0.658	0.00183004	NRXN1	Big brown bat	Mesangial cells	NRXN1	fed
7.61135e-09	-0.514512	0.702	0.879	0.00019925	OG0014943	Big brown bat	Mesangial cells	LDB2	fed
5.14747e-10	-0.516203	0.384	0.612	1.3475e-05	ETS1	Big brown bat	Mesangial cells	ETS1	fed
6.63574e-10	-0.516735	0.487	0.719	1.7371e-05	TBC1D1	Big brown bat	Mesangial cells	TBC1D1	fed
1.70395e-07	-0.517125	0.378	0.565	0.0044606	TACC1	Big brown bat	Mesangial cells	TACC1	fed
1.46828e-09	-0.517544	0.619	0.788	3.84366e-05	OG0017984	Big brown bat	Mesangial cells	PICALM	fed
1.01039e-07	-0.517912	0.361	0.545	0.00264499	2023-09-07	Big brown bat	Mesangial cells	2023-09-07	fed
7.54406e-10	-0.521342	0.527	0.755	1.97488e-05	OG0013083	Big brown bat	Mesangial cells	LOC119061508	fed
1.44645e-07	-0.533099	0.238	0.427	0.0037865	PLEKHH2	Big brown bat	Mesangial cells	PLEKHH2	fed
3.78274e-09	-0.533342	0.364	0.567	9.90245e-05	2023-03-07	Big brown bat	Mesangial cells	2023-03-07	fed
1.96612e-07	-0.541377	0.585	0.744	0.00514691	USP34	Big brown bat	Mesangial cells	USP34	fed
2.62178e-09	-0.541547	0.318	0.545	6.86329e-05	RGS6	Big brown bat	Mesangial cells	RGS6	fed
1.68627e-07	-0.546577	0.453	0.628	0.00441433	ITPRID2	Big brown bat	Mesangial cells	ITPRID2	fed
6.52982e-09	-0.566086	0.129	0.314	0.000170938	RHOA	Big brown bat	Mesangial cells	RHOA	fed
3.30027e-07	-0.576662	0.201	0.372	0.00863944	HECTD4	Big brown bat	Mesangial cells	HECTD4	fed
9.49376e-10	-0.582742	0.35	0.57	2.48528e-05	FLI1	Big brown bat	Mesangial cells	FLI1	fed
2.55107e-07	-0.586463	0.45	0.631	0.00667819	OG0016384	Big brown bat	Mesangial cells	PPP3CA	fed
1.20921e-07	-0.588569	0.327	0.515	0.00316548	WIPF1	Big brown bat	Mesangial cells	WIPF1	fed
4.94933e-09	-0.591084	0.292	0.507	0.000129564	FXR1	Big brown bat	Mesangial cells	FXR1	fed
3.75444e-07	-0.599939	0.261	0.43	0.00982837	TRA2B	Big brown bat	Mesangial cells	TRA2B	fed
1.08131e-07	-0.61051	0.467	0.645	0.00283064	FRYL	Big brown bat	Mesangial cells	FRYL	fed
2.9484e-07	-0.610938	0.344	0.537	0.00771832	TMTC1	Big brown bat	Mesangial cells	TMTC1	fed
1.97715e-08	-0.633837	0.186	0.377	0.000517578	OG0019371	Big brown bat	Mesangial cells	HNRNPLL	fed
8.57412e-10	-0.642372	0.33	0.559	2.24453e-05	SLC38A2	Big brown bat	Mesangial cells	SLC38A2	fed
4.57705e-11	-0.662209	0.49	0.7	1.19818e-06	ROCK2	Big brown bat	Mesangial cells	ROCK2	fed
2.18326e-08	-0.679871	0.163	0.339	0.000571533	CTDSP2	Big brown bat	Mesangial cells	CTDSP2	fed
1.13283e-10	-0.680813	0.639	0.835	2.96552e-06	PDE3A	Big brown bat	Mesangial cells	PDE3A	fed
1.75644e-08	-0.683979	0.203	0.397	0.000459801	MBD2	Big brown bat	Mesangial cells	MBD2	fed
3.30494e-08	-0.686741	0.192	0.369	0.000865168	ZC3H10	Big brown bat	Mesangial cells	ZC3H10	fed
3.52484e-10	-0.687448	0.559	0.755	9.22733e-06	OG0013795	Big brown bat	Mesangial cells	NBEAL1	fed
4.63557e-12	-0.696528	0.524	0.749	1.2135e-07	OG0012619	Big brown bat	Mesangial cells	GNAQ	fed
3.77857e-09	-0.704637	0.252	0.452	9.89154e-05	LRRFIP2	Big brown bat	Mesangial cells	LRRFIP2	fed
5.12062e-10	-0.71095	0.355	0.567	1.34048e-05	OG0014390	Big brown bat	Mesangial cells	RSU1	fed
4.36652e-08	-0.711762	0.146	0.317	0.00114307	LOC114229120	Big brown bat	Mesangial cells	LOC114229120	fed
2.47733e-09	-0.71261	0.143	0.336	6.48517e-05	AVIL	Big brown bat	Mesangial cells	AVIL	fed
1.76218e-08	-0.716218	0.255	0.444	0.000461305	KLF7	Big brown bat	Mesangial cells	KLF7	fed
8.80782e-14	-0.717555	0.633	0.821	2.30571e-09	PDLIM5	Big brown bat	Mesangial cells	PDLIM5	fed
2.27034e-09	-0.721132	0.241	0.446	5.94331e-05	OG0014157	Big brown bat	Mesangial cells	YWHAE	fed
5.01236e-08	-0.722785	0.218	0.388	0.00131213	IFT80	Big brown bat	Mesangial cells	IFT80	fed
5.65662e-12	-0.724013	0.235	0.482	1.48079e-07	OG0015253	Big brown bat	Mesangial cells	INTS6	fed
1.37783e-08	-0.728295	0.327	0.518	0.000360689	MYO1E	Big brown bat	Mesangial cells	MYO1E	fed
2.63328e-08	-0.74038	0.275	0.457	0.00068934	HIVEP1	Big brown bat	Mesangial cells	HIVEP1	fed
1.16325e-08	-0.74401	0.562	0.738	0.000304516	OG0019983	Big brown bat	Mesangial cells	SVEP1	fed
1.17716e-07	-0.774628	0.384	0.551	0.00308157	CRIM1	Big brown bat	Mesangial cells	CRIM1	fed
1.12639e-11	-0.805207	0.261	0.499	2.94865e-07	OG0017844	Big brown bat	Mesangial cells	ENG	fed
3.54893e-14	-0.819923	0.341	0.612	9.29038e-10	HERC4	Big brown bat	Mesangial cells	HERC4	fed
9.07162e-14	-0.824641	0.582	0.815	2.37477e-09	OG0015248	Big brown bat	Mesangial cells	LHFPL6	fed
8.21893e-14	-0.82602	0.166	0.419	2.15155e-09	OG0014218	Big brown bat	Mesangial cells	CLIC4	fed
3.69782e-15	-0.830071	0.35	0.623	9.68016e-11	SYTL2	Big brown bat	Mesangial cells	SYTL2	fed
1.8682e-15	-0.841307	0.593	0.829	4.89057e-11	RASGEF1B	Big brown bat	Mesangial cells	RASGEF1B	fed
3.89537e-11	-0.933144	0.355	0.57	1.01973e-06	LOC114235271	Big brown bat	Mesangial cells	LOC114235271	fed
8.53541e-16	-0.943836	0.553	0.791	2.2344e-11	MSRB3	Big brown bat	Mesangial cells	MSRB3	fed
1.93344e-07	-0.958049	0.384	0.567	0.00506136	OG0019873	Big brown bat	Mesangial cells	PLCB1	fed
6.17904e-11	-1.05741	0.149	0.364	1.61755e-06	IGFBP5	Big brown bat	Mesangial cells	IGFBP5	fed
2.33788e-10	-1.0723	0.146	0.347	6.12009e-06	PPP1R2	Big brown bat	Mesangial cells	PPP1R2	fed
7.66344e-16	-1.08702	0.272	0.548	2.00614e-11	OG0014121	Big brown bat	Mesangial cells	WSB1	fed
5.83952e-15	-1.08783	0.266	0.537	1.52867e-10	SAMD4A	Big brown bat	Mesangial cells	SAMD4A	fed
2.55721e-19	-1.11107	0.41	0.686	6.69425e-15	ACTN4	Big brown bat	Mesangial cells	ACTN4	fed
2.30016e-14	-1.16779	0.261	0.51	6.02135e-10	SDC2	Big brown bat	Mesangial cells	SDC2	fed
1.18772e-11	-1.17643	0.092	0.289	3.10921e-07	PIK3R3	Big brown bat	Mesangial cells	PIK3R3	fed
4.52998e-14	-1.19879	0.123	0.361	1.18586e-09	OG0014784	Big brown bat	Mesangial cells	LOC119057464	fed
3.28983e-27	-1.2009	0.387	0.766	8.61211e-23	TPM1	Big brown bat	Mesangial cells	TPM1	fed
3.81191e-21	-1.23797	0.221	0.556	9.97883e-17	LOC103290602	Big brown bat	Mesangial cells	LOC103290602	fed
6.59608e-11	-1.35557	0.169	0.372	1.72672e-06	LOC114230457	Big brown bat	Mesangial cells	LOC114230457	fed
1.81611e-21	-1.46906	0.223	0.534	4.7542e-17	P4HA1	Big brown bat	Mesangial cells	P4HA1	fed
1.76529e-25	-1.56657	0.284	0.623	4.62118e-21	VCL	Big brown bat	Mesangial cells	VCL	fed
1.62286e-12	-1.93033	0.175	0.386	4.24833e-08	OG0013175	Big brown bat	Mesangial cells	HPSE2	fed
1.87215e-13	-2.06566	0.054	0.251	4.90092e-09	CA8	Big brown bat	Mesangial cells	CA8	fed
7.68635e-16	-2.80619	0.117	0.353	2.01213e-11	RANBP3L	Big brown bat	Mesangial cells	RANBP3L	fed
3.51911e-10	1.91102	0.887	0.912	9.21233e-06	OG0020501	Big brown bat	Podocytes	FARSB	fast
1.58993e-08	1.6572	0.9	0.985	0.000416212	LOC114230468	Big brown bat	Podocytes	LOC114230468	fast
5.11703e-15	1.35349	1	1	1.33954e-10	MT-ND1	Big brown bat	Podocytes	MT-ND1	fast
1.53811e-08	1.18342	0.906	1	0.000402647	PDE3B	Big brown bat	Podocytes	PDE3B	fast
1.08765e-07	0.312611	0.184	0.515	0.00284726	FAM13B	Big brown bat	Podocytes	FAM13B	fast
1.35182e-07	0.30575	0.203	0.544	0.00353879	IARS	Big brown bat	Podocytes	IARS	fast
1.86289e-07	0.274439	0.094	0.353	0.00487667	LOC103290620	Big brown bat	Podocytes	LOC103290620	fast
7.36828e-09	0.268985	0.061	0.309	0.000192887	SLC43A2	Big brown bat	Podocytes	SLC43A2	fast
2.76441e-07	0.257181	0.11	0.368	0.00723667	OG0012966	Big brown bat	Podocytes	DEPTOR	fast
1.49842e-09	-0.251652	0.248	0.662	3.92256e-05	HNRNPA2B1	Big brown bat	Podocytes	HNRNPA2B1	fed
4.53262e-09	-0.253464	0.161	0.485	0.000118655	PPP1R10	Big brown bat	Podocytes	PPP1R10	fed
2.76522e-07	-0.253606	0.081	0.309	0.0072388	RALGPS1	Big brown bat	Podocytes	RALGPS1	fed
3.02312e-07	-0.253628	0.216	0.559	0.00791393	ADNP	Big brown bat	Podocytes	ADNP	fed
4.13043e-08	-0.254593	0.077	0.324	0.00108126	CARS2	Big brown bat	Podocytes	CARS2	fed
8.41757e-08	-0.255183	0.087	0.338	0.00220355	EPRS	Big brown bat	Podocytes	EPRS	fed
1.39392e-07	-0.256118	0.09	0.338	0.00364901	OG0017101	Big brown bat	Podocytes	TOMM70	fed
2.38055e-11	-0.256249	0.035	0.279	6.2318e-07	OG0011931	Big brown bat	Podocytes	CUNH1orf52	fed
8.90653e-12	-0.256678	0.058	0.353	2.33155e-07	CTNNB1	Big brown bat	Podocytes	CTNNB1	fed
3.24481e-08	-0.256867	0.071	0.309	0.000849425	SLC2A2	Big brown bat	Podocytes	SLC2A2	fed
1.04712e-09	-0.258252	0.187	0.559	2.74115e-05	SETD2	Big brown bat	Podocytes	SETD2	fed
1.09152e-10	-0.258845	0.219	0.647	2.85737e-06	RAB3GAP1	Big brown bat	Podocytes	RAB3GAP1	fed
1.68984e-08	-0.259957	0.19	0.529	0.000442366	OG0020287	Big brown bat	Podocytes	HOOK3	fed
1.373e-07	-0.260016	0.103	0.368	0.00359425	OG0021205	Big brown bat	Podocytes	FAM171A1	fed
6.6207e-09	-0.261205	0.084	0.353	0.000173317	MRPS28	Big brown bat	Podocytes	MRPS28	fed
2.71208e-07	-0.261685	0.119	0.382	0.00709969	ADAM17	Big brown bat	Podocytes	ADAM17	fed
2.31554e-09	-0.263125	0.084	0.368	6.06163e-05	TBC1D32	Big brown bat	Podocytes	TBC1D32	fed
1.92582e-07	-0.263245	0.058	0.265	0.00504141	OG0015383	Big brown bat	Podocytes	FAM102A	fed
1.03518e-08	-0.263845	0.065	0.309	0.00027099	TLN1	Big brown bat	Podocytes	TLN1	fed
1.11942e-09	-0.264046	0.306	0.75	2.93043e-05	UBR5	Big brown bat	Podocytes	UBR5	fed
1.14436e-10	-0.265373	0.187	0.588	2.99571e-06	TOGARAM1	Big brown bat	Podocytes	TOGARAM1	fed
6.02854e-10	-0.266912	0.287	0.75	1.57815e-05	U2SURP	Big brown bat	Podocytes	U2SURP	fed
1.8121e-07	-0.268071	0.21	0.529	0.00474372	KMT2A	Big brown bat	Podocytes	KMT2A	fed
1.83378e-08	-0.268429	0.068	0.309	0.000480047	SLC13A5	Big brown bat	Podocytes	SLC13A5	fed
2.6582e-07	-0.269017	0.058	0.265	0.00695863	OG0013925	Big brown bat	Podocytes	LOC119054917	fed
1.28454e-07	-0.27062	0.077	0.309	0.00336268	OG0013867	Big brown bat	Podocytes	FBXO3	fed
1.21023e-09	-0.270647	0.223	0.618	3.16815e-05	OG0021328	Big brown bat	Podocytes	USP32	fed
8.57283e-08	-0.270894	0.094	0.353	0.0022442	OG0012141	Big brown bat	Podocytes	SRP72	fed
1.85364e-08	-0.271281	0.123	0.412	0.000485247	BTBD7	Big brown bat	Podocytes	BTBD7	fed
9.92322e-09	-0.271919	0.148	0.471	0.00025977	SNX6	Big brown bat	Podocytes	SNX6	fed
8.66365e-08	-0.272209	0.09	0.338	0.00226797	FUT8	Big brown bat	Podocytes	FUT8	fed
6.78119e-12	-0.272257	0.2	0.632	1.77518e-07	CLTC	Big brown bat	Podocytes	CLTC	fed
1.84132e-08	-0.272603	0.055	0.279	0.000482022	FXR2	Big brown bat	Podocytes	FXR2	fed
6.73191e-10	-0.273387	0.103	0.412	1.76228e-05	OG0015578	Big brown bat	Podocytes	RAB5A	fed
2.38351e-07	-0.274849	0.229	0.588	0.00623954	OG0013649	Big brown bat	Podocytes	CUNH1orf21	fed
3.16761e-08	-0.275021	0.084	0.338	0.000829216	OG0015563	Big brown bat	Podocytes	UXS1	fed
9.56449e-09	-0.27562	0.158	0.5	0.000250379	PPP4R2	Big brown bat	Podocytes	PPP4R2	fed
3.73663e-10	-0.275818	0.106	0.426	9.78176e-06	PCGF5	Big brown bat	Podocytes	PCGF5	fed
2.11696e-08	-0.277072	0.155	0.471	0.000554178	AP2B1	Big brown bat	Podocytes	AP2B1	fed
2.72835e-08	-0.278867	0.229	0.588	0.000714228	RBM26	Big brown bat	Podocytes	RBM26	fed
3.78648e-10	-0.278881	0.032	0.25	9.91226e-06	KCNJ3	Big brown bat	Podocytes	KCNJ3	fed
1.00816e-07	-0.278918	0.106	0.368	0.00263916	LOC114233811	Big brown bat	Podocytes	LOC114233811	fed
1.42177e-07	-0.281414	0.371	0.824	0.0037219	ARHGAP29	Big brown bat	Podocytes	ARHGAP29	fed
5.66865e-10	-0.281496	0.061	0.324	1.48394e-05	OG0014047	Big brown bat	Podocytes	MDH1	fed
6.35081e-08	-0.281499	0.197	0.529	0.00166251	WASHC4	Big brown bat	Podocytes	WASHC4	fed
3.23291e-09	-0.281584	0.087	0.368	8.4631e-05	OG0012688	Big brown bat	Podocytes	HSPA4	fed
2.82642e-08	-0.285397	0.045	0.25	0.0007399	CMBL	Big brown bat	Podocytes	CMBL	fed
8.67105e-10	-0.285672	0.119	0.441	2.26991e-05	OG0011937	Big brown bat	Podocytes	RNF11	fed
2.91093e-08	-0.286649	0.045	0.25	0.000762024	OG0013346	Big brown bat	Podocytes	CHST11	fed
1.28124e-11	-0.286664	0.119	0.485	3.35404e-07	ATP5F1C	Big brown bat	Podocytes	ATP5F1C	fed
4.36883e-10	-0.286769	0.061	0.324	1.14367e-05	SUFU	Big brown bat	Podocytes	SUFU	fed
6.99565e-08	-0.286885	0.203	0.529	0.00183132	SNX14	Big brown bat	Podocytes	SNX14	fed
2.29497e-08	-0.287899	0.152	0.471	0.000600777	PPP6R2	Big brown bat	Podocytes	PPP6R2	fed
1.11311e-07	-0.288325	0.158	0.471	0.0029139	GIT2	Big brown bat	Podocytes	GIT2	fed
8.48762e-10	-0.289929	0.068	0.338	2.22189e-05	LOC114227353	Big brown bat	Podocytes	LOC114227353	fed
3.44506e-08	-0.29022	0.132	0.426	0.000901848	KIFC3	Big brown bat	Podocytes	KIFC3	fed
1.30978e-07	-0.290346	0.061	0.279	0.00342873	CEP70	Big brown bat	Podocytes	CEP70	fed
3.51241e-07	-0.291335	0.1	0.338	0.00919479	PLEC	Big brown bat	Podocytes	PLEC	fed
2.09183e-08	-0.293395	0.197	0.544	0.000547598	STRN3	Big brown bat	Podocytes	STRN3	fed
3.10651e-08	-0.293924	0.103	0.382	0.000813223	MNAT1	Big brown bat	Podocytes	MNAT1	fed
3.356e-08	-0.294038	0.065	0.294	0.000878533	SPG7	Big brown bat	Podocytes	SPG7	fed
8.58256e-10	-0.295581	0.161	0.529	2.24674e-05	OG0012998	Big brown bat	Podocytes	LOC119035682	fed
2.54762e-09	-0.295891	0.213	0.603	6.66917e-05	FERMT2	Big brown bat	Podocytes	FERMT2	fed
3.01855e-08	-0.296346	0.061	0.294	0.000790197	OG0014767	Big brown bat	Podocytes	AIMP1	fed
7.946e-10	-0.300204	0.252	0.676	2.0801e-05	GHR	Big brown bat	Podocytes	GHR	fed
3.12856e-09	-0.301458	0.329	0.779	8.18996e-05	NCOR1	Big brown bat	Podocytes	NCOR1	fed
6.4119e-08	-0.30279	0.052	0.265	0.00167851	ARPC4	Big brown bat	Podocytes	ARPC4	fed
1.71217e-07	-0.303954	0.139	0.426	0.00448212	COMMD1	Big brown bat	Podocytes	COMMD1	fed
2.23388e-07	-0.304839	0.229	0.574	0.00584786	BRWD1	Big brown bat	Podocytes	BRWD1	fed
3.86959e-08	-0.305042	0.058	0.279	0.00101298	OG0015419	Big brown bat	Podocytes	SLC5A11	fed
1.97638e-07	-0.305134	0.058	0.265	0.00517376	LPAR1	Big brown bat	Podocytes	LPAR1	fed
5.85249e-10	-0.305485	0.1	0.412	1.53207e-05	SQSTM1	Big brown bat	Podocytes	SQSTM1	fed
2.31311e-07	-0.306627	0.094	0.338	0.00605526	BRD1	Big brown bat	Podocytes	BRD1	fed
4.12557e-10	-0.306655	0.071	0.353	1.07999e-05	OG0012925	Big brown bat	Podocytes	LOC119056504	fed
8.35771e-12	-0.307695	0.19	0.618	2.18788e-07	DENND4C	Big brown bat	Podocytes	DENND4C	fed
1.87682e-09	-0.307911	0.177	0.544	4.91314e-05	RCOR3	Big brown bat	Podocytes	RCOR3	fed
3.35762e-08	-0.308751	0.145	0.441	0.000878958	OG0013866	Big brown bat	Podocytes	CAPRIN1	fed
9.06455e-09	-0.30895	0.074	0.324	0.000237292	ABHD18	Big brown bat	Podocytes	ABHD18	fed
5.80654e-11	-0.310004	0.187	0.574	1.52004e-06	OG0014157	Big brown bat	Podocytes	YWHAE	fed
1.13232e-09	-0.310431	0.242	0.632	2.96418e-05	SEC31A	Big brown bat	Podocytes	SEC31A	fed
1.25503e-09	-0.312545	0.035	0.25	3.28542e-05	QDPR	Big brown bat	Podocytes	QDPR	fed
1.93621e-07	-0.315493	0.352	0.765	0.00506861	OG0014629	Big brown bat	Podocytes	RBM39	fed
2.51295e-08	-0.315645	0.052	0.265	0.000657841	OG0011712	Big brown bat	Podocytes	ARL5A	fed
2.68006e-07	-0.318173	0.11	0.368	0.00701586	OG0011911	Big brown bat	Podocytes	WLS	fed
5.57795e-10	-0.318376	0.097	0.397	1.4602e-05	OSBPL3	Big brown bat	Podocytes	OSBPL3	fed
8.68575e-08	-0.31877	0.106	0.382	0.00227376	OG0017858	Big brown bat	Podocytes	MOSMO	fed
3.12365e-08	-0.319166	0.123	0.412	0.000817709	OG0019626	Big brown bat	Podocytes	EPS15	fed
1.34595e-08	-0.319221	0.181	0.529	0.000352343	DYM	Big brown bat	Podocytes	DYM	fed
2.58107e-08	-0.319293	0.132	0.441	0.000675673	CCNI	Big brown bat	Podocytes	CCNI	fed
2.02957e-08	-0.320057	0.148	0.456	0.0005313	CTDSPL2	Big brown bat	Podocytes	CTDSPL2	fed
5.63924e-08	-0.320293	0.139	0.441	0.00147624	MAPK8IP3	Big brown bat	Podocytes	MAPK8IP3	fed
2.73515e-08	-0.320373	0.113	0.397	0.000716008	WIPF3	Big brown bat	Podocytes	WIPF3	fed
4.29136e-10	-0.321447	0.048	0.294	1.12339e-05	COMMD7	Big brown bat	Podocytes	COMMD7	fed
8.75e-10	-0.321755	0.129	0.456	2.29057e-05	OG0020863	Big brown bat	Podocytes	CSTF3	fed
1.73196e-09	-0.32192	0.09	0.382	4.53392e-05	DARS	Big brown bat	Podocytes	DARS	fed
1.16364e-08	-0.322365	0.123	0.426	0.000304616	TRPC4AP	Big brown bat	Podocytes	TRPC4AP	fed
9.09723e-13	-0.323859	0.152	0.559	2.38147e-08	SLC25A3	Big brown bat	Podocytes	SLC25A3	fed
5.50174e-11	-0.324368	0.171	0.574	1.44024e-06	PTPN3	Big brown bat	Podocytes	PTPN3	fed
3.54229e-08	-0.324432	0.329	0.765	0.000927302	AKT3	Big brown bat	Podocytes	AKT3	fed
1.94705e-08	-0.325377	0.303	0.75	0.0005097	OG0013782	Big brown bat	Podocytes	SF3B1	fed
3.58456e-08	-0.325627	0.068	0.309	0.000938366	C9	Big brown bat	Podocytes	C9	fed
3.98331e-11	-0.325881	0.042	0.294	1.04275e-06	GRTP1	Big brown bat	Podocytes	GRTP1	fed
2.12855e-07	-0.327367	0.119	0.382	0.00557212	GPATCH2	Big brown bat	Podocytes	GPATCH2	fed
1.66818e-08	-0.327677	0.174	0.515	0.000436697	UBR4	Big brown bat	Podocytes	UBR4	fed
2.66194e-07	-0.328144	0.077	0.309	0.00696842	SEL1L	Big brown bat	Podocytes	SEL1L	fed
1.56107e-10	-0.329652	0.084	0.382	4.08657e-06	OG0018017	Big brown bat	Podocytes	KPNB1	fed
2.6208e-07	-0.329698	0.055	0.25	0.00686072	BSDC1	Big brown bat	Podocytes	BSDC1	fed
2.01555e-07	-0.330176	0.052	0.25	0.0052763	ZNF277	Big brown bat	Podocytes	ZNF277	fed
1.55265e-07	-0.330641	0.055	0.265	0.00406452	OG0016688	Big brown bat	Podocytes	CALR	fed
9.51794e-11	-0.33194	0.181	0.574	2.49161e-06	ATF7	Big brown bat	Podocytes	ATF7	fed
1.3606e-07	-0.331974	0.052	0.25	0.00356177	ZFAND5	Big brown bat	Podocytes	ZFAND5	fed
1.50497e-07	-0.332877	0.213	0.544	0.00393971	OG0013684	Big brown bat	Podocytes	RANBP9	fed
5.49343e-12	-0.333089	0.2	0.647	1.43807e-07	HNRNPK	Big brown bat	Podocytes	HNRNPK	fed
1.21769e-08	-0.333108	0.268	0.676	0.000318766	HUWE1	Big brown bat	Podocytes	HUWE1	fed
6.31943e-09	-0.334304	0.123	0.426	0.00016543	OG0014906	Big brown bat	Podocytes	PTBP1	fed
5.48946e-09	-0.334744	0.113	0.412	0.000143703	OG0018664	Big brown bat	Podocytes	TRAK1	fed
1.20798e-07	-0.339456	0.058	0.279	0.00316225	MORC4	Big brown bat	Podocytes	MORC4	fed
1.69126e-07	-0.340052	0.168	0.471	0.00442739	OG0017449	Big brown bat	Podocytes	SDC4	fed
1.25516e-07	-0.340348	0.048	0.25	0.00328575	TMCO4	Big brown bat	Podocytes	TMCO4	fed
4.7476e-10	-0.341416	0.074	0.353	1.24283e-05	IPO5	Big brown bat	Podocytes	IPO5	fed
3.55703e-07	-0.341427	0.171	0.471	0.00931159	TTLL5	Big brown bat	Podocytes	TTLL5	fed
1.09412e-07	-0.342239	0.061	0.279	0.0028642	OG0014327	Big brown bat	Podocytes	CD63	fed
2.53656e-07	-0.343891	0.065	0.279	0.00664021	ZFP91	Big brown bat	Podocytes	ZFP91	fed
1.13875e-08	-0.344874	0.19	0.529	0.000298103	MB21D2	Big brown bat	Podocytes	MB21D2	fed
1.33829e-09	-0.344938	0.197	0.588	3.50338e-05	EIF4A2	Big brown bat	Podocytes	EIF4A2	fed
1.34566e-07	-0.345785	0.187	0.515	0.00352266	OG0011981	Big brown bat	Podocytes	GLG1	fed
5.87922e-09	-0.34741	0.039	0.25	0.000153906	RSBN1	Big brown bat	Podocytes	RSBN1	fed
1.542e-07	-0.348312	0.09	0.338	0.00403666	OG0014373	Big brown bat	Podocytes	XPOT	fed
1.10093e-09	-0.348627	0.045	0.279	2.88202e-05	OG0017797	Big brown bat	Podocytes	SLC34A3	fed
7.41944e-09	-0.349022	0.048	0.265	0.000194226	PPARGC1B	Big brown bat	Podocytes	PPARGC1B	fed
2.06424e-10	-0.34938	0.087	0.397	5.40376e-06	CDC14B	Big brown bat	Podocytes	CDC14B	fed
3.15641e-11	-0.349487	0.106	0.456	8.26284e-07	UBAP2L	Big brown bat	Podocytes	UBAP2L	fed
3.96156e-08	-0.350383	0.09	0.353	0.00103706	OG0013841	Big brown bat	Podocytes	MTCH2	fed
2.403e-07	-0.350513	0.232	0.574	0.00629058	MIPEP	Big brown bat	Podocytes	MIPEP	fed
2.09134e-10	-0.350829	0.197	0.603	5.47471e-06	UVRAG	Big brown bat	Podocytes	UVRAG	fed
4.45033e-13	-0.351448	0.126	0.529	1.16501e-08	SOCS5	Big brown bat	Podocytes	SOCS5	fed
8.80605e-09	-0.351672	0.094	0.368	0.000230525	ABCE1	Big brown bat	Podocytes	ABCE1	fed
2.56937e-08	-0.352261	0.235	0.588	0.000672609	OG0014818	Big brown bat	Podocytes	MINDY3	fed
1.74686e-07	-0.352945	0.329	0.765	0.00457292	ALCAM	Big brown bat	Podocytes	ALCAM	fed
2.18232e-07	-0.353159	0.294	0.691	0.00571288	OG0019434	Big brown bat	Podocytes	TANC1	fed
6.37825e-09	-0.353297	0.071	0.324	0.00016697	CDC42	Big brown bat	Podocytes	CDC42	fed
1.49097e-07	-0.353499	0.219	0.559	0.00390305	DYNC1I2	Big brown bat	Podocytes	DYNC1I2	fed
3.84798e-08	-0.354012	0.1	0.368	0.00100732	SIK2	Big brown bat	Podocytes	SIK2	fed
7.38414e-10	-0.354596	0.123	0.441	1.93302e-05	VPS53	Big brown bat	Podocytes	VPS53	fed
2.00014e-10	-0.356034	0.077	0.368	5.23597e-06	EFR3A	Big brown bat	Podocytes	EFR3A	fed
1.44664e-08	-0.356419	0.119	0.412	0.0003787	LEMD3	Big brown bat	Podocytes	LEMD3	fed
5.39425e-09	-0.356618	0.094	0.382	0.000141211	COMMD3	Big brown bat	Podocytes	COMMD3	fed
2.58718e-09	-0.357697	0.123	0.456	6.77272e-05	ATE1	Big brown bat	Podocytes	ATE1	fed
1.92764e-07	-0.358139	0.139	0.412	0.00504618	OG0020250	Big brown bat	Podocytes	SEC24A	fed
2.89263e-07	-0.358554	0.052	0.25	0.00757233	CARNS1	Big brown bat	Podocytes	CARNS1	fed
2.01375e-07	-0.358939	0.084	0.324	0.0052716	LOC103299224	Big brown bat	Podocytes	LOC103299224	fed
1.47531e-10	-0.360368	0.165	0.529	3.86206e-06	PIK3C2A	Big brown bat	Podocytes	PIK3C2A	fed
1.57234e-07	-0.360715	0.2	0.544	0.00411608	OG0014626	Big brown bat	Podocytes	DLGAP4	fed
2.22456e-09	-0.360761	0.11	0.412	5.82346e-05	OPTN	Big brown bat	Podocytes	OPTN	fed
1.93859e-07	-0.361007	0.135	0.412	0.00507485	ACTR2	Big brown bat	Podocytes	ACTR2	fed
6.52416e-10	-0.361738	0.039	0.265	1.70789e-05	LOC103297308	Big brown bat	Podocytes	LOC103297308	fed
3.26074e-12	-0.362086	0.1	0.456	8.53597e-08	HSD17B4	Big brown bat	Podocytes	HSD17B4	fed
3.30469e-08	-0.362778	0.232	0.588	0.000865101	PDXDC1	Big brown bat	Podocytes	PDXDC1	fed
4.04201e-08	-0.363645	0.181	0.515	0.00105812	DOCK9	Big brown bat	Podocytes	DOCK9	fed
3.60084e-11	-0.366027	0.187	0.603	9.42628e-07	UBE2D3	Big brown bat	Podocytes	UBE2D3	fed
1.44467e-09	-0.36716	0.065	0.324	3.78186e-05	ACSS3	Big brown bat	Podocytes	ACSS3	fed
1.55593e-10	-0.367341	0.029	0.25	4.07312e-06	LOC103302471	Big brown bat	Podocytes	LOC103302471	fed
1.88218e-11	-0.368903	0.065	0.368	4.92718e-07	OG0015087	Big brown bat	Podocytes	RPS28	fed
6.31247e-10	-0.369546	0.297	0.735	1.65248e-05	NF1	Big brown bat	Podocytes	NF1	fed
2.47468e-08	-0.369916	0.045	0.25	0.000647822	GUF1	Big brown bat	Podocytes	GUF1	fed
2.03391e-08	-0.369996	0.255	0.632	0.000532437	OG0018294	Big brown bat	Podocytes	LRCH3	fed
1.2787e-14	-0.370083	0.197	0.691	3.34739e-10	EP300	Big brown bat	Podocytes	EP300	fed
1.2725e-07	-0.370308	0.055	0.265	0.00333115	DAP3	Big brown bat	Podocytes	DAP3	fed
2.64465e-08	-0.370537	0.287	0.647	0.000692317	OG0014577	Big brown bat	Podocytes	MED13	fed
4.48939e-08	-0.371111	0.055	0.265	0.00117523	PLEKHF2	Big brown bat	Podocytes	PLEKHF2	fed
6.32713e-08	-0.372653	0.074	0.309	0.00165632	OG0012660	Big brown bat	Podocytes	GFM1	fed
1.50502e-08	-0.373051	0.048	0.265	0.000393984	RPL28	Big brown bat	Podocytes	RPL28	fed
2.89534e-10	-0.374689	0.097	0.397	7.57941e-06	DYNC1LI1	Big brown bat	Podocytes	DYNC1LI1	fed
6.46177e-09	-0.376617	0.29	0.676	0.000169156	TDRD3	Big brown bat	Podocytes	TDRD3	fed
3.1804e-10	-0.377636	0.226	0.618	8.32564e-06	OG0018047	Big brown bat	Podocytes	DNAJC13	fed
5.49811e-10	-0.377753	0.045	0.279	1.4393e-05	CHDH	Big brown bat	Podocytes	CHDH	fed
4.01226e-08	-0.378396	0.329	0.75	0.00105033	OG0019759	Big brown bat	Podocytes	LOC119047453	fed
3.5999e-09	-0.378914	0.232	0.632	9.42382e-05	OG0013274	Big brown bat	Podocytes	MCC	fed
4.7461e-10	-0.380312	0.206	0.603	1.24243e-05	OG0016260	Big brown bat	Podocytes	CUL5	fed
1.10745e-10	-0.382452	0.045	0.294	2.89909e-06	LOC103285524	Big brown bat	Podocytes	LOC103285524	fed
9.32805e-10	-0.383206	0.084	0.368	2.4419e-05	TMPO	Big brown bat	Podocytes	TMPO	fed
3.44399e-07	-0.383295	0.152	0.441	0.00901568	TOP1	Big brown bat	Podocytes	TOP1	fed
3.99939e-08	-0.383628	0.052	0.265	0.00104696	DPM1	Big brown bat	Podocytes	DPM1	fed
1.48754e-08	-0.384513	0.161	0.471	0.000389408	AFTPH	Big brown bat	Podocytes	AFTPH	fed
5.00603e-08	-0.385239	0.081	0.324	0.00131048	OG0013204	Big brown bat	Podocytes	ARL3	fed
3.82487e-11	-0.385387	0.068	0.368	1.00128e-06	CACNA2D1	Big brown bat	Podocytes	CACNA2D1	fed
5.66728e-08	-0.385831	0.097	0.353	0.00148358	SMARCA4	Big brown bat	Podocytes	SMARCA4	fed
3.63409e-10	-0.386227	0.152	0.515	9.51331e-06	OG0016250	Big brown bat	Podocytes	PTH1R	fed
5.92365e-14	-0.386381	0.194	0.647	1.55069e-09	ARID1A	Big brown bat	Podocytes	ARID1A	fed
4.13896e-08	-0.386947	0.058	0.279	0.0010835	SLC5A2	Big brown bat	Podocytes	SLC5A2	fed
3.19813e-08	-0.387613	0.271	0.706	0.000837206	OG0013815	Big brown bat	Podocytes	ARHGAP31	fed
1.61809e-10	-0.387727	0.071	0.353	4.23583e-06	OG0015377	Big brown bat	Podocytes	SLC25A25	fed
1.54322e-10	-0.388818	0.277	0.691	4.03984e-06	HNRNPC	Big brown bat	Podocytes	HNRNPC	fed
3.42555e-08	-0.38913	0.145	0.441	0.000896741	SLC10A7	Big brown bat	Podocytes	SLC10A7	fed
1.8394e-09	-0.390072	0.206	0.588	4.81519e-05	NSMCE2	Big brown bat	Podocytes	NSMCE2	fed
3.09176e-08	-0.390079	0.168	0.5	0.000809362	MAT2A	Big brown bat	Podocytes	MAT2A	fed
1.31534e-09	-0.392217	0.071	0.338	3.4433e-05	OG0013600	Big brown bat	Podocytes	ATP5PO	fed
1.61643e-11	-0.394559	0.061	0.353	4.2315e-07	FLYWCH1	Big brown bat	Podocytes	FLYWCH1	fed
8.84089e-11	-0.396873	0.126	0.485	2.31437e-06	SH3GLB1	Big brown bat	Podocytes	SH3GLB1	fed
3.72007e-08	-0.396962	0.087	0.338	0.000973839	ANGEL2	Big brown bat	Podocytes	ANGEL2	fed
3.91246e-10	-0.397383	0.277	0.706	1.0242e-05	OG0019428	Big brown bat	Podocytes	NCKAP1	fed
1.9792e-09	-0.398681	0.11	0.412	5.18115e-05	COPA	Big brown bat	Podocytes	COPA	fed
5.97239e-09	-0.399971	0.071	0.324	0.000156345	ANKS1B	Big brown bat	Podocytes	ANKS1B	fed
1.63178e-07	-0.40143	0.126	0.397	0.00427167	OG0016559	Big brown bat	Podocytes	GABBR1	fed
1.64072e-07	-0.402043	0.248	0.603	0.00429507	CDC42BPA	Big brown bat	Podocytes	CDC42BPA	fed
1.38332e-11	-0.402599	0.094	0.426	3.62125e-07	OG0017053	Big brown bat	Podocytes	PCMT1	fed
4.73184e-11	-0.403689	0.032	0.265	1.2387e-06	OG0016168	Big brown bat	Podocytes	GPX1	fed
2.97551e-08	-0.403704	0.145	0.456	0.00077893	DCAF6	Big brown bat	Podocytes	DCAF6	fed
1.27896e-08	-0.404347	0.055	0.279	0.000334806	KAT14	Big brown bat	Podocytes	KAT14	fed
1.75534e-10	-0.405415	0.065	0.338	4.59514e-06	PC	Big brown bat	Podocytes	PC	fed
3.10653e-08	-0.405471	0.094	0.353	0.000813227	PIGN	Big brown bat	Podocytes	PIGN	fed
6.38994e-08	-0.406177	0.326	0.765	0.00167276	FYN	Big brown bat	Podocytes	FYN	fed
2.13971e-07	-0.406321	0.068	0.294	0.00560132	SPATA6	Big brown bat	Podocytes	SPATA6	fed
2.13586e-07	-0.406346	0.058	0.265	0.00559125	CAP1	Big brown bat	Podocytes	CAP1	fed
3.93685e-12	-0.406484	0.19	0.632	1.03059e-07	ARRB1	Big brown bat	Podocytes	ARRB1	fed
1.88754e-09	-0.406511	0.148	0.485	4.94121e-05	LOC103302633	Big brown bat	Podocytes	LOC103302633	fed
1.45516e-07	-0.406583	0.203	0.529	0.00380931	ZFP1	Big brown bat	Podocytes	ZFP1	fed
3.71381e-07	-0.406656	0.074	0.294	0.00972201	OG0013790	Big brown bat	Podocytes	ZC3H15	fed
1.13948e-11	-0.4069	0.068	0.368	2.98293e-07	PDZD8	Big brown bat	Podocytes	PDZD8	fed
8.00215e-10	-0.407011	0.213	0.588	2.0948e-05	LOC103301262	Big brown bat	Podocytes	LOC103301262	fed
3.30765e-08	-0.407071	0.165	0.485	0.000865877	OG0017669	Big brown bat	Podocytes	RTN4	fed
3.59592e-09	-0.407516	0.223	0.632	9.41339e-05	NR2F2	Big brown bat	Podocytes	NR2F2	fed
2.15547e-10	-0.407727	0.232	0.647	5.64259e-06	ZBTB38	Big brown bat	Podocytes	ZBTB38	fed
3.08238e-09	-0.407818	0.116	0.412	8.06905e-05	OG0020363	Big brown bat	Podocytes	TBC1D12	fed
1.34736e-09	-0.408686	0.132	0.456	3.52711e-05	EIF5	Big brown bat	Podocytes	EIF5	fed
1.64894e-08	-0.409138	0.084	0.338	0.000431658	EEF2K	Big brown bat	Podocytes	EEF2K	fed
3.10717e-12	-0.409728	0.048	0.324	8.13395e-08	POC1B	Big brown bat	Podocytes	POC1B	fed
2.60313e-12	-0.410054	0.084	0.426	6.81447e-08	OG0020575	Big brown bat	Podocytes	SUGT1	fed
2.55351e-08	-0.410339	0.106	0.382	0.000668459	OG0016290	Big brown bat	Podocytes	SEC63	fed
3.7719e-12	-0.410478	0.123	0.485	9.87407e-08	FAM126B	Big brown bat	Podocytes	FAM126B	fed
5.4708e-10	-0.410598	0.116	0.441	1.43215e-05	DHX9	Big brown bat	Podocytes	DHX9	fed
1.29739e-08	-0.411569	0.081	0.338	0.000339631	ERI2	Big brown bat	Podocytes	ERI2	fed
1.3286e-13	-0.411776	0.158	0.588	3.47801e-09	TRA2B	Big brown bat	Podocytes	TRA2B	fed
1.48407e-08	-0.411897	0.139	0.456	0.000388501	OCIAD1	Big brown bat	Podocytes	OCIAD1	fed
7.69557e-08	-0.412599	0.081	0.324	0.00201455	RNF214	Big brown bat	Podocytes	RNF214	fed
3.85374e-10	-0.413106	0.032	0.25	1.00883e-05	HADHB	Big brown bat	Podocytes	HADHB	fed
5.04905e-08	-0.413398	0.09	0.353	0.00132174	UBN1	Big brown bat	Podocytes	UBN1	fed
6.54737e-08	-0.413778	0.077	0.324	0.00171397	EPS8L2	Big brown bat	Podocytes	EPS8L2	fed
1.49352e-08	-0.414656	0.148	0.485	0.000390974	DPEP1	Big brown bat	Podocytes	DPEP1	fed
3.75504e-09	-0.416578	0.048	0.279	9.82995e-05	LOC114234319	Big brown bat	Podocytes	LOC114234319	fed
3.02035e-11	-0.417372	0.158	0.559	7.90666e-07	MGA	Big brown bat	Podocytes	MGA	fed
1.03555e-07	-0.417391	0.071	0.294	0.00271086	OG0016019	Big brown bat	Podocytes	GRB2	fed
7.72582e-09	-0.418227	0.158	0.485	0.000202246	MAPKAP1	Big brown bat	Podocytes	MAPKAP1	fed
1.06458e-08	-0.419447	0.087	0.353	0.000278685	OG0014469	Big brown bat	Podocytes	FAM133B	fed
3.67027e-09	-0.419947	0.148	0.471	9.60803e-05	LOC114228096	Big brown bat	Podocytes	LOC114228096	fed
8.73718e-11	-0.420407	0.139	0.5	2.28722e-06	CSNK1G3	Big brown bat	Podocytes	CSNK1G3	fed
6.16755e-13	-0.420658	0.226	0.691	1.61454e-08	HECTD4	Big brown bat	Podocytes	HECTD4	fed
3.91684e-12	-0.421115	0.035	0.294	1.02535e-07	SH3GL1	Big brown bat	Podocytes	SH3GL1	fed
3.22589e-07	-0.421389	0.074	0.294	0.00844473	CPSF7	Big brown bat	Podocytes	CPSF7	fed
1.83813e-07	-0.421862	0.1	0.353	0.00481186	OG0019371	Big brown bat	Podocytes	HNRNPLL	fed
7.90369e-09	-0.422038	0.332	0.75	0.000206903	HNRNPH1	Big brown bat	Podocytes	HNRNPH1	fed
1.28951e-09	-0.422553	0.171	0.544	3.37568e-05	LOC114233300	Big brown bat	Podocytes	LOC114233300	fed
5.31645e-12	-0.422997	0.197	0.632	1.39174e-07	PRKN	Big brown bat	Podocytes	PRKN	fed
2.67479e-07	-0.423009	0.139	0.412	0.00700207	STAT3	Big brown bat	Podocytes	STAT3	fed
4.18397e-13	-0.423015	0.206	0.676	1.09528e-08	ARHGAP5	Big brown bat	Podocytes	ARHGAP5	fed
6.01031e-08	-0.423683	0.261	0.647	0.00157338	TENT2	Big brown bat	Podocytes	TENT2	fed
9.50821e-08	-0.424002	0.129	0.412	0.00248906	ZC3H18	Big brown bat	Podocytes	ZC3H18	fed
6.80238e-09	-0.424233	0.165	0.515	0.000178073	PPP4R1	Big brown bat	Podocytes	PPP4R1	fed
7.09123e-08	-0.424245	0.284	0.676	0.00185634	SRSF5	Big brown bat	Podocytes	SRSF5	fed
1.01804e-07	-0.425598	0.074	0.309	0.00266503	OG0013743	Big brown bat	Podocytes	ARF4	fed
1.63808e-07	-0.425801	0.21	0.559	0.00428817	PLS3	Big brown bat	Podocytes	PLS3	fed
3.16445e-07	-0.426249	0.268	0.632	0.00828389	CCSER1	Big brown bat	Podocytes	CCSER1	fed
2.44093e-10	-0.426462	0.094	0.397	6.38987e-06	SLC11A2	Big brown bat	Podocytes	SLC11A2	fed
3.29829e-09	-0.427416	0.19	0.574	8.63426e-05	SEC24B	Big brown bat	Podocytes	SEC24B	fed
1.17212e-07	-0.431127	0.094	0.353	0.00306837	OG0014392	Big brown bat	Podocytes	VIM	fed
1.40114e-07	-0.431369	0.184	0.5	0.0036679	IRF2	Big brown bat	Podocytes	IRF2	fed
2.41118e-08	-0.434453	0.219	0.588	0.000631199	PRELID3A	Big brown bat	Podocytes	PRELID3A	fed
2.9232e-07	-0.435764	0.319	0.691	0.00765236	PTPN12	Big brown bat	Podocytes	PTPN12	fed
6.71541e-09	-0.436544	0.148	0.471	0.000175796	FGGY	Big brown bat	Podocytes	FGGY	fed
2.16775e-07	-0.4367	0.429	0.882	0.00567475	KMT2E	Big brown bat	Podocytes	KMT2E	fed
3.10865e-09	-0.437962	0.077	0.338	8.13783e-05	LOC103302975	Big brown bat	Podocytes	LOC103302975	fed
1.7649e-10	-0.438336	0.235	0.662	4.62014e-06	TAB2	Big brown bat	Podocytes	TAB2	fed
3.94336e-09	-0.439027	0.3	0.735	0.000103229	RALGAPA1	Big brown bat	Podocytes	RALGAPA1	fed
6.35617e-10	-0.439766	0.165	0.515	1.66392e-05	LRRFIP2	Big brown bat	Podocytes	LRRFIP2	fed
2.12089e-07	-0.441574	0.303	0.706	0.00555205	RIN2	Big brown bat	Podocytes	RIN2	fed
1.79553e-09	-0.442317	0.145	0.471	4.70033e-05	OG0021186	Big brown bat	Podocytes	PHF14	fed
1.85933e-07	-0.44474	0.374	0.838	0.00486737	OG0015455	Big brown bat	Podocytes	PRKD1	fed
2.05545e-07	-0.445486	0.097	0.338	0.00538075	CARD10	Big brown bat	Podocytes	CARD10	fed
2.89188e-09	-0.447554	0.165	0.515	7.57037e-05	OG0016086	Big brown bat	Podocytes	NET1	fed
3.67578e-10	-0.44833	0.094	0.397	9.62247e-06	OG0016513	Big brown bat	Podocytes	TAF4	fed
7.41496e-08	-0.449105	0.061	0.279	0.00194109	HINFP	Big brown bat	Podocytes	HINFP	fed
2.37302e-12	-0.449593	0.168	0.574	6.2121e-08	OG0018624	Big brown bat	Podocytes	VPS8	fed
3.64198e-07	-0.450763	0.068	0.279	0.00953397	UBQLN4	Big brown bat	Podocytes	UBQLN4	fed
3.6074e-07	-0.450823	0.184	0.5	0.00944346	OG0020442	Big brown bat	Podocytes	CHD4	fed
3.29071e-07	-0.451163	0.206	0.515	0.00861442	UGGT1	Big brown bat	Podocytes	UGGT1	fed
2.12747e-07	-0.451785	0.071	0.294	0.00556928	TRDMT1	Big brown bat	Podocytes	TRDMT1	fed
5.33837e-08	-0.451844	0.058	0.279	0.00139748	UBE2D1	Big brown bat	Podocytes	UBE2D1	fed
3.32988e-07	-0.452728	0.165	0.456	0.00871696	PXK	Big brown bat	Podocytes	PXK	fed
2.14781e-11	-0.452779	0.065	0.353	5.62253e-07	OG0017640	Big brown bat	Podocytes	CETN3	fed
2.09466e-08	-0.453011	0.132	0.426	0.00054834	ATXN7L1	Big brown bat	Podocytes	ATXN7L1	fed
2.81678e-10	-0.453429	0.055	0.309	7.37376e-06	SLC25A4	Big brown bat	Podocytes	SLC25A4	fed
1.50555e-07	-0.454256	0.416	0.912	0.00394123	NPHS1	Big brown bat	Podocytes	NPHS1	fed
6.45753e-09	-0.454488	0.287	0.706	0.000169045	RASA1	Big brown bat	Podocytes	RASA1	fed
6.64363e-09	-0.454813	0.161	0.5	0.000173917	ELP1	Big brown bat	Podocytes	ELP1	fed
4.13368e-08	-0.455041	0.065	0.294	0.00108212	OG0012362	Big brown bat	Podocytes	LOC119053323	fed
1.1747e-08	-0.455173	0.081	0.338	0.000307514	ATP6V1A	Big brown bat	Podocytes	ATP6V1A	fed
3.15888e-07	-0.455204	0.071	0.294	0.00826931	LOC114229691	Big brown bat	Podocytes	LOC114229691	fed
4.92228e-08	-0.455597	0.158	0.471	0.00128855	HP1BP3	Big brown bat	Podocytes	HP1BP3	fed
1.49416e-10	-0.457124	0.19	0.574	3.9114e-06	MON2	Big brown bat	Podocytes	MON2	fed
1.36112e-10	-0.457534	0.184	0.574	3.56314e-06	OG0020945	Big brown bat	Podocytes	ALMS1	fed
9.66492e-09	-0.457771	0.323	0.765	0.000253008	TJP1	Big brown bat	Podocytes	TJP1	fed
5.94977e-08	-0.458699	0.074	0.309	0.00155753	OG0012817	Big brown bat	Podocytes	CLTB	fed
1.49493e-08	-0.459223	0.158	0.485	0.000391342	OG0021215	Big brown bat	Podocytes	EIF3M	fed
1.26442e-08	-0.459297	0.065	0.309	0.000331	LOC114231682	Big brown bat	Podocytes	LOC114231682	fed
3.61541e-07	-0.460567	0.129	0.397	0.00946443	OG0012374	Big brown bat	Podocytes	PARD6B	fed
3.65402e-07	-0.460808	0.306	0.662	0.00956549	NSD1	Big brown bat	Podocytes	NSD1	fed
8.69666e-11	-0.462123	0.09	0.397	2.27661e-06	LOC103296194	Big brown bat	Podocytes	LOC103296194	fed
3.17123e-07	-0.462716	0.123	0.382	0.00830165	USF2	Big brown bat	Podocytes	USF2	fed
1.05119e-07	-0.463827	0.09	0.338	0.0027518	WTAP	Big brown bat	Podocytes	WTAP	fed
1.88241e-07	-0.465064	0.152	0.441	0.00492777	DCBLD2	Big brown bat	Podocytes	DCBLD2	fed
2.65224e-11	-0.46546	0.045	0.309	6.94305e-07	OG0012709	Big brown bat	Podocytes	KIF3A	fed
2.91473e-07	-0.467053	0.142	0.412	0.00763019	OG0014582	Big brown bat	Podocytes	APPBP2	fed
4.49788e-12	-0.468124	0.174	0.574	1.17746e-07	OG0011750	Big brown bat	Podocytes	DPF3	fed
2.609e-09	-0.468915	0.123	0.441	6.82984e-05	PIP4K2A	Big brown bat	Podocytes	PIP4K2A	fed
5.11918e-08	-0.46923	0.097	0.353	0.0013401	TM9SF2	Big brown bat	Podocytes	TM9SF2	fed
2.78103e-09	-0.471391	0.048	0.279	7.28019e-05	OG0019607	Big brown bat	Podocytes	LOC119046146	fed
8.57604e-09	-0.473776	0.319	0.809	0.000224504	LOC114234550	Big brown bat	Podocytes	LOC114234550	fed
3.75423e-09	-0.475385	0.119	0.426	9.82783e-05	R3HCC1L	Big brown bat	Podocytes	R3HCC1L	fed
2.67605e-08	-0.476844	0.081	0.338	0.000700537	OG0014641	Big brown bat	Podocytes	EIF2S2	fed
7.39076e-10	-0.479349	0.1	0.412	1.93475e-05	OG0020527	Big brown bat	Podocytes	CCNYL1	fed
2.47931e-08	-0.480558	0.126	0.426	0.000649033	TBCK	Big brown bat	Podocytes	TBCK	fed
1.03502e-10	-0.482443	0.052	0.309	2.70949e-06	OG0014465	Big brown bat	Podocytes	LOC119047667	fed
1.97499e-11	-0.483942	0.087	0.412	5.17012e-07	IMMT	Big brown bat	Podocytes	IMMT	fed
2.72739e-12	-0.484334	0.116	0.485	7.13975e-08	METAP2	Big brown bat	Podocytes	METAP2	fed
1.01946e-10	-0.485914	0.029	0.25	2.66874e-06	OG0015064	Big brown bat	Podocytes	ZSWIM5	fed
3.45984e-07	-0.486572	0.094	0.338	0.00905718	RAB30	Big brown bat	Podocytes	RAB30	fed
7.85454e-10	-0.48678	0.184	0.559	2.05616e-05	AGPS	Big brown bat	Podocytes	AGPS	fed
1.87333e-08	-0.486782	0.077	0.324	0.0004904	G3BP1	Big brown bat	Podocytes	G3BP1	fed
4.88788e-08	-0.487146	0.119	0.397	0.00127955	OG0019007	Big brown bat	Podocytes	KDM5B	fed
6.28425e-15	-0.487285	0.039	0.353	1.64509e-10	OG0018005	Big brown bat	Podocytes	TOB1	fed
9.48586e-08	-0.487407	0.058	0.265	0.00248321	CLASRP	Big brown bat	Podocytes	CLASRP	fed
2.8435e-08	-0.488126	0.084	0.338	0.000744372	DUSP11	Big brown bat	Podocytes	DUSP11	fed
9.86989e-08	-0.489883	0.152	0.456	0.00258374	THRB	Big brown bat	Podocytes	THRB	fed
2.38055e-11	-0.49173	0.035	0.279	6.2318e-07	OG0018052	Big brown bat	Podocytes	PM20D1	fed
7.98209e-09	-0.491802	0.1	0.382	0.000208955	OAT	Big brown bat	Podocytes	OAT	fed
1.8842e-07	-0.492027	0.052	0.25	0.00493245	OG0016539	Big brown bat	Podocytes	ULK1	fed
3.03398e-10	-0.49299	0.155	0.5	7.94234e-06	SPRED2	Big brown bat	Podocytes	SPRED2	fed
8.6739e-09	-0.493469	0.297	0.735	0.000227065	CNKSR3	Big brown bat	Podocytes	CNKSR3	fed
1.44743e-10	-0.4937	0.097	0.412	3.78909e-06	OG0020756	Big brown bat	Podocytes	LOC119046042	fed
8.55094e-08	-0.494126	0.152	0.456	0.00223847	CACNA1D	Big brown bat	Podocytes	CACNA1D	fed
4.79668e-13	-0.494419	0.032	0.294	1.25567e-08	RAB23	Big brown bat	Podocytes	RAB23	fed
5.66814e-12	-0.49586	0.1	0.441	1.4838e-07	SMG7	Big brown bat	Podocytes	SMG7	fed
3.86815e-10	-0.496335	0.081	0.368	1.0126e-05	ENTPD5	Big brown bat	Podocytes	ENTPD5	fed
5.71407e-14	-0.496759	0.019	0.265	1.49583e-09	OG0014189	Big brown bat	Podocytes	LOC119052327	fed
1.62273e-09	-0.497023	0.223	0.618	4.24798e-05	SARNP	Big brown bat	Podocytes	SARNP	fed
1.15754e-12	-0.497206	0.039	0.309	3.03021e-08	SLC37A4	Big brown bat	Podocytes	SLC37A4	fed
3.97626e-08	-0.497728	0.274	0.662	0.00104091	STAG2	Big brown bat	Podocytes	STAG2	fed
1.08728e-11	-0.498562	0.039	0.294	2.84629e-07	N4BP1	Big brown bat	Podocytes	N4BP1	fed
6.75218e-08	-0.498888	0.081	0.324	0.00176759	NDUFAF2	Big brown bat	Podocytes	NDUFAF2	fed
3.32949e-09	-0.499863	0.094	0.382	8.71595e-05	OG0011801	Big brown bat	Podocytes	EXOC5	fed
1.51612e-09	-0.500985	0.181	0.544	3.96889e-05	OG0018853	Big brown bat	Podocytes	SMCHD1	fed
4.21697e-08	-0.502335	0.084	0.338	0.00110392	MAATS1	Big brown bat	Podocytes	MAATS1	fed
1.89145e-10	-0.503137	0.035	0.265	4.95144e-06	PPIL6	Big brown bat	Podocytes	PPIL6	fed
8.45226e-09	-0.503332	0.152	0.485	0.000221263	FBXO31	Big brown bat	Podocytes	FBXO31	fed
1.44814e-11	-0.503354	0.184	0.588	3.79093e-07	EIF4G2	Big brown bat	Podocytes	EIF4G2	fed
4.61091e-09	-0.50365	0.084	0.353	0.000120704	LOC103293153	Big brown bat	Podocytes	LOC103293153	fed
3.17996e-07	-0.50418	0.426	0.853	0.00832449	OG0013568	Big brown bat	Podocytes	LOC119056733	fed
2.94129e-08	-0.504266	0.203	0.544	0.000769971	PHC3	Big brown bat	Podocytes	PHC3	fed
1.26835e-09	-0.504738	0.21	0.574	3.3203e-05	EWSR1	Big brown bat	Podocytes	EWSR1	fed
1.34775e-13	-0.505058	0.103	0.485	3.52813e-09	OG0012657	Big brown bat	Podocytes	CCNL1	fed
1.85238e-08	-0.505423	0.21	0.544	0.000484917	VPS35L	Big brown bat	Podocytes	VPS35L	fed
7.06393e-10	-0.506004	0.158	0.5	1.84919e-05	OG0019848	Big brown bat	Podocytes	AEBP2	fed
8.99805e-12	-0.506076	0.174	0.574	2.35551e-07	ACAP2	Big brown bat	Podocytes	ACAP2	fed
3.4372e-12	-0.506608	0.242	0.75	8.9979e-08	SPAG9	Big brown bat	Podocytes	SPAG9	fed
2.56818e-07	-0.508149	0.065	0.279	0.00672297	OG0015430	Big brown bat	Podocytes	PHKG2	fed
1.28342e-09	-0.50905	0.081	0.353	3.35974e-05	TXNRD1	Big brown bat	Podocytes	TXNRD1	fed
6.05002e-08	-0.510165	0.2	0.529	0.00158377	KIF1B	Big brown bat	Podocytes	KIF1B	fed
3.30522e-13	-0.511353	0.2	0.676	8.65241e-09	FUS	Big brown bat	Podocytes	FUS	fed
6.63569e-13	-0.512707	0.135	0.544	1.73709e-08	RAP1B	Big brown bat	Podocytes	RAP1B	fed
1.60512e-07	-0.516394	0.287	0.632	0.00420189	NR3C1	Big brown bat	Podocytes	NR3C1	fed
4.07073e-14	-0.516522	0.171	0.618	1.06564e-09	XPO1	Big brown bat	Podocytes	XPO1	fed
9.87261e-10	-0.519271	0.058	0.309	2.58445e-05	DHTKD1	Big brown bat	Podocytes	DHTKD1	fed
1.31214e-09	-0.519879	0.097	0.382	3.43491e-05	FBXW2	Big brown bat	Podocytes	FBXW2	fed
1.24909e-07	-0.52035	0.106	0.368	0.00326987	RC3H2	Big brown bat	Podocytes	RC3H2	fed
3.5435e-12	-0.521772	0.026	0.265	9.27617e-08	OG0016564	Big brown bat	Podocytes	IER3	fed
5.28775e-08	-0.522204	0.142	0.441	0.00138423	TNPO3	Big brown bat	Podocytes	TNPO3	fed
2.33849e-08	-0.523027	0.145	0.456	0.00061217	RBM6	Big brown bat	Podocytes	RBM6	fed
9.54738e-10	-0.523059	0.297	0.721	2.49931e-05	KTN1	Big brown bat	Podocytes	KTN1	fed
9.86795e-11	-0.524059	0.197	0.603	2.58323e-06	CLASP2	Big brown bat	Podocytes	CLASP2	fed
4.59413e-09	-0.524552	0.126	0.441	0.000120265	LOC103302839	Big brown bat	Podocytes	LOC103302839	fed
2.35001e-10	-0.524999	0.235	0.618	6.15186e-06	PAFAH1B1	Big brown bat	Podocytes	PAFAH1B1	fed
3.41245e-08	-0.525708	0.219	0.574	0.000893311	MIER1	Big brown bat	Podocytes	MIER1	fed
1.66393e-10	-0.525719	0.265	0.647	4.35584e-06	2023-03-07	Big brown bat	Podocytes	2023-03-07	fed
6.73159e-10	-0.526587	0.123	0.441	1.7622e-05	OG0012349	Big brown bat	Podocytes	DSTN	fed
2.68758e-11	-0.526911	0.329	0.809	7.03554e-07	ATP2B1	Big brown bat	Podocytes	ATP2B1	fed
1.37135e-08	-0.527873	0.268	0.676	0.000358992	OG0019435	Big brown bat	Podocytes	FMNL2	fed
1.94806e-09	-0.528337	0.294	0.75	5.09964e-05	RPS6KA3	Big brown bat	Podocytes	RPS6KA3	fed
2.21482e-10	-0.528558	0.248	0.662	5.79796e-06	PTEN	Big brown bat	Podocytes	PTEN	fed
2.696e-10	-0.529449	0.194	0.574	7.0576e-06	OG0016842	Big brown bat	Podocytes	SRSF6	fed
7.3984e-09	-0.529691	0.065	0.309	0.000193675	OG0015067	Big brown bat	Podocytes	KLHDC2	fed
2.8056e-12	-0.531197	0.045	0.324	7.34449e-08	OG0017268	Big brown bat	Podocytes	DDB1	fed
2.60949e-07	-0.531922	0.061	0.265	0.00683112	CUNH6orf89	Big brown bat	Podocytes	CUNH6orf89	fed
3.11838e-08	-0.533708	0.106	0.382	0.00081633	PRKACB	Big brown bat	Podocytes	PRKACB	fed
4.20672e-10	-0.534011	0.126	0.456	1.10124e-05	SRSF2	Big brown bat	Podocytes	SRSF2	fed
2.85933e-08	-0.534275	0.097	0.353	0.000748514	OG0018786	Big brown bat	Podocytes	CDC73	fed
1.62521e-09	-0.534638	0.203	0.574	4.25448e-05	LRRC49	Big brown bat	Podocytes	LRRC49	fed
4.19926e-09	-0.535351	0.103	0.397	0.000109928	HDAC7	Big brown bat	Podocytes	HDAC7	fed
3.08005e-09	-0.535907	0.226	0.632	8.06296e-05	DAB2	Big brown bat	Podocytes	DAB2	fed
3.60945e-10	-0.536048	0.306	0.765	9.44881e-06	TGFBR3	Big brown bat	Podocytes	TGFBR3	fed
5.67222e-11	-0.536381	0.042	0.294	1.48487e-06	SF3B2	Big brown bat	Podocytes	SF3B2	fed
6.87912e-13	-0.536635	0.139	0.544	1.80082e-08	AGFG1	Big brown bat	Podocytes	AGFG1	fed
4.91653e-11	-0.536973	0.245	0.662	1.28705e-06	CLK1	Big brown bat	Podocytes	CLK1	fed
2.94578e-08	-0.538794	0.277	0.676	0.000771147	IQSEC1	Big brown bat	Podocytes	IQSEC1	fed
1.96842e-10	-0.541026	0.319	0.765	5.15294e-06	SETD5	Big brown bat	Podocytes	SETD5	fed
1.66807e-07	-0.541126	0.258	0.632	0.00436668	OG0013058	Big brown bat	Podocytes	RNF150	fed
2.15327e-07	-0.541764	0.071	0.294	0.00563683	KDM1B	Big brown bat	Podocytes	KDM1B	fed
2.43324e-10	-0.543411	0.087	0.382	6.36974e-06	TFG	Big brown bat	Podocytes	TFG	fed
3.80369e-08	-0.545832	0.106	0.382	0.000995731	UBE2V2	Big brown bat	Podocytes	UBE2V2	fed
1.99131e-07	-0.546393	0.155	0.456	0.00521285	RNF19A	Big brown bat	Podocytes	RNF19A	fed
1.97796e-08	-0.546761	0.232	0.603	0.000517791	OG0018842	Big brown bat	Podocytes	ADAMTS17	fed
5.29853e-09	-0.547367	0.061	0.294	0.000138705	TOB2	Big brown bat	Podocytes	TOB2	fed
3.30335e-09	-0.548624	0.039	0.25	8.64751e-05	AJUBA	Big brown bat	Podocytes	AJUBA	fed
3.68032e-12	-0.549372	0.058	0.353	9.63434e-08	NDUFS1	Big brown bat	Podocytes	NDUFS1	fed
1.60903e-13	-0.549691	0.058	0.382	4.21211e-09	METTL23	Big brown bat	Podocytes	METTL23	fed
4.67434e-11	-0.550398	0.281	0.706	1.22365e-06	BPTF	Big brown bat	Podocytes	BPTF	fed
1.60166e-11	-0.551231	0.142	0.515	4.19283e-07	TMBIM6	Big brown bat	Podocytes	TMBIM6	fed
7.48167e-08	-0.551266	0.048	0.25	0.00195855	LOC103299440	Big brown bat	Podocytes	LOC103299440	fed
2.31232e-09	-0.551361	0.039	0.25	6.05319e-05	TMED5	Big brown bat	Podocytes	TMED5	fed
1.12979e-08	-0.551801	0.142	0.456	0.000295757	OG0015924	Big brown bat	Podocytes	MTF2	fed
2.13841e-12	-0.553208	0.035	0.294	5.59793e-08	OG0017895	Big brown bat	Podocytes	ALDH9A1	fed
1.96949e-13	-0.553276	0.135	0.559	5.15573e-09	OG0015135	Big brown bat	Podocytes	FGF12	fed
2.3649e-08	-0.553395	0.426	0.853	0.000619083	DDX5	Big brown bat	Podocytes	DDX5	fed
1.34971e-08	-0.553668	0.061	0.294	0.000353327	OG0014114	Big brown bat	Podocytes	PSMD11	fed
8.26496e-09	-0.554324	0.184	0.529	0.00021636	OG0014336	Big brown bat	Podocytes	MYL6	fed
3.67027e-09	-0.558062	0.055	0.294	9.60804e-05	OG0017323	Big brown bat	Podocytes	CTSZ	fed
1.62592e-08	-0.560592	0.39	0.897	0.000425633	OG0016916	Big brown bat	Podocytes	GMDS	fed
1.10939e-10	-0.561483	0.187	0.574	2.90416e-06	TPD52	Big brown bat	Podocytes	TPD52	fed
8.29895e-10	-0.563415	0.045	0.279	2.1725e-05	STRADB	Big brown bat	Podocytes	STRADB	fed
3.2035e-07	-0.563589	0.126	0.397	0.00838613	DIDO1	Big brown bat	Podocytes	DIDO1	fed
6.09319e-08	-0.565475	0.061	0.279	0.00159508	FLVCR2	Big brown bat	Podocytes	FLVCR2	fed
1.05993e-11	-0.56566	0.155	0.544	2.7747e-07	DDX3X	Big brown bat	Podocytes	DDX3X	fed
1.3575e-10	-0.566047	0.097	0.412	3.55367e-06	LARP1	Big brown bat	Podocytes	LARP1	fed
3.61725e-08	-0.566197	0.058	0.279	0.000946925	SEMA4B	Big brown bat	Podocytes	SEMA4B	fed
1.39723e-12	-0.567987	0.087	0.426	3.65768e-08	KAZN	Big brown bat	Podocytes	KAZN	fed
2.76601e-07	-0.569426	0.065	0.279	0.00724085	PDE8A	Big brown bat	Podocytes	PDE8A	fed
1.68425e-07	-0.569893	0.155	0.456	0.00440902	OG0018733	Big brown bat	Podocytes	UBL3	fed
1.84898e-12	-0.570214	0.171	0.588	4.84026e-08	PALM	Big brown bat	Podocytes	PALM	fed
1.82073e-10	-0.573024	0.19	0.574	4.76632e-06	OG0014051	Big brown bat	Podocytes	TIA1	fed
8.81515e-12	-0.573042	0.113	0.456	2.30763e-07	PCMTD2	Big brown bat	Podocytes	PCMTD2	fed
3.72933e-08	-0.573513	0.061	0.294	0.000976263	PDE9A	Big brown bat	Podocytes	PDE9A	fed
7.36782e-09	-0.573812	0.071	0.324	0.000192875	HACE1	Big brown bat	Podocytes	HACE1	fed
2.31821e-09	-0.574441	0.071	0.324	6.06861e-05	SFXN1	Big brown bat	Podocytes	SFXN1	fed
8.55734e-11	-0.577683	0.058	0.324	2.24014e-06	ERLIN1	Big brown bat	Podocytes	ERLIN1	fed
2.00266e-07	-0.577834	0.065	0.279	0.00524256	OG0017778	Big brown bat	Podocytes	DNAJA2	fed
6.70947e-11	-0.577908	0.055	0.324	1.75641e-06	ASS1	Big brown bat	Podocytes	ASS1	fed
1.03981e-10	-0.580612	0.081	0.382	2.72202e-06	ST13	Big brown bat	Podocytes	ST13	fed
2.42363e-08	-0.580972	0.132	0.426	0.000634458	CLK4	Big brown bat	Podocytes	CLK4	fed
3.16863e-09	-0.581021	0.135	0.456	8.29484e-05	PTPN1	Big brown bat	Podocytes	PTPN1	fed
3.92011e-10	-0.582664	0.081	0.368	1.02621e-05	LOC114228964	Big brown bat	Podocytes	LOC114228964	fed
2.17027e-11	-0.582671	0.268	0.779	5.68134e-07	OG0018137	Big brown bat	Podocytes	BCAR3	fed
1.08225e-07	-0.583107	0.161	0.456	0.00283312	USP9X	Big brown bat	Podocytes	USP9X	fed
1.11029e-11	-0.584745	0.045	0.309	2.90652e-07	C2CD2L	Big brown bat	Podocytes	C2CD2L	fed
1.2458e-10	-0.585048	0.035	0.265	3.26126e-06	HSPD1	Big brown bat	Podocytes	HSPD1	fed
1.50861e-09	-0.585783	0.068	0.324	3.94925e-05	MLLT6	Big brown bat	Podocytes	MLLT6	fed
1.74e-09	-0.589776	0.094	0.382	4.55498e-05	OG0014821	Big brown bat	Podocytes	CAMK1D	fed
1.09995e-10	-0.590217	0.268	0.721	2.87946e-06	TEX2	Big brown bat	Podocytes	TEX2	fed
2.48992e-07	-0.591084	0.197	0.5	0.00651811	OG0020999	Big brown bat	Podocytes	ABR	fed
7.99011e-08	-0.59279	0.148	0.456	0.00209165	CCBE1	Big brown bat	Podocytes	CCBE1	fed
3.27343e-11	-0.592834	0.1	0.426	8.56919e-07	OG0019495	Big brown bat	Podocytes	KIAA0586	fed
8.30694e-10	-0.593463	0.152	0.515	2.17459e-05	OG0013949	Big brown bat	Podocytes	AHCYL1	fed
8.13726e-09	-0.594972	0.265	0.676	0.000213017	SDC2	Big brown bat	Podocytes	SDC2	fed
3.30999e-11	-0.595038	0.203	0.603	8.6649e-07	UBN2	Big brown bat	Podocytes	UBN2	fed
4.63406e-10	-0.595537	0.31	0.779	1.21311e-05	DOCK5	Big brown bat	Podocytes	DOCK5	fed
6.46867e-10	-0.597213	0.052	0.294	1.69337e-05	PKIA	Big brown bat	Podocytes	PKIA	fed
9.71265e-11	-0.600954	0.145	0.515	2.54258e-06	EPS15L1	Big brown bat	Podocytes	EPS15L1	fed
3.05794e-10	-0.601532	0.232	0.647	8.00508e-06	OG0013795	Big brown bat	Podocytes	NBEAL1	fed
2.14305e-08	-0.603218	0.068	0.309	0.000561009	OG0019654	Big brown bat	Podocytes	LOC119043172	fed
1.87273e-07	-0.606339	0.197	0.5	0.00490242	TNKS2	Big brown bat	Podocytes	TNKS2	fed
1.10063e-08	-0.608842	0.145	0.456	0.000288122	MARK3	Big brown bat	Podocytes	MARK3	fed
2.12668e-11	-0.615406	0.335	0.824	5.56722e-07	MPP5	Big brown bat	Podocytes	MPP5	fed
3.14076e-12	-0.615428	0.087	0.426	8.22187e-08	PTGES3	Big brown bat	Podocytes	PTGES3	fed
5.86444e-08	-0.615985	0.258	0.632	0.00153519	PLEKHG1	Big brown bat	Podocytes	PLEKHG1	fed
4.56725e-10	-0.61735	0.048	0.294	1.19562e-05	OG0013596	Big brown bat	Podocytes	NDUFA2	fed
2.01905e-08	-0.621731	0.077	0.324	0.000528548	CEP192	Big brown bat	Podocytes	CEP192	fed
6.99025e-11	-0.624474	0.206	0.618	1.82991e-06	OG0016113	Big brown bat	Podocytes	RBM5	fed
6.01196e-09	-0.624541	0.358	0.824	0.000157381	ACTN4	Big brown bat	Podocytes	ACTN4	fed
3.54588e-07	-0.625775	0.129	0.397	0.00928241	CEP83	Big brown bat	Podocytes	CEP83	fed
2.58231e-12	-0.627842	0.219	0.676	6.75998e-08	CTNNAL1	Big brown bat	Podocytes	CTNNAL1	fed
7.66568e-10	-0.628135	0.061	0.324	2.00672e-05	MCL1	Big brown bat	Podocytes	MCL1	fed
5.11421e-08	-0.628535	0.123	0.412	0.0013388	MRGPRF	Big brown bat	Podocytes	MRGPRF	fed
1.77668e-10	-0.628992	0.184	0.559	4.65098e-06	CDC14A	Big brown bat	Podocytes	CDC14A	fed
2.19842e-14	-0.629501	0.077	0.441	5.75503e-10	LOC103301451	Big brown bat	Podocytes	LOC103301451	fed
2.7025e-07	-0.630684	0.074	0.294	0.00707461	OG0016932	Big brown bat	Podocytes	HSPA8	fed
3.34851e-11	-0.631451	0.294	0.765	8.76574e-07	HIVEP2	Big brown bat	Podocytes	HIVEP2	fed
9.53679e-12	-0.63267	0.165	0.559	2.49654e-07	NEK1	Big brown bat	Podocytes	NEK1	fed
1.06983e-09	-0.63345	0.094	0.397	2.80059e-05	PAX8	Big brown bat	Podocytes	PAX8	fed
2.37454e-07	-0.636072	0.148	0.441	0.00621608	PXYLP1	Big brown bat	Podocytes	PXYLP1	fed
3.41065e-12	-0.636907	0.126	0.5	8.9284e-08	OG0015705	Big brown bat	Podocytes	STT3B	fed
3.83316e-12	-0.639259	0.248	0.706	1.00344e-07	COL4A3BP	Big brown bat	Podocytes	COL4A3BP	fed
3.31364e-09	-0.640418	0.216	0.559	8.67445e-05	OG0017136	Big brown bat	Podocytes	VAPA	fed
6.55192e-09	-0.641217	0.181	0.5	0.000171516	MTUS1	Big brown bat	Podocytes	MTUS1	fed
2.74905e-13	-0.642734	0.058	0.368	7.19645e-09	AVIL	Big brown bat	Podocytes	AVIL	fed
1.72357e-08	-0.644262	0.081	0.338	0.000451195	LOC103298444	Big brown bat	Podocytes	LOC103298444	fed
3.06637e-11	-0.64681	0.1	0.426	8.02714e-07	OG0014488	Big brown bat	Podocytes	DCUN1D5	fed
8.31473e-08	-0.648766	0.161	0.456	0.00217663	TRAM2	Big brown bat	Podocytes	TRAM2	fed
1.947e-12	-0.650111	0.1	0.456	5.09685e-08	OG0017576	Big brown bat	Podocytes	GOLPH3	fed
3.72747e-11	-0.652161	0.116	0.456	9.75778e-07	LRPPRC	Big brown bat	Podocytes	LRPPRC	fed
3.47953e-09	-0.652998	0.31	0.765	9.10871e-05	OG0017246	Big brown bat	Podocytes	MIB1	fed
2.6456e-12	-0.656087	0.168	0.588	6.92565e-08	OG0020034	Big brown bat	Podocytes	DHX36	fed
5.07225e-11	-0.658772	0.055	0.324	1.32781e-06	PLAA	Big brown bat	Podocytes	PLAA	fed
6.95046e-09	-0.661027	0.258	0.647	0.000181949	TMEM131	Big brown bat	Podocytes	TMEM131	fed
5.29648e-08	-0.66111	0.068	0.294	0.00138651	LOC114230133	Big brown bat	Podocytes	LOC114230133	fed
4.45754e-09	-0.661507	0.048	0.265	0.00011669	SLC7A7	Big brown bat	Podocytes	SLC7A7	fed
2.94284e-07	-0.661792	0.103	0.338	0.00770375	OG0012571	Big brown bat	Podocytes	NCBP1	fed
1.11859e-07	-0.666164	0.132	0.412	0.00292825	KIAA1211	Big brown bat	Podocytes	KIAA1211	fed
8.95817e-12	-0.675994	0.077	0.382	2.34507e-07	NEDD4	Big brown bat	Podocytes	NEDD4	fed
1.21069e-09	-0.676583	0.161	0.515	3.16934e-05	CUL1	Big brown bat	Podocytes	CUL1	fed
1.14472e-11	-0.676852	0.119	0.485	2.99666e-07	LOC103304180	Big brown bat	Podocytes	LOC103304180	fed
4.60764e-08	-0.680217	0.129	0.412	0.00120619	PSAP	Big brown bat	Podocytes	PSAP	fed
9.55214e-08	-0.680804	0.087	0.338	0.00250056	PABPC1	Big brown bat	Podocytes	PABPC1	fed
4.80453e-10	-0.681512	0.342	0.794	1.25773e-05	KALRN	Big brown bat	Podocytes	KALRN	fed
2.94652e-10	-0.687449	0.113	0.441	7.71339e-06	RARRES2	Big brown bat	Podocytes	RARRES2	fed
2.15833e-07	-0.689029	0.077	0.309	0.00565007	TCAIM	Big brown bat	Podocytes	TCAIM	fed
1.99646e-09	-0.689308	0.039	0.25	5.22632e-05	OG0013535	Big brown bat	Podocytes	PHYHIPL	fed
1.89944e-07	-0.692332	0.248	0.618	0.00497235	PFKFB3	Big brown bat	Podocytes	PFKFB3	fed
2.6819e-09	-0.692941	0.255	0.662	7.02069e-05	KIAA1109	Big brown bat	Podocytes	KIAA1109	fed
3.06098e-14	-0.693593	0.171	0.618	8.01303e-10	TYRO3	Big brown bat	Podocytes	TYRO3	fed
8.60547e-12	-0.69941	0.081	0.397	2.25274e-07	OG0012547	Big brown bat	Podocytes	UGCG	fed
2.35918e-09	-0.699755	0.106	0.397	6.17586e-05	OG0020749	Big brown bat	Podocytes	CACNA2D3	fed
5.18472e-10	-0.701511	0.087	0.382	1.35726e-05	SLC25A42	Big brown bat	Podocytes	SLC25A42	fed
7.18919e-09	-0.701905	0.21	0.559	0.000188199	IFT80	Big brown bat	Podocytes	IFT80	fed
1.98023e-07	-0.701915	0.403	0.838	0.00518383	LOC103289431	Big brown bat	Podocytes	LOC103289431	fed
1.25739e-07	-0.70678	0.1	0.353	0.00329159	EPN2	Big brown bat	Podocytes	EPN2	fed
1.57378e-11	-0.706999	0.168	0.574	4.11985e-07	PDPK1	Big brown bat	Podocytes	PDPK1	fed
1.55103e-10	-0.707487	0.248	0.662	4.06029e-06	SPTAN1	Big brown bat	Podocytes	SPTAN1	fed
5.99843e-08	-0.709507	0.1	0.353	0.00157027	CPEB1	Big brown bat	Podocytes	CPEB1	fed
2.60298e-07	-0.711531	0.113	0.368	0.00681407	CD47	Big brown bat	Podocytes	CD47	fed
2.27285e-09	-0.712623	0.248	0.647	5.94985e-05	TNS2	Big brown bat	Podocytes	TNS2	fed
1.05624e-10	-0.712714	0.274	0.735	2.76502e-06	OG0013331	Big brown bat	Podocytes	MYH9	fed
6.7656e-08	-0.713635	0.41	0.912	0.0017711	ST3GAL6	Big brown bat	Podocytes	ST3GAL6	fed
7.67725e-08	-0.714372	0.268	0.618	0.00200975	ITGA3	Big brown bat	Podocytes	ITGA3	fed
9.44856e-14	-0.719449	0.016	0.25	2.47344e-09	SLC19A3	Big brown bat	Podocytes	SLC19A3	fed
6.9867e-13	-0.720062	0.029	0.279	1.82898e-08	SLC22A7	Big brown bat	Podocytes	SLC22A7	fed
3.72363e-09	-0.721509	0.084	0.353	9.74771e-05	LOC103284432	Big brown bat	Podocytes	LOC103284432	fed
2.0619e-09	-0.722849	0.358	0.853	5.39765e-05	OG0013226	Big brown bat	Podocytes	VTI1A	fed
2.25985e-07	-0.725311	0.448	0.926	0.00591584	VEGFA	Big brown bat	Podocytes	VEGFA	fed
8.14096e-11	-0.725445	0.2	0.588	2.13114e-06	PPP6R3	Big brown bat	Podocytes	PPP6R3	fed
2.54162e-12	-0.72773	0.255	0.735	6.65344e-08	LOC103291238	Big brown bat	Podocytes	LOC103291238	fed
2.57465e-12	-0.729828	0.09	0.426	6.73992e-08	KIAA1671	Big brown bat	Podocytes	KIAA1671	fed
1.74715e-07	-0.730826	0.252	0.618	0.00457368	OG0013018	Big brown bat	Podocytes	UNC5C	fed
8.12487e-10	-0.731213	0.052	0.294	2.12693e-05	MAPK10	Big brown bat	Podocytes	MAPK10	fed
5.47506e-11	-0.731624	0.181	0.544	1.43326e-06	CFLAR	Big brown bat	Podocytes	CFLAR	fed
4.91228e-10	-0.736256	0.052	0.294	1.28594e-05	TNS3	Big brown bat	Podocytes	TNS3	fed
3.22238e-10	-0.737202	0.152	0.515	8.43555e-06	R3HDM2	Big brown bat	Podocytes	R3HDM2	fed
1.02207e-10	-0.737949	0.039	0.279	2.67557e-06	OG0017749	Big brown bat	Podocytes	PDIA6	fed
3.05426e-09	-0.739591	0.297	0.706	7.99544e-05	ELF1	Big brown bat	Podocytes	ELF1	fed
4.01088e-09	-0.741606	0.284	0.691	0.000104997	OG0020850	Big brown bat	Podocytes	PHF21A	fed
2.68941e-09	-0.74757	0.242	0.618	7.04033e-05	OG0017898	Big brown bat	Podocytes	ATP1B1	fed
8.70736e-08	-0.748238	0.071	0.294	0.00227941	OG0019472	Big brown bat	Podocytes	DPP4	fed
1.82826e-09	-0.748889	0.158	0.5	4.78603e-05	MTDH	Big brown bat	Podocytes	MTDH	fed
2.47027e-09	-0.749351	0.068	0.324	6.46667e-05	OG0018086	Big brown bat	Podocytes	BICRA	fed
6.70545e-13	-0.750884	0.223	0.676	1.75535e-08	PLCL2	Big brown bat	Podocytes	PLCL2	fed
5.05535e-10	-0.753041	0.365	0.824	1.32339e-05	LOC103302622	Big brown bat	Podocytes	LOC103302622	fed
3.27968e-13	-0.753343	0.255	0.765	8.58554e-09	LOC114234789	Big brown bat	Podocytes	LOC114234789	fed
6.92856e-11	-0.759718	0.223	0.647	1.81376e-06	CEP85L	Big brown bat	Podocytes	CEP85L	fed
2.81111e-13	-0.76406	0.165	0.588	7.35891e-09	RANBP17	Big brown bat	Podocytes	RANBP17	fed
1.83125e-12	-0.765051	0.132	0.515	4.79385e-08	KRAS	Big brown bat	Podocytes	KRAS	fed
1.74307e-07	-0.767672	0.171	0.485	0.004563	KAT2B	Big brown bat	Podocytes	KAT2B	fed
2.87209e-08	-0.767675	0.397	0.882	0.000751856	MME	Big brown bat	Podocytes	MME	fed
3.57406e-09	-0.769083	0.09	0.368	9.35618e-05	GNB1	Big brown bat	Podocytes	GNB1	fed
1.4894e-14	-0.773162	0.158	0.603	3.89895e-10	FKBP5	Big brown bat	Podocytes	FKBP5	fed
1.76201e-10	-0.773826	0.255	0.691	4.61259e-06	OG0013560	Big brown bat	Podocytes	NDFIP1	fed
1.05986e-07	-0.783384	0.148	0.441	0.0027745	RHOA	Big brown bat	Podocytes	RHOA	fed
2.19959e-14	-0.786889	0.158	0.603	5.75808e-10	ZC3H10	Big brown bat	Podocytes	ZC3H10	fed
2.79991e-14	-0.788308	0.032	0.309	7.32961e-10	MLXIPL	Big brown bat	Podocytes	MLXIPL	fed
4.47685e-10	-0.78907	0.248	0.662	1.17195e-05	KLHL8	Big brown bat	Podocytes	KLHL8	fed
9.48527e-11	-0.789933	0.11	0.441	2.48306e-06	OG0015186	Big brown bat	Podocytes	DHRS3	fed
1.4109e-10	-0.796354	0.058	0.324	3.69345e-06	OG0016203	Big brown bat	Podocytes	PRPF3	fed
1.12656e-10	-0.801525	0.084	0.397	2.94911e-06	PPP1CB	Big brown bat	Podocytes	PPP1CB	fed
1.59539e-07	-0.80362	0.471	0.926	0.0041764	OSBPL10	Big brown bat	Podocytes	OSBPL10	fed
4.09199e-13	-0.805321	0.161	0.603	1.0712e-08	ARHGEF10L	Big brown bat	Podocytes	ARHGEF10L	fed
2.48916e-09	-0.806103	0.155	0.5	6.51613e-05	OG0019321	Big brown bat	Podocytes	ZSWIM6	fed
3.93546e-08	-0.806189	0.1	0.368	0.00103022	OG0014282	Big brown bat	Podocytes	RIOK3	fed
5.291e-09	-0.811098	0.148	0.471	0.000138508	WDR26	Big brown bat	Podocytes	WDR26	fed
1.05256e-10	-0.811197	0.087	0.397	2.75539e-06	OG0014144	Big brown bat	Podocytes	PHF12	fed
1.18801e-12	-0.811199	0.294	0.794	3.10998e-08	OG0020512	Big brown bat	Podocytes	STK36	fed
1.28013e-10	-0.814617	0.161	0.544	3.35113e-06	OG0016374	Big brown bat	Podocytes	TMSB4X	fed
1.70173e-08	-0.814636	0.106	0.368	0.000445478	OSBPL6	Big brown bat	Podocytes	OSBPL6	fed
1.70473e-07	-0.820557	0.345	0.721	0.00446263	PLA2R1	Big brown bat	Podocytes	PLA2R1	fed
1.3046e-09	-0.821915	0.074	0.338	3.41518e-05	OG0012232	Big brown bat	Podocytes	FMNL3	fed
1.171e-13	-0.822223	0.103	0.485	3.06545e-09	OG0014477	Big brown bat	Podocytes	HEPHL1	fed
5.74709e-09	-0.826987	0.1	0.382	0.000150447	OG0020637	Big brown bat	Podocytes	GART	fed
1.69402e-11	-0.827398	0.035	0.279	4.4346e-07	PON3	Big brown bat	Podocytes	PON3	fed
1.11819e-09	-0.83321	0.139	0.456	2.9272e-05	SDSL	Big brown bat	Podocytes	SDSL	fed
2.9849e-10	-0.833452	0.242	0.662	7.81386e-06	OG0013648	Big brown bat	Podocytes	COLGALT2	fed
1.56711e-07	-0.833809	0.174	0.485	0.00410238	MTMR3	Big brown bat	Podocytes	MTMR3	fed
4.53561e-09	-0.834215	0.068	0.324	0.000118733	SIRT1	Big brown bat	Podocytes	SIRT1	fed
4.17554e-09	-0.837158	0.081	0.338	0.000109307	LOC103292537	Big brown bat	Podocytes	LOC103292537	fed
3.2814e-09	-0.838991	0.048	0.279	8.59004e-05	OG0014238	Big brown bat	Podocytes	AKR7A2	fed
5.2781e-08	-0.840625	0.126	0.412	0.0013817	OG0013664	Big brown bat	Podocytes	PLXNA2	fed
1.36704e-10	-0.846625	0.248	0.647	3.57863e-06	RREB1	Big brown bat	Podocytes	RREB1	fed
6.94745e-10	-0.852594	0.381	0.794	1.8187e-05	P3H2	Big brown bat	Podocytes	P3H2	fed
1.76018e-12	-0.855179	0.058	0.353	4.60779e-08	GNS	Big brown bat	Podocytes	GNS	fed
1.18944e-11	-0.865036	0.142	0.515	3.11372e-07	DOP1A	Big brown bat	Podocytes	DOP1A	fed
2.11966e-13	-0.867032	0.09	0.441	5.54885e-09	OG0015224	Big brown bat	Podocytes	SRSF3	fed
3.94476e-14	-0.875086	0.194	0.618	1.03266e-09	HNRNPD	Big brown bat	Podocytes	HNRNPD	fed
1.89296e-17	-0.878996	0.248	0.809	4.9554e-13	ARHGEF7	Big brown bat	Podocytes	ARHGEF7	fed
5.61912e-12	-0.88955	0.339	0.824	1.47097e-07	OG0019285	Big brown bat	Podocytes	PDZD2	fed
1.29125e-11	-0.898385	0.158	0.529	3.38023e-07	NPR1	Big brown bat	Podocytes	NPR1	fed
1.20844e-09	-0.899285	0.181	0.544	3.16345e-05	OG0019627	Big brown bat	Podocytes	LOC119051809	fed
2.49596e-10	-0.904725	0.116	0.441	6.53391e-06	CALM2	Big brown bat	Podocytes	CALM2	fed
1.05732e-13	-0.90505	0.123	0.529	2.76784e-09	HACL1	Big brown bat	Podocytes	HACL1	fed
3.00977e-09	-0.917226	0.161	0.5	7.87898e-05	FSD1L	Big brown bat	Podocytes	FSD1L	fed
6.02345e-08	-0.923221	0.074	0.309	0.00157682	LOC103285958	Big brown bat	Podocytes	LOC103285958	fed
1.87974e-09	-0.924855	0.068	0.324	4.92079e-05	OG0015052	Big brown bat	Podocytes	YBX1	fed
1.06838e-14	-0.927218	0.139	0.574	2.7968e-10	TIPARP	Big brown bat	Podocytes	TIPARP	fed
1.74225e-11	-0.928425	0.219	0.632	4.56085e-07	HIVEP1	Big brown bat	Podocytes	HIVEP1	fed
3.69165e-10	-0.933664	0.119	0.441	9.664e-06	OG0014415	Big brown bat	Podocytes	ELP4	fed
2.80393e-10	-0.935116	0.032	0.25	7.34014e-06	SMTN	Big brown bat	Podocytes	SMTN	fed
2.58111e-12	-0.943122	0.097	0.441	6.75684e-08	OG0017704	Big brown bat	Podocytes	SGK1	fed
1.26882e-09	-0.943261	0.09	0.368	3.32153e-05	OG0021390	Big brown bat	Podocytes	PLD5	fed
1.01749e-12	-0.977357	0.287	0.794	2.6636e-08	PHACTR4	Big brown bat	Podocytes	PHACTR4	fed
2.51316e-09	-0.977686	0.365	0.809	6.57895e-05	OG0013559	Big brown bat	Podocytes	ITM2B	fed
6.60094e-13	-0.983566	0.087	0.426	1.72799e-08	OG0013920	Big brown bat	Podocytes	RPS6KB2	fed
2.78882e-09	-0.986902	0.055	0.294	7.30057e-05	ESD	Big brown bat	Podocytes	ESD	fed
1.03736e-11	-0.988878	0.261	0.721	2.71559e-07	SLC24A3	Big brown bat	Podocytes	SLC24A3	fed
4.7195e-12	-0.9979	0.132	0.5	1.23547e-07	PEF1	Big brown bat	Podocytes	PEF1	fed
5.74558e-21	-1.0051	0.013	0.338	1.50408e-16	OG0011890	Big brown bat	Podocytes	LOC119042498	fed
6.31085e-16	-1.00525	0.065	0.426	1.65205e-11	FTL	Big brown bat	Podocytes	FTL	fed
5.83406e-18	-1.00613	0.174	0.691	1.52724e-13	FXR1	Big brown bat	Podocytes	FXR1	fed
3.27518e-07	-1.00751	0.061	0.265	0.00857376	OG0020881	Big brown bat	Podocytes	PCNX3	fed
4.73235e-12	-1.0175	0.084	0.412	1.23883e-07	OG0012431	Big brown bat	Podocytes	ARPC1A	fed
1.6411e-10	-1.03416	0.071	0.353	4.29607e-06	OG0013461	Big brown bat	Podocytes	RPL37A	fed
4.66568e-12	-1.04617	0.384	0.868	1.22138e-07	PLEKHA5	Big brown bat	Podocytes	PLEKHA5	fed
1.21004e-10	-1.04786	0.09	0.397	3.16765e-06	OG0013531	Big brown bat	Podocytes	CTNNA3	fed
8.93177e-14	-1.06149	0.155	0.574	2.33816e-09	PDCD6IP	Big brown bat	Podocytes	PDCD6IP	fed
4.13465e-11	-1.08019	0.106	0.426	1.08237e-06	TNFAIP8	Big brown bat	Podocytes	TNFAIP8	fed
2.27572e-17	-1.09445	0.303	0.882	5.95739e-13	TMOD3	Big brown bat	Podocytes	TMOD3	fed
7.6151e-11	-1.09881	0.09	0.397	1.99348e-06	P4HA1	Big brown bat	Podocytes	P4HA1	fed
1.31175e-14	-1.12299	0.026	0.294	3.4339e-10	OG0014756	Big brown bat	Podocytes	OAF	fed
6.96598e-10	-1.12386	0.161	0.5	1.82355e-05	MYLK	Big brown bat	Podocytes	MYLK	fed
3.34231e-21	-1.16339	0.019	0.368	8.74949e-17	OG0016379	Big brown bat	Podocytes	ZFAT	fed
6.08918e-12	-1.16832	0.323	0.779	1.59403e-07	MTCL1	Big brown bat	Podocytes	MTCL1	fed
7.54426e-15	-1.17829	0.31	0.838	1.97494e-10	GOLIM4	Big brown bat	Podocytes	GOLIM4	fed
2.63798e-09	-1.18199	0.171	0.515	6.90572e-05	CMSS1	Big brown bat	Podocytes	CMSS1	fed
1.46993e-17	-1.18444	0.206	0.721	3.84799e-13	OG0014121	Big brown bat	Podocytes	WSB1	fed
2.85709e-12	-1.20734	0.339	0.794	7.47928e-08	OG0014124	Big brown bat	Podocytes	NLK	fed
4.23454e-10	-1.21053	0.113	0.426	1.10852e-05	OG0015142	Big brown bat	Podocytes	APOD	fed
7.13506e-13	-1.28915	0.252	0.676	1.86782e-08	LTBP1	Big brown bat	Podocytes	LTBP1	fed
6.9801e-08	-1.37734	0.194	0.485	0.00182725	NDRG1	Big brown bat	Podocytes	NDRG1	fed
3.37864e-14	-1.47609	0.129	0.544	8.84461e-10	SEMA3G	Big brown bat	Podocytes	SEMA3G	fed
5.658e-10	-1.57634	0.058	0.309	1.48115e-05	OG0020515	Big brown bat	Podocytes	IGFBP2	fed
2.6957e-15	-1.63362	0.155	0.618	7.05682e-11	MXRA8	Big brown bat	Podocytes	MXRA8	fed
1.13565e-08	2.39974	0.582	0.285	0.000297291	SLC8A1	Big brown bat	Principal cells	SLC8A1	fast
5.23619e-14	2.2754	0.418	0.057	1.37073e-09	OG0019750	Big brown bat	Principal cells	PCDH7	fast
2.92859e-07	1.65119	0.806	0.722	0.00766646	HIPK2	Big brown bat	Principal cells	HIPK2	fast
3.16529e-12	1.64072	1	0.975	8.2861e-08	MT-ND1	Big brown bat	Principal cells	MT-ND1	fast
2.66572e-07	-0.483422	0.545	0.873	0.00697831	OG0014124	Big brown bat	Principal cells	NLK	fed
7.25375e-08	-0.502403	0.448	0.741	0.00189889	NF1	Big brown bat	Principal cells	NF1	fed
1.83816e-07	-0.524852	0.604	0.886	0.00481193	OG0017672	Big brown bat	Principal cells	SPTBN1	fed
2.82963e-07	-0.544806	0.403	0.728	0.0074074	GAB1	Big brown bat	Principal cells	GAB1	fed
1.18124e-07	-0.60246	0.313	0.646	0.00309224	PPP6R3	Big brown bat	Principal cells	PPP6R3	fed
2.55314e-07	-0.605867	0.269	0.563	0.0066836	HNRNPA2B1	Big brown bat	Principal cells	HNRNPA2B1	fed
2.57854e-07	-0.6068	0.448	0.797	0.00675009	LPP	Big brown bat	Principal cells	LPP	fed
4.49031e-09	-0.6479	0.269	0.62	0.000117547	THRB	Big brown bat	Principal cells	THRB	fed
3.30726e-09	-0.651275	0.567	0.899	8.65775e-05	OG0013536	Big brown bat	Principal cells	BICC1	fed
3.23466e-07	-0.672863	0.112	0.373	0.00846769	GUCY1A1	Big brown bat	Principal cells	GUCY1A1	fed
4.22495e-08	-0.685316	0.403	0.734	0.00110601	OG0021328	Big brown bat	Principal cells	USP32	fed
2.39981e-09	-0.685423	0.201	0.544	6.28223e-05	OG0014121	Big brown bat	Principal cells	WSB1	fed
6.14035e-08	-0.700787	0.418	0.772	0.00160742	CUNH3orf67	Big brown bat	Principal cells	CUNH3orf67	fed
1.08276e-07	-0.708414	0.343	0.639	0.00283444	ASH1L	Big brown bat	Principal cells	ASH1L	fed
2.70935e-19	-0.718703	0.993	1	7.09254e-15	LOC114233544	Big brown bat	Principal cells	LOC114233544	fed
5.74413e-09	-0.720453	0.604	0.892	0.00015037	PAX8	Big brown bat	Principal cells	PAX8	fed
5.06814e-08	-0.728946	0.149	0.456	0.00132674	PWWP2A	Big brown bat	Principal cells	PWWP2A	fed
1.9878e-10	-0.735329	0.321	0.69	5.20366e-06	LOC114228096	Big brown bat	Principal cells	LOC114228096	fed
1.99788e-09	-0.742802	0.687	0.943	5.23004e-05	VEPH1	Big brown bat	Principal cells	VEPH1	fed
9.88412e-08	-0.750225	0.164	0.456	0.00258746	CHKA	Big brown bat	Principal cells	CHKA	fed
7.52034e-08	-0.753631	0.276	0.595	0.00196867	LOC103295215	Big brown bat	Principal cells	LOC103295215	fed
7.07844e-08	-0.76025	0.06	0.31	0.00185299	TMEM163	Big brown bat	Principal cells	TMEM163	fed
9.17724e-10	-0.764444	0.493	0.829	2.40242e-05	EML5	Big brown bat	Principal cells	EML5	fed
6.89201e-08	-0.772178	0.373	0.665	0.00180419	OG0018778	Big brown bat	Principal cells	GBE1	fed
1.12603e-08	-0.783695	0.321	0.646	0.000294772	HERC4	Big brown bat	Principal cells	HERC4	fed
1.03706e-07	-0.7931	0.403	0.69	0.00271482	MTMR3	Big brown bat	Principal cells	MTMR3	fed
7.73163e-08	-0.796404	0.366	0.684	0.00202399	OG0014645	Big brown bat	Principal cells	ATP8B1	fed
1.46443e-09	-0.813162	0.5	0.854	3.83358e-05	PATJ	Big brown bat	Principal cells	PATJ	fed
6.11372e-08	-0.829665	0.328	0.652	0.00160045	LOC114232250	Big brown bat	Principal cells	LOC114232250	fed
5.1298e-08	-0.838412	0.157	0.437	0.00134288	RNF24	Big brown bat	Principal cells	RNF24	fed
5.3165e-09	-0.8393	0.41	0.759	0.000139175	KANK1	Big brown bat	Principal cells	KANK1	fed
5.89674e-13	-0.858078	0.657	0.937	1.54365e-08	DST	Big brown bat	Principal cells	DST	fed
1.32885e-10	-0.859144	0.313	0.684	3.47867e-06	OG0015253	Big brown bat	Principal cells	INTS6	fed
6.24981e-08	-0.863182	0.366	0.658	0.00163608	LOC103299440	Big brown bat	Principal cells	LOC103299440	fed
5.75451e-11	-0.867489	0.246	0.633	1.50642e-06	PAFAH1B1	Big brown bat	Principal cells	PAFAH1B1	fed
2.66177e-10	-0.871401	0.507	0.835	6.96799e-06	OG0012987	Big brown bat	Principal cells	FAM91A1	fed
1.58042e-07	-0.886839	0.164	0.443	0.00413723	CUNH18orf25	Big brown bat	Principal cells	CUNH18orf25	fed
2.37334e-07	-0.890811	0.157	0.43	0.00621292	SFMBT2	Big brown bat	Principal cells	SFMBT2	fed
1.34932e-10	-0.891349	0.448	0.791	3.53225e-06	OG0012338	Big brown bat	Principal cells	CUNH20orf194	fed
1.02302e-09	-0.89298	0.216	0.563	2.67805e-05	MIER1	Big brown bat	Principal cells	MIER1	fed
3.77858e-07	-0.901385	0.104	0.354	0.00989157	OG0019761	Big brown bat	Principal cells	SLAIN2	fed
2.04404e-10	-0.922279	0.567	0.899	5.35089e-06	SLCO4C1	Big brown bat	Principal cells	SLCO4C1	fed
7.66049e-08	-0.936533	0.351	0.658	0.00200536	MON2	Big brown bat	Principal cells	MON2	fed
1.50074e-11	-0.950346	0.642	0.949	3.92863e-07	DNM3	Big brown bat	Principal cells	DNM3	fed
1.71496e-07	-0.952158	0.396	0.703	0.00448943	GABRB1	Big brown bat	Principal cells	GABRB1	fed
1.93053e-08	-0.957164	0.209	0.519	0.000505374	LOC103301562	Big brown bat	Principal cells	LOC103301562	fed
4.02669e-09	-0.972727	0.164	0.494	0.000105411	KCTD6	Big brown bat	Principal cells	KCTD6	fed
1.23409e-08	-0.980195	0.306	0.639	0.00032306	OG0017204	Big brown bat	Principal cells	LPIN2	fed
1.75334e-11	-0.996744	0.582	0.899	4.58991e-07	MPPED2	Big brown bat	Principal cells	MPPED2	fed
1.78316e-09	-0.997572	0.381	0.722	4.66796e-05	PXK	Big brown bat	Principal cells	PXK	fed
2.26246e-09	-1.0006	0.321	0.665	5.92267e-05	CDK6	Big brown bat	Principal cells	CDK6	fed
1.71417e-07	-1.00171	0.119	0.392	0.00448735	ARHGAP42	Big brown bat	Principal cells	ARHGAP42	fed
7.99906e-09	-1.01542	0.239	0.589	0.000209399	ENAH	Big brown bat	Principal cells	ENAH	fed
5.66214e-08	-1.0155	0.246	0.544	0.00148224	MAL2	Big brown bat	Principal cells	MAL2	fed
5.41275e-10	-1.02931	0.216	0.57	1.41695e-05	FAT1	Big brown bat	Principal cells	FAT1	fed
2.64801e-10	-1.04902	0.269	0.601	6.93195e-06	CDH16	Big brown bat	Principal cells	CDH16	fed
4.50961e-10	-1.05382	0.373	0.715	1.18052e-05	MRTFA	Big brown bat	Principal cells	MRTFA	fed
1.67566e-07	-1.05866	0.082	0.335	0.00438655	NTNG1	Big brown bat	Principal cells	NTNG1	fed
1.55915e-07	-1.08184	0.216	0.481	0.00408154	OG0021439	Big brown bat	Principal cells	PAPSS1	fed
9.12599e-13	-1.08318	0.612	0.949	2.389e-08	ADAMTSL1	Big brown bat	Principal cells	ADAMTSL1	fed
1.50798e-08	-1.09198	0.075	0.348	0.000394759	LOC103286233	Big brown bat	Principal cells	LOC103286233	fed
2.9069e-09	-1.09212	0.261	0.601	7.60969e-05	DACH2	Big brown bat	Principal cells	DACH2	fed
4.87789e-08	-1.09458	0.299	0.62	0.00127693	RGS6	Big brown bat	Principal cells	RGS6	fed
4.76846e-10	-1.17066	0.343	0.677	1.24829e-05	LRRFIP2	Big brown bat	Principal cells	LRRFIP2	fed
3.62986e-07	-1.17233	0.299	0.563	0.00950224	ITGB8	Big brown bat	Principal cells	ITGB8	fed
5.1204e-11	-1.18067	0.366	0.734	1.34042e-06	TPD52L1	Big brown bat	Principal cells	TPD52L1	fed
8.27982e-12	-1.2011	0.187	0.582	2.16749e-07	TACC1	Big brown bat	Principal cells	TACC1	fed
5.51804e-08	-1.21271	0.231	0.506	0.00144451	PKP2	Big brown bat	Principal cells	PKP2	fed
1.85158e-12	-1.30189	0.425	0.772	4.84706e-08	SLC9B2	Big brown bat	Principal cells	SLC9B2	fed
9.59669e-11	-1.33081	0.381	0.709	2.51222e-06	CUNH4orf19	Big brown bat	Principal cells	CUNH4orf19	fed
6.63042e-11	-1.39136	0.209	0.557	1.73571e-06	CTNNAL1	Big brown bat	Principal cells	CTNNAL1	fed
4.61576e-18	-1.4953	0.455	0.867	1.20831e-13	ATP8A1	Big brown bat	Principal cells	ATP8A1	fed
2.82021e-14	-1.52578	0.358	0.753	7.38274e-10	NUP214	Big brown bat	Principal cells	NUP214	fed
1.73914e-16	-1.53742	0.53	0.854	4.55271e-12	P3H2	Big brown bat	Principal cells	P3H2	fed
8.3318e-09	-1.59734	0.067	0.342	0.00021811	RASGEF1B	Big brown bat	Principal cells	RASGEF1B	fed
1.50891e-10	-1.62744	0.261	0.589	3.95002e-06	MTMR2	Big brown bat	Principal cells	MTMR2	fed
1.48991e-10	-1.65016	0.179	0.532	3.90028e-06	PDE10A	Big brown bat	Principal cells	PDE10A	fed
2.02786e-10	-1.7166	0.119	0.449	5.30854e-06	LPL	Big brown bat	Principal cells	LPL	fed
2.06771e-14	-1.85803	0.119	0.525	5.41285e-10	OG0018638	Big brown bat	Principal cells	EPHA6	fed
1.58433e-09	-1.96698	0.209	0.544	4.14746e-05	OG0015099	Big brown bat	Principal cells	STC1	fed
1.80657e-17	-2.11375	0.134	0.595	4.72925e-13	AGFG2	Big brown bat	Principal cells	AGFG2	fed
7.98583e-21	-2.27244	0.194	0.709	2.09053e-16	OG0013535	Big brown bat	Principal cells	PHYHIPL	fed
1.50423e-201	2.51806	0.773	0.133	3.93776e-197	OG0015506	Big brown bat	Proximal tubules	LOC119049409	fast
2.86651e-164	2.06341	0.918	0.779	7.50395e-160	LOC114229676	Big brown bat	Proximal tubules	LOC114229676	fast
3.0618e-89	1.88128	0.671	0.281	8.01517e-85	OG0014402	Big brown bat	Proximal tubules	PDK4	fast
1.12172e-75	1.7968	0.597	0.264	2.93644e-71	HMGCS2	Big brown bat	Proximal tubules	HMGCS2	fast
4.85759e-40	1.5674	0.464	0.216	1.27162e-35	GPAT3	Big brown bat	Proximal tubules	GPAT3	fast
5.04677e-46	1.47263	0.662	0.465	1.32114e-41	EFEMP1	Big brown bat	Proximal tubules	EFEMP1	fast
6.04118e-63	1.40931	0.563	0.245	1.58146e-58	OG0011769	Big brown bat	Proximal tubules	ARG2	fast
6.65481e-89	1.34578	0.86	0.647	1.7421e-84	OG0012384	Big brown bat	Proximal tubules	PCK1	fast
4.5322e-60	1.18469	0.688	0.435	1.18644e-55	2023-03-05	Big brown bat	Proximal tubules	2023-03-05	fast
6.16146e-65	1.17429	0.724	0.436	1.61295e-60	OG0013529	Big brown bat	Proximal tubules	DNAJC12	fast
7.25322e-81	1.1544	0.904	0.848	1.89875e-76	OG0020533	Big brown bat	Proximal tubules	COL4A3	fast
6.79028e-47	1.10345	0.723	0.527	1.77756e-42	ETNPPL	Big brown bat	Proximal tubules	ETNPPL	fast
6.09294e-20	1.081	0.292	0.139	1.59501e-15	NLGN1	Big brown bat	Proximal tubules	NLGN1	fast
4.40815e-46	1.07622	0.472	0.189	1.15396e-41	CPT1A	Big brown bat	Proximal tubules	CPT1A	fast
3.03821e-46	1.02945	0.494	0.218	7.95341e-42	SLC25A48	Big brown bat	Proximal tubules	SLC25A48	fast
4.91274e-63	1.02935	0.87	0.79	1.28606e-58	COL4A4	Big brown bat	Proximal tubules	COL4A4	fast
2.94786e-29	1.01259	0.257	0.079	7.7169e-25	OG0021137	Big brown bat	Proximal tubules	DNAH11	fast
7.68969e-56	1.01145	0.373	0.087	2.01301e-51	SLC25A30	Big brown bat	Proximal tubules	SLC25A30	fast
8.76269e-27	0.990884	0.447	0.258	2.2939e-22	OG0014420	Big brown bat	Proximal tubules	CCDC34	fast
1.1715e-17	0.989157	0.535	0.422	3.06676e-13	ERRFI1	Big brown bat	Proximal tubules	ERRFI1	fast
1.51717e-31	0.980628	0.525	0.309	3.97164e-27	PRCP	Big brown bat	Proximal tubules	PRCP	fast
1.76041e-24	0.976923	0.996	0.992	4.6084e-20	MT-ND1	Big brown bat	Proximal tubules	MT-ND1	fast
1.02623e-07	0.970401	0.71	0.69	0.00268647	OG0020247	Big brown bat	Proximal tubules	TMEM244	fast
1.44635e-42	0.965849	0.81	0.732	3.78626e-38	SHROOM4	Big brown bat	Proximal tubules	SHROOM4	fast
4.77879e-63	0.965057	0.853	0.801	1.25099e-58	EPS8	Big brown bat	Proximal tubules	EPS8	fast
1.5146e-24	0.933475	0.457	0.266	3.96493e-20	DCLK3	Big brown bat	Proximal tubules	DCLK3	fast
1.77451e-46	0.887778	0.359	0.098	4.64532e-42	LOC103286589	Big brown bat	Proximal tubules	LOC103286589	fast
1.1421e-42	0.887089	0.423	0.158	2.9898e-38	CREBRF	Big brown bat	Proximal tubules	CREBRF	fast
4.48967e-22	0.885618	0.53	0.358	1.17531e-17	ABCC2	Big brown bat	Proximal tubules	ABCC2	fast
1.16577e-19	0.877375	0.342	0.182	3.05176e-15	SPATS2L	Big brown bat	Proximal tubules	SPATS2L	fast
1.77356e-30	0.876664	0.415	0.193	4.64282e-26	OG0012860	Big brown bat	Proximal tubules	THBS1	fast
7.52659e-18	0.873007	0.535	0.394	1.97031e-13	OG0013680	Big brown bat	Proximal tubules	CHSY3	fast
2.57562e-30	0.862837	0.414	0.197	6.74246e-26	OG0014721	Big brown bat	Proximal tubules	HBP1	fast
6.13422e-22	0.852625	0.598	0.46	1.60582e-17	OG0014421	Big brown bat	Proximal tubules	SLC5A12	fast
3.93819e-33	0.840198	0.741	0.576	1.03094e-28	OG0013351	Big brown bat	Proximal tubules	PAH	fast
5.18856e-19	0.831619	0.609	0.476	1.35826e-14	OG0021733	Big brown bat	Proximal tubules	CTNND2	fast
5.3917e-12	0.830514	0.958	0.955	1.41144e-07	PDE3B	Big brown bat	Proximal tubules	PDE3B	fast
5.89513e-26	0.830074	0.34	0.152	1.54323e-21	JCAD	Big brown bat	Proximal tubules	JCAD	fast
1.51438e-37	0.827421	0.345	0.114	3.96434e-33	ACER2	Big brown bat	Proximal tubules	ACER2	fast
1.10809e-15	0.824722	0.311	0.167	2.90075e-11	PALLD	Big brown bat	Proximal tubules	PALLD	fast
7.84688e-11	0.815658	0.793	0.75	2.05416e-06	LOC114233066	Big brown bat	Proximal tubules	LOC114233066	fast
1.42731e-29	0.806242	0.398	0.178	3.7364e-25	SLCO1A2	Big brown bat	Proximal tubules	SLCO1A2	fast
4.39374e-39	0.801638	0.822	0.786	1.15019e-34	OG0013180	Big brown bat	Proximal tubules	LOC119064549	fast
9.86544e-17	0.801525	0.918	0.945	2.58257e-12	LOC114230468	Big brown bat	Proximal tubules	LOC114230468	fast
2.39064e-08	0.797295	0.895	0.928	0.000625822	OG0020501	Big brown bat	Proximal tubules	FARSB	fast
3.24682e-14	0.793345	0.606	0.506	8.49954e-10	HPGD	Big brown bat	Proximal tubules	HPGD	fast
4.45436e-29	0.788182	0.778	0.687	1.16606e-24	GCLC	Big brown bat	Proximal tubules	GCLC	fast
1.26613e-14	0.787157	0.929	0.92	3.31449e-10	HIPK2	Big brown bat	Proximal tubules	HIPK2	fast
4.67555e-10	0.776818	0.673	0.664	1.22397e-05	CLDN10	Big brown bat	Proximal tubules	CLDN10	fast
5.17775e-26	0.770585	0.591	0.432	1.35543e-21	PLA1A	Big brown bat	Proximal tubules	PLA1A	fast
3.71976e-19	0.769091	0.644	0.505	9.7376e-15	OG0018596	Big brown bat	Proximal tubules	LOC119053698	fast
7.96463e-16	0.766245	0.486	0.337	2.08498e-11	CDO1	Big brown bat	Proximal tubules	CDO1	fast
8.71774e-22	0.765899	0.729	0.651	2.28213e-17	OG0016463	Big brown bat	Proximal tubules	GPC3	fast
1.61071e-23	0.765234	0.539	0.363	4.21652e-19	OG0016391	Big brown bat	Proximal tubules	ACO1	fast
4.07594e-17	0.76116	0.595	0.472	1.067e-12	OG0017470	Big brown bat	Proximal tubules	PCOLCE2	fast
1.81684e-34	0.758864	0.487	0.244	4.75612e-30	PER3	Big brown bat	Proximal tubules	PER3	fast
1.36537e-20	0.756274	0.419	0.243	3.57426e-16	NPNT	Big brown bat	Proximal tubules	NPNT	fast
9.3507e-29	0.753833	0.268	0.083	2.44783e-24	SEMA3E	Big brown bat	Proximal tubules	SEMA3E	fast
5.31106e-12	0.751362	0.537	0.437	1.39033e-07	OG0018639	Big brown bat	Proximal tubules	CLSTN2	fast
3.07587e-18	0.744701	0.671	0.573	8.05201e-14	CYFIP2	Big brown bat	Proximal tubules	CYFIP2	fast
1.10349e-25	0.736072	0.77	0.69	2.88872e-21	SLC6A6	Big brown bat	Proximal tubules	SLC6A6	fast
4.6743e-17	0.710892	0.688	0.604	1.22364e-12	MAP3K5	Big brown bat	Proximal tubules	MAP3K5	fast
3.95156e-13	0.686775	0.595	0.492	1.03444e-08	LOC103284217	Big brown bat	Proximal tubules	LOC103284217	fast
9.61187e-15	0.682818	0.481	0.35	2.51619e-10	SCLY	Big brown bat	Proximal tubules	SCLY	fast
4.44295e-13	0.681039	0.661	0.591	1.16308e-08	ANKRD12	Big brown bat	Proximal tubules	ANKRD12	fast
1.1831e-14	0.674964	0.451	0.309	3.09712e-10	ITGB5	Big brown bat	Proximal tubules	ITGB5	fast
1.22333e-21	0.666697	0.813	0.768	3.20244e-17	AKAP9	Big brown bat	Proximal tubules	AKAP9	fast
5.48774e-19	0.662238	0.641	0.527	1.43658e-14	OG0020178	Big brown bat	Proximal tubules	MYO5C	fast
2.14651e-25	0.658151	0.373	0.177	5.61914e-21	KLHL24	Big brown bat	Proximal tubules	KLHL24	fast
3.54414e-12	0.657302	0.38	0.255	9.27785e-08	LOC103303629	Big brown bat	Proximal tubules	LOC103303629	fast
2.41614e-11	0.654359	0.609	0.507	6.32497e-07	CGNL1	Big brown bat	Proximal tubules	CGNL1	fast
2.8479e-21	0.652079	0.339	0.165	7.45524e-17	RNF103	Big brown bat	Proximal tubules	RNF103	fast
7.60006e-12	0.642907	0.71	0.655	1.98954e-07	DPEP1	Big brown bat	Proximal tubules	DPEP1	fast
2.24163e-16	0.636806	0.465	0.311	5.86814e-12	ANO6	Big brown bat	Proximal tubules	ANO6	fast
2.04953e-14	0.632703	0.625	0.509	5.36527e-10	LOC103298353	Big brown bat	Proximal tubules	LOC103298353	fast
1.25804e-07	0.627899	0.921	0.935	0.0032933	OG0012739	Big brown bat	Proximal tubules	LOC119041052	fast
2.14589e-12	0.62311	0.382	0.248	5.61752e-08	TLL1	Big brown bat	Proximal tubules	TLL1	fast
1.94713e-19	0.621535	0.777	0.766	5.09721e-15	FNIP2	Big brown bat	Proximal tubules	FNIP2	fast
3.30558e-12	0.61628	0.374	0.243	8.65335e-08	OG0018992	Big brown bat	Proximal tubules	DNHD1	fast
1.51462e-07	0.615584	0.3	0.203	0.00396498	LMO7	Big brown bat	Proximal tubules	LMO7	fast
1.25387e-14	0.614707	0.297	0.167	3.28238e-10	LOC114229722	Big brown bat	Proximal tubules	LOC114229722	fast
6.59077e-17	0.61363	0.303	0.156	1.72533e-12	ENAH	Big brown bat	Proximal tubules	ENAH	fast
3.62277e-13	0.610716	0.403	0.272	9.48368e-09	ZFP36L1	Big brown bat	Proximal tubules	ZFP36L1	fast
3.09765e-11	0.610608	0.657	0.58	8.10904e-07	GRIP1	Big brown bat	Proximal tubules	GRIP1	fast
1.089e-27	0.605135	0.825	0.799	2.85077e-23	KIF16B	Big brown bat	Proximal tubules	KIF16B	fast
2.27549e-18	0.601809	0.381	0.216	5.95679e-14	OG0013654	Big brown bat	Proximal tubules	VASH2	fast
3.94364e-18	0.600221	0.967	0.965	1.03237e-13	MT-COX1	Big brown bat	Proximal tubules	MT-COX1	fast
3.8562e-11	0.599713	0.502	0.399	1.00948e-06	DIO1	Big brown bat	Proximal tubules	DIO1	fast
2.90088e-08	0.597254	0.381	0.277	0.000759393	CAST	Big brown bat	Proximal tubules	CAST	fast
4.57628e-08	0.596082	0.581	0.52	0.00119798	OG0017643	Big brown bat	Proximal tubules	ARRDC3	fast
1.77154e-11	0.591753	0.354	0.234	4.63753e-07	DIP2C	Big brown bat	Proximal tubules	DIP2C	fast
1.23437e-13	0.590673	0.654	0.582	3.23133e-09	OG0013083	Big brown bat	Proximal tubules	LOC119061508	fast
9.84375e-16	0.589131	0.286	0.142	2.5769e-11	SLC38A2	Big brown bat	Proximal tubules	SLC38A2	fast
6.65878e-10	0.582193	0.387	0.273	1.74314e-05	MIA3	Big brown bat	Proximal tubules	MIA3	fast
1.29509e-13	0.581498	0.775	0.751	3.3903e-09	RBM25	Big brown bat	Proximal tubules	RBM25	fast
2.66741e-10	0.579764	0.631	0.562	6.98275e-06	MME	Big brown bat	Proximal tubules	MME	fast
5.73367e-19	0.578428	0.756	0.664	1.50096e-14	OG0013607	Big brown bat	Proximal tubules	BACE2	fast
1.74632e-10	0.57534	0.544	0.458	4.57152e-06	GOLGB1	Big brown bat	Proximal tubules	GOLGB1	fast
2.95741e-11	0.575265	0.525	0.421	7.74191e-07	ETV1	Big brown bat	Proximal tubules	ETV1	fast
3.80094e-11	0.573406	0.415	0.298	9.9501e-07	NEDD9	Big brown bat	Proximal tubules	NEDD9	fast
1.0584e-11	0.572608	0.584	0.489	2.77067e-07	LOC103301511	Big brown bat	Proximal tubules	LOC103301511	fast
4.70333e-11	0.567998	0.374	0.256	1.23124e-06	ERC2	Big brown bat	Proximal tubules	ERC2	fast
6.40978e-20	0.567211	0.825	0.806	1.67795e-15	PRKAG2	Big brown bat	Proximal tubules	PRKAG2	fast
1.53627e-11	0.560966	0.335	0.213	4.02164e-07	P4HA2	Big brown bat	Proximal tubules	P4HA2	fast
1.58901e-08	0.560513	0.443	0.351	0.000415971	LOC114231433	Big brown bat	Proximal tubules	LOC114231433	fast
4.47593e-16	0.556928	0.371	0.219	1.17171e-11	LOC114230024	Big brown bat	Proximal tubules	LOC114230024	fast
1.6608e-08	0.555593	0.688	0.647	0.000434764	IVNS1ABP	Big brown bat	Proximal tubules	IVNS1ABP	fast
3.56666e-15	0.55449	0.279	0.141	9.3368e-11	PRELID2	Big brown bat	Proximal tubules	PRELID2	fast
1.12803e-16	0.553784	0.687	0.562	2.95295e-12	NOX4	Big brown bat	Proximal tubules	NOX4	fast
1.54401e-10	0.552605	0.471	0.361	4.04192e-06	RASGEF1B	Big brown bat	Proximal tubules	RASGEF1B	fast
4.94588e-21	0.542773	0.888	0.851	1.29473e-16	MCTP1	Big brown bat	Proximal tubules	MCTP1	fast
1.44762e-11	0.541814	0.272	0.154	3.78958e-07	OG0021579	Big brown bat	Proximal tubules	EVC	fast
1.90808e-07	0.540422	0.603	0.527	0.00499497	ABCA9	Big brown bat	Proximal tubules	ABCA9	fast
2.88798e-11	0.538776	0.574	0.495	7.56016e-07	CRTC3	Big brown bat	Proximal tubules	CRTC3	fast
4.37171e-12	0.537103	0.577	0.479	1.14443e-07	CPEB3	Big brown bat	Proximal tubules	CPEB3	fast
1.00243e-09	0.535043	0.502	0.39	2.62416e-05	TOM1L1	Big brown bat	Proximal tubules	TOM1L1	fast
9.23983e-11	0.522089	0.4	0.277	2.4188e-06	PTPRF	Big brown bat	Proximal tubules	PTPRF	fast
3.55712e-29	0.516959	0.89	0.886	9.31182e-25	NEDD4L	Big brown bat	Proximal tubules	NEDD4L	fast
8.24681e-08	0.515256	0.256	0.16	0.00215885	CACNA1D	Big brown bat	Proximal tubules	CACNA1D	fast
1.20882e-12	0.510745	0.474	0.344	3.16445e-08	DOCK7	Big brown bat	Proximal tubules	DOCK7	fast
3.97643e-12	0.504423	0.756	0.733	1.04095e-07	OG0011945	Big brown bat	Proximal tubules	DDAH1	fast
4.72479e-12	0.502364	0.349	0.223	1.23685e-07	GAREM1	Big brown bat	Proximal tubules	GAREM1	fast
1.0654e-08	0.502293	0.599	0.539	0.000278899	RASA2	Big brown bat	Proximal tubules	RASA2	fast
1.06878e-07	0.501765	0.349	0.256	0.00279784	TTYH3	Big brown bat	Proximal tubules	TTYH3	fast
1.69859e-09	0.49945	0.669	0.632	4.44657e-05	OG0018780	Big brown bat	Proximal tubules	TRPC1	fast
1.07276e-11	0.497391	0.732	0.684	2.80826e-07	LOC103292667	Big brown bat	Proximal tubules	LOC103292667	fast
5.62091e-12	0.492216	0.653	0.592	1.47144e-07	LOC114234791	Big brown bat	Proximal tubules	LOC114234791	fast
4.86805e-11	0.490936	0.5	0.386	1.27436e-06	FLNB	Big brown bat	Proximal tubules	FLNB	fast
9.0639e-15	0.489331	0.874	0.872	2.37275e-10	SRRM2	Big brown bat	Proximal tubules	SRRM2	fast
2.22569e-09	0.485148	0.697	0.648	5.82641e-05	LOC114230612	Big brown bat	Proximal tubules	LOC114230612	fast
5.63379e-08	0.481377	0.627	0.593	0.00147481	NDEL1	Big brown bat	Proximal tubules	NDEL1	fast
9.64574e-09	0.480788	0.519	0.436	0.000252506	OG0013059	Big brown bat	Proximal tubules	TSPAN9	fast
5.94634e-12	0.474608	0.262	0.147	1.55663e-07	LOC114228294	Big brown bat	Proximal tubules	LOC114228294	fast
5.74241e-12	0.473345	0.768	0.77	1.50325e-07	RGL1	Big brown bat	Proximal tubules	RGL1	fast
1.77372e-08	0.467895	0.464	0.359	0.000464325	OG0012193	Big brown bat	Proximal tubules	DENND5B	fast
5.47511e-13	0.466913	0.345	0.209	1.43327e-08	PLPP1	Big brown bat	Proximal tubules	PLPP1	fast
7.58672e-11	0.46648	0.745	0.761	1.98605e-06	ARHGEF28	Big brown bat	Proximal tubules	ARHGEF28	fast
7.94191e-09	0.464975	0.78	0.775	0.000207903	PNISR	Big brown bat	Proximal tubules	PNISR	fast
3.96377e-11	0.463745	0.525	0.408	1.03764e-06	OG0012626	Big brown bat	Proximal tubules	KLF9	fast
4.91361e-12	0.463736	0.315	0.191	1.28628e-07	RIPK1	Big brown bat	Proximal tubules	RIPK1	fast
1.71426e-09	0.45671	0.743	0.71	4.48758e-05	GOLGA4	Big brown bat	Proximal tubules	GOLGA4	fast
7.84636e-09	0.454985	0.493	0.404	0.000205402	OG0014769	Big brown bat	Proximal tubules	HADH	fast
1.18008e-07	0.4549	0.579	0.518	0.00308921	RRAS2	Big brown bat	Proximal tubules	RRAS2	fast
3.76376e-08	0.453247	0.769	0.761	0.000985278	SYNE2	Big brown bat	Proximal tubules	SYNE2	fast
3.02468e-09	0.450506	0.291	0.186	7.918e-05	OG0012888	Big brown bat	Proximal tubules	GOLM2	fast
1.81383e-09	0.450406	0.748	0.729	4.74825e-05	ANKRD11	Big brown bat	Proximal tubules	ANKRD11	fast
6.27737e-14	0.448978	0.357	0.22	1.64329e-09	LOC114232705	Big brown bat	Proximal tubules	LOC114232705	fast
1.4055e-08	0.447718	0.269	0.17	0.000367931	ABCA1	Big brown bat	Proximal tubules	ABCA1	fast
1.50538e-11	0.445954	0.382	0.251	3.94078e-07	LOC103293697	Big brown bat	Proximal tubules	LOC103293697	fast
4.90222e-09	0.444541	0.71	0.672	0.00012833	OG0018114	Big brown bat	Proximal tubules	FBP1	fast
7.00916e-14	0.443694	0.81	0.803	1.83486e-09	FMO2	Big brown bat	Proximal tubules	FMO2	fast
6.47084e-10	0.440332	0.65	0.575	1.69394e-05	KCNJ16	Big brown bat	Proximal tubules	KCNJ16	fast
4.0989e-09	0.432618	0.714	0.715	0.000107301	SH3D19	Big brown bat	Proximal tubules	SH3D19	fast
3.69664e-10	0.428505	0.681	0.631	9.67706e-06	FAM214A	Big brown bat	Proximal tubules	FAM214A	fast
6.30754e-10	0.424162	0.799	0.803	1.65119e-05	COBLL1	Big brown bat	Proximal tubules	COBLL1	fast
1.59147e-08	0.421598	0.808	0.799	0.000416614	OG0017261	Big brown bat	Proximal tubules	KL	fast
2.32997e-08	0.421018	0.696	0.645	0.000609938	PYROXD2	Big brown bat	Proximal tubules	PYROXD2	fast
5.03315e-09	0.418897	0.425	0.313	0.000131758	LOC103303635	Big brown bat	Proximal tubules	LOC103303635	fast
4.47797e-09	0.415565	0.339	0.231	0.000117224	OG0011744	Big brown bat	Proximal tubules	ALDH6A1	fast
1.48466e-09	0.414266	0.31	0.201	3.88655e-05	OG0014348	Big brown bat	Proximal tubules	TMEM106B	fast
1.58719e-09	0.409784	0.297	0.189	4.15493e-05	OG0021421	Big brown bat	Proximal tubules	TTC36	fast
1.13252e-07	0.409591	0.748	0.729	0.0029647	OG0019852	Big brown bat	Proximal tubules	KIF21A	fast
2.65722e-09	0.406405	0.553	0.443	6.95607e-05	OG0014524	Big brown bat	Proximal tubules	G6PC	fast
6.12866e-18	0.405713	0.843	0.795	1.60436e-13	OG0019796	Big brown bat	Proximal tubules	SOX5	fast
6.64437e-09	0.403466	0.643	0.585	0.000173936	OG0015986	Big brown bat	Proximal tubules	CTDSPL	fast
4.08084e-09	0.398774	0.769	0.744	0.000106828	CDKL1	Big brown bat	Proximal tubules	CDKL1	fast
8.24319e-08	0.396562	0.39	0.295	0.0021579	PANK1	Big brown bat	Proximal tubules	PANK1	fast
3.04465e-09	0.396296	0.442	0.328	7.9703e-05	ZNF395	Big brown bat	Proximal tubules	ZNF395	fast
1.45712e-07	0.394881	0.683	0.646	0.00381444	OG0021224	Big brown bat	Proximal tubules	SLC25A13	fast
1.72217e-07	0.391559	0.645	0.602	0.0045083	NGEF	Big brown bat	Proximal tubules	NGEF	fast
9.35971e-08	0.391166	0.484	0.384	0.00245019	PPARA	Big brown bat	Proximal tubules	PPARA	fast
1.60529e-12	0.389645	0.847	0.857	4.20233e-08	STAU2	Big brown bat	Proximal tubules	STAU2	fast
1.67841e-09	0.38644	0.704	0.675	4.39375e-05	MTHFD1	Big brown bat	Proximal tubules	MTHFD1	fast
1.06177e-08	0.380987	0.711	0.672	0.00027795	BLNK	Big brown bat	Proximal tubules	BLNK	fast
1.65581e-07	0.379841	0.266	0.172	0.00433458	HMOX2	Big brown bat	Proximal tubules	HMOX2	fast
1.78919e-09	0.379783	0.769	0.742	4.68374e-05	JMJD1C	Big brown bat	Proximal tubules	JMJD1C	fast
3.27615e-07	0.379384	0.284	0.19	0.0085763	PPM1K	Big brown bat	Proximal tubules	PPM1K	fast
9.49811e-09	0.377594	0.472	0.37	0.000248641	LOC103283379	Big brown bat	Proximal tubules	LOC103283379	fast
3.42973e-07	0.377229	0.658	0.615	0.00897834	FKBP15	Big brown bat	Proximal tubules	FKBP15	fast
7.98003e-08	0.370422	0.259	0.167	0.00208901	EZH1	Big brown bat	Proximal tubules	EZH1	fast
7.56736e-08	0.36473	0.88	0.908	0.00198098	OG0013534	Big brown bat	Proximal tubules	SLC16A9	fast
6.19355e-10	0.364674	0.889	0.888	1.62135e-05	OG0015293	Big brown bat	Proximal tubules	GPX3	fast
7.27084e-10	0.359325	0.706	0.691	1.90336e-05	TNRC6B	Big brown bat	Proximal tubules	TNRC6B	fast
1.42558e-08	0.352232	0.346	0.23	0.000373188	LOC114227076	Big brown bat	Proximal tubules	LOC114227076	fast
3.51261e-24	0.351797	0.975	0.973	9.19532e-20	ZBTB20	Big brown bat	Proximal tubules	ZBTB20	fast
1.59771e-11	0.34746	0.78	0.791	4.18249e-07	ZZZ3	Big brown bat	Proximal tubules	ZZZ3	fast
2.02526e-07	0.325131	0.269	0.176	0.00530174	SWAP70	Big brown bat	Proximal tubules	SWAP70	fast
2.21089e-08	0.31205	0.324	0.217	0.000578766	PAX2	Big brown bat	Proximal tubules	PAX2	fast
1.32305e-12	0.309511	0.916	0.942	3.46349e-08	SUGCT	Big brown bat	Proximal tubules	SUGCT	fast
5.66948e-11	0.307905	0.3	0.175	1.48416e-06	FAM81A	Big brown bat	Proximal tubules	FAM81A	fast
1.89787e-08	0.299229	0.879	0.894	0.000496825	MIOX	Big brown bat	Proximal tubules	MIOX	fast
9.89586e-13	0.297187	0.936	0.94	2.59054e-08	PHLDB2	Big brown bat	Proximal tubules	PHLDB2	fast
3.3453e-08	0.29643	0.25	0.151	0.000875732	OG0012568	Big brown bat	Proximal tubules	GABBR2	fast
4.3211e-08	0.293399	0.85	0.811	0.00113118	BNC2	Big brown bat	Proximal tubules	BNC2	fast
2.82074e-07	0.26348	0.831	0.863	0.00738413	WDFY3	Big brown bat	Proximal tubules	WDFY3	fast
1.86966e-07	0.250612	0.845	0.878	0.0048944	LRRC8D	Big brown bat	Proximal tubules	LRRC8D	fast
8.66274e-11	-0.250048	0.237	0.37	2.26773e-06	TATDN1	Big brown bat	Proximal tubules	TATDN1	fed
1.09278e-08	-0.250152	0.45	0.591	0.000286067	SFMBT1	Big brown bat	Proximal tubules	SFMBT1	fed
3.66891e-08	-0.250451	0.394	0.504	0.000960447	AGPS	Big brown bat	Proximal tubules	AGPS	fed
1.60878e-07	-0.250733	0.192	0.293	0.00421148	PDZD8	Big brown bat	Proximal tubules	PDZD8	fed
3.06795e-07	-0.251241	0.252	0.36	0.00803129	CALM1	Big brown bat	Proximal tubules	CALM1	fed
2.34585e-09	-0.251443	0.196	0.318	6.14096e-05	RRN3	Big brown bat	Proximal tubules	RRN3	fed
4.43981e-08	-0.253665	0.168	0.271	0.00116225	MRPL1	Big brown bat	Proximal tubules	MRPL1	fed
1.01454e-09	-0.254316	0.222	0.342	2.65586e-05	SCYL2	Big brown bat	Proximal tubules	SCYL2	fed
4.74159e-09	-0.254961	0.516	0.649	0.000124125	CDKAL1	Big brown bat	Proximal tubules	CDKAL1	fed
1.58971e-08	-0.255182	0.285	0.4	0.000416153	METTL15	Big brown bat	Proximal tubules	METTL15	fed
1.20193e-08	-0.255204	0.5	0.634	0.00031464	MAP4K3	Big brown bat	Proximal tubules	MAP4K3	fed
2.7359e-07	-0.256067	0.277	0.383	0.00716204	NUP214	Big brown bat	Proximal tubules	NUP214	fed
1.96001e-08	-0.256585	0.612	0.717	0.000513093	NFAT5	Big brown bat	Proximal tubules	NFAT5	fed
1.2271e-08	-0.256688	0.22	0.33	0.00032123	PGK1	Big brown bat	Proximal tubules	PGK1	fed
4.09558e-11	-0.256889	0.803	0.901	1.07214e-06	PLEKHA7	Big brown bat	Proximal tubules	PLEKHA7	fed
1.33746e-07	-0.257492	0.23	0.335	0.00350122	SLC11A2	Big brown bat	Proximal tubules	SLC11A2	fed
8.75755e-13	-0.257848	0.419	0.58	2.29255e-08	LOC103294875	Big brown bat	Proximal tubules	LOC103294875	fed
4.69916e-08	-0.258278	0.325	0.44	0.00123015	OG0021186	Big brown bat	Proximal tubules	PHF14	fed
4.09331e-08	-0.258586	0.209	0.323	0.00107155	MRPS31	Big brown bat	Proximal tubules	MRPS31	fed
3.36771e-10	-0.258826	0.15	0.266	8.81599e-06	DNAJC15	Big brown bat	Proximal tubules	DNAJC15	fed
1.37662e-11	-0.259362	0.868	0.923	3.60373e-07	NFIA	Big brown bat	Proximal tubules	NFIA	fed
3.17341e-07	-0.259925	0.264	0.364	0.00830735	PIGN	Big brown bat	Proximal tubules	PIGN	fed
2.43287e-08	-0.260616	0.313	0.428	0.000636876	OG0012657	Big brown bat	Proximal tubules	CCNL1	fed
6.75928e-11	-0.260893	0.525	0.657	1.76944e-06	NFE2L2	Big brown bat	Proximal tubules	NFE2L2	fed
1.39823e-07	-0.261104	0.345	0.462	0.00366028	FAM222B	Big brown bat	Proximal tubules	FAM222B	fed
4.39521e-11	-0.262017	0.763	0.872	1.15058e-06	CUX1	Big brown bat	Proximal tubules	CUX1	fed
6.95783e-08	-0.263177	0.211	0.321	0.00182142	LOC103299440	Big brown bat	Proximal tubules	LOC103299440	fed
1.27605e-07	-0.263554	0.492	0.604	0.00334044	UBN2	Big brown bat	Proximal tubules	UBN2	fed
1.19074e-07	-0.263943	0.193	0.296	0.00311712	OG0014237	Big brown bat	Proximal tubules	MICOS10	fed
1.05317e-12	-0.264717	0.13	0.259	2.757e-08	OG0016910	Big brown bat	Proximal tubules	CUNH8orf88	fed
2.01302e-10	-0.264822	0.758	0.857	5.26969e-06	OG0019873	Big brown bat	Proximal tubules	PLCB1	fed
2.84327e-09	-0.264956	0.259	0.382	7.44311e-05	LOC114230624	Big brown bat	Proximal tubules	LOC114230624	fed
1.89264e-11	-0.265025	0.422	0.575	4.95456e-07	TUBGCP5	Big brown bat	Proximal tubules	TUBGCP5	fed
1.26428e-08	-0.265082	0.662	0.776	0.000330963	MPP5	Big brown bat	Proximal tubules	MPP5	fed
2.7861e-07	-0.265124	0.595	0.728	0.00729344	ZEB2	Big brown bat	Proximal tubules	ZEB2	fed
6.24051e-09	-0.265228	0.401	0.538	0.000163364	PPIP5K2	Big brown bat	Proximal tubules	PPIP5K2	fed
1.25289e-07	-0.265959	0.504	0.616	0.00327981	LARP4B	Big brown bat	Proximal tubules	LARP4B	fed
1.04778e-07	-0.266063	0.206	0.307	0.00274287	OG0021629	Big brown bat	Proximal tubules	EIF2B3	fed
2.81091e-12	-0.266118	0.414	0.607	7.3584e-08	OG0013531	Big brown bat	Proximal tubules	CTNNA3	fed
1.57556e-10	-0.266147	0.777	0.875	4.12449e-06	ADGRL3	Big brown bat	Proximal tubules	ADGRL3	fed
2.36443e-08	-0.26679	0.493	0.612	0.00061896	MON2	Big brown bat	Proximal tubules	MON2	fed
3.71007e-07	-0.266973	0.863	0.924	0.00971222	MSRA	Big brown bat	Proximal tubules	MSRA	fed
4.49484e-13	-0.267685	0.422	0.586	1.17666e-08	TMBIM6	Big brown bat	Proximal tubules	TMBIM6	fed
8.92528e-12	-0.26773	0.213	0.349	2.33646e-07	G3BP1	Big brown bat	Proximal tubules	G3BP1	fed
2.4946e-10	-0.26777	0.204	0.332	6.53036e-06	OG0013277	Big brown bat	Proximal tubules	ETFDH	fed
2.58185e-10	-0.268209	0.449	0.58	6.75876e-06	BTAF1	Big brown bat	Proximal tubules	BTAF1	fed
2.36257e-07	-0.268421	0.23	0.334	0.00618474	OG0014626	Big brown bat	Proximal tubules	DLGAP4	fed
1.06993e-07	-0.268472	0.164	0.259	0.00280086	ANP32A	Big brown bat	Proximal tubules	ANP32A	fed
8.97005e-10	-0.268977	0.432	0.569	2.34818e-05	UHRF1BP1L	Big brown bat	Proximal tubules	UHRF1BP1L	fed
1.42432e-11	-0.269044	0.338	0.485	3.72858e-07	STK38	Big brown bat	Proximal tubules	STK38	fed
6.71003e-10	-0.269657	0.303	0.432	1.75655e-05	OG0020863	Big brown bat	Proximal tubules	CSTF3	fed
1.44396e-08	-0.269727	0.464	0.581	0.000377999	OG0017738	Big brown bat	Proximal tubules	ATAD2B	fed
6.38744e-10	-0.270429	0.405	0.543	1.6721e-05	SH3BP5	Big brown bat	Proximal tubules	SH3BP5	fed
3.24152e-10	-0.270784	0.208	0.337	8.48564e-06	SLC35B3	Big brown bat	Proximal tubules	SLC35B3	fed
8.45549e-09	-0.273012	0.807	0.886	0.000221348	OG0016608	Big brown bat	Proximal tubules	MAP3K13	fed
1.82404e-08	-0.273492	0.478	0.598	0.000477498	STRN3	Big brown bat	Proximal tubules	STRN3	fed
2.42095e-10	-0.273644	0.381	0.523	6.33757e-06	SKAP2	Big brown bat	Proximal tubules	SKAP2	fed
1.08799e-08	-0.274087	0.21	0.323	0.000284814	MTMR2	Big brown bat	Proximal tubules	MTMR2	fed
1.51931e-09	-0.275006	0.456	0.598	3.97726e-05	PPP3CC	Big brown bat	Proximal tubules	PPP3CC	fed
1.30475e-09	-0.275035	0.643	0.769	3.41557e-05	OG0021684	Big brown bat	Proximal tubules	LOC119050111	fed
2.82137e-08	-0.275731	0.151	0.25	0.000738578	SLC36A1	Big brown bat	Proximal tubules	SLC36A1	fed
2.32473e-11	-0.275795	0.304	0.45	6.08569e-07	OG0019761	Big brown bat	Proximal tubules	SLAIN2	fed
4.79309e-08	-0.277145	0.158	0.256	0.00125474	LOC114231196	Big brown bat	Proximal tubules	LOC114231196	fed
7.2006e-08	-0.278121	0.189	0.291	0.00188497	WDR35	Big brown bat	Proximal tubules	WDR35	fed
1.19131e-07	-0.278227	0.359	0.474	0.00311861	FLVCR2	Big brown bat	Proximal tubules	FLVCR2	fed
2.29916e-14	-0.278521	0.417	0.591	6.01874e-10	HNRNPK	Big brown bat	Proximal tubules	HNRNPK	fed
5.60864e-09	-0.278968	0.194	0.309	0.000146823	OG0017449	Big brown bat	Proximal tubules	SDC4	fed
5.6228e-08	-0.278972	0.209	0.316	0.00147194	OG0014720	Big brown bat	Proximal tubules	NARS2	fed
1.20172e-07	-0.279153	0.179	0.277	0.00314586	SFXN5	Big brown bat	Proximal tubules	SFXN5	fed
4.11512e-09	-0.279402	0.3	0.423	0.000107725	KRIT1	Big brown bat	Proximal tubules	KRIT1	fed
9.38087e-09	-0.279457	0.326	0.439	0.000245572	OG0012790	Big brown bat	Proximal tubules	PPTC7	fed
1.9775e-07	-0.279699	0.46	0.581	0.0051767	PDS5A	Big brown bat	Proximal tubules	PDS5A	fed
1.10493e-07	-0.279978	0.207	0.311	0.00289249	OG0014373	Big brown bat	Proximal tubules	XPOT	fed
1.73948e-12	-0.280107	0.752	0.86	4.5536e-08	RUFY3	Big brown bat	Proximal tubules	RUFY3	fed
4.53323e-12	-0.280205	0.371	0.519	1.18671e-07	MARK3	Big brown bat	Proximal tubules	MARK3	fed
1.07802e-13	-0.280779	0.13	0.267	2.82205e-09	GNAI1	Big brown bat	Proximal tubules	GNAI1	fed
1.71075e-11	-0.281174	0.591	0.722	4.47841e-07	OG0014218	Big brown bat	Proximal tubules	CLIC4	fed
1.75451e-09	-0.281256	0.393	0.528	4.59297e-05	OG0012158	Big brown bat	Proximal tubules	ETV6	fed
4.54603e-09	-0.282235	0.294	0.418	0.000119006	ERLIN1	Big brown bat	Proximal tubules	ERLIN1	fed
7.74788e-09	-0.282797	0.147	0.255	0.000202824	CEP162	Big brown bat	Proximal tubules	CEP162	fed
5.63812e-10	-0.283014	0.445	0.571	1.47595e-05	SRSF2	Big brown bat	Proximal tubules	SRSF2	fed
1.25133e-09	-0.283222	0.294	0.418	3.27574e-05	FIP1L1	Big brown bat	Proximal tubules	FIP1L1	fed
3.21438e-11	-0.283452	0.629	0.775	8.41461e-07	SETDB2	Big brown bat	Proximal tubules	SETDB2	fed
2.98937e-10	-0.283864	0.574	0.701	7.82558e-06	PPP4R3A	Big brown bat	Proximal tubules	PPP4R3A	fed
1.66126e-09	-0.283922	0.229	0.354	4.34884e-05	OG0014494	Big brown bat	Proximal tubules	NMT1	fed
1.63352e-10	-0.284017	0.407	0.544	4.27622e-06	TNPO3	Big brown bat	Proximal tubules	TNPO3	fed
1.77374e-12	-0.284346	0.346	0.504	4.64329e-08	NFX1	Big brown bat	Proximal tubules	NFX1	fed
2.22137e-08	-0.284806	0.236	0.35	0.000581511	FLYWCH1	Big brown bat	Proximal tubules	FLYWCH1	fed
1.00147e-08	-0.286156	0.168	0.275	0.000262166	ZMYM6	Big brown bat	Proximal tubules	ZMYM6	fed
1.48911e-09	-0.286997	0.401	0.533	3.89819e-05	SORBS1	Big brown bat	Proximal tubules	SORBS1	fed
2.36033e-10	-0.28717	0.592	0.719	6.17888e-06	CFLAR	Big brown bat	Proximal tubules	CFLAR	fed
5.16275e-10	-0.287439	0.173	0.292	1.35151e-05	TXNDC9	Big brown bat	Proximal tubules	TXNDC9	fed
1.98394e-10	-0.287951	0.313	0.452	5.19355e-06	OG0012111	Big brown bat	Proximal tubules	DHX15	fed
1.48231e-08	-0.288211	0.264	0.38	0.000388038	OG0014257	Big brown bat	Proximal tubules	CAMK2N1	fed
1.29628e-08	-0.289229	0.185	0.296	0.000339341	KCTD6	Big brown bat	Proximal tubules	KCTD6	fed
1.75532e-10	-0.289626	0.327	0.464	4.59507e-06	TXNRD1	Big brown bat	Proximal tubules	TXNRD1	fed
2.69958e-13	-0.289702	0.215	0.366	7.06696e-09	OG0014316	Big brown bat	Proximal tubules	INTS8	fed
1.29685e-09	-0.289933	0.611	0.742	3.39491e-05	LRRC19	Big brown bat	Proximal tubules	LRRC19	fed
3.98188e-12	-0.291086	0.294	0.448	1.04238e-07	OG0016049	Big brown bat	Proximal tubules	CLCN3	fed
5.20265e-10	-0.291659	0.229	0.352	1.36195e-05	SLC10A7	Big brown bat	Proximal tubules	SLC10A7	fed
6.18286e-11	-0.291697	0.322	0.462	1.61855e-06	PEAK1	Big brown bat	Proximal tubules	PEAK1	fed
2.74916e-12	-0.291824	0.158	0.294	7.19675e-08	OG0017056	Big brown bat	Proximal tubules	LATS1	fed
3.11809e-08	-0.291877	0.449	0.569	0.000816254	OG0021205	Big brown bat	Proximal tubules	FAM171A1	fed
1.92302e-12	-0.292581	0.123	0.25	5.03408e-08	OG0016932	Big brown bat	Proximal tubules	HSPA8	fed
2.25878e-11	-0.29302	0.544	0.685	5.91304e-07	CLTC	Big brown bat	Proximal tubules	CLTC	fed
7.06394e-09	-0.293221	0.418	0.536	0.00018492	OG0014818	Big brown bat	Proximal tubules	MINDY3	fed
2.21084e-08	-0.293507	0.3	0.413	0.000578755	OG0012064	Big brown bat	Proximal tubules	NFATC3	fed
1.38493e-08	-0.293857	0.571	0.689	0.000362547	OG0011694	Big brown bat	Proximal tubules	CERS6	fed
1.37527e-10	-0.293925	0.158	0.276	3.60017e-06	OG0021102	Big brown bat	Proximal tubules	LOC119063658	fed
3.5268e-10	-0.294015	0.326	0.46	9.23247e-06	CCDC6	Big brown bat	Proximal tubules	CCDC6	fed
4.07803e-10	-0.294307	0.459	0.584	1.06755e-05	DENND4C	Big brown bat	Proximal tubules	DENND4C	fed
3.45782e-14	-0.295419	0.527	0.67	9.05188e-10	PIK3C2A	Big brown bat	Proximal tubules	PIK3C2A	fed
2.37296e-15	-0.295466	0.272	0.447	6.21194e-11	GCDH	Big brown bat	Proximal tubules	GCDH	fed
2.16428e-11	-0.295725	0.766	0.892	5.66566e-07	SDSL	Big brown bat	Proximal tubules	SDSL	fed
4.8122e-10	-0.295955	0.194	0.315	1.25974e-05	MAPK1IP1L	Big brown bat	Proximal tubules	MAPK1IP1L	fed
1.57092e-09	-0.296219	0.187	0.305	4.11236e-05	OG0013203	Big brown bat	Proximal tubules	TRIM8	fed
8.05505e-15	-0.296295	0.352	0.534	2.10865e-10	CCDC66	Big brown bat	Proximal tubules	CCDC66	fed
5.2174e-08	-0.296593	0.388	0.501	0.00136581	CUNH16orf72	Big brown bat	Proximal tubules	CUNH16orf72	fed
1.04791e-09	-0.296671	0.207	0.326	2.74323e-05	OG0012494	Big brown bat	Proximal tubules	TXNDC11	fed
1.00591e-09	-0.298034	0.161	0.278	2.63326e-05	LOC103304180	Big brown bat	Proximal tubules	LOC103304180	fed
3.88215e-09	-0.298356	0.619	0.727	0.000101627	WAC	Big brown bat	Proximal tubules	WAC	fed
5.2862e-14	-0.298579	0.27	0.429	1.38382e-09	OG0012672	Big brown bat	Proximal tubules	PRKCI	fed
2.81568e-08	-0.299185	0.16	0.262	0.000737088	NUDT5	Big brown bat	Proximal tubules	NUDT5	fed
6.08943e-13	-0.300013	0.176	0.321	1.59409e-08	TTC19	Big brown bat	Proximal tubules	TTC19	fed
3.95639e-11	-0.300039	0.367	0.509	1.0357e-06	OG0012547	Big brown bat	Proximal tubules	UGCG	fed
2.43352e-08	-0.300372	0.424	0.545	0.000637047	OG0017629	Big brown bat	Proximal tubules	SSBP2	fed
5.81356e-12	-0.300998	0.186	0.328	1.52187e-07	OG0016513	Big brown bat	Proximal tubules	TAF4	fed
6.4544e-09	-0.301957	0.59	0.708	0.000168963	OG0015258	Big brown bat	Proximal tubules	FOXO1	fed
8.28295e-12	-0.302635	0.382	0.528	2.16831e-07	OG0011677	Big brown bat	Proximal tubules	MTX2	fed
2.76914e-20	-0.303744	0.798	0.891	7.24905e-16	KMT2E	Big brown bat	Proximal tubules	KMT2E	fed
2.54489e-12	-0.303751	0.613	0.735	6.662e-08	ACSM2B	Big brown bat	Proximal tubules	ACSM2B	fed
5.38043e-09	-0.303844	0.2	0.316	0.000140849	PLEKHA1	Big brown bat	Proximal tubules	PLEKHA1	fed
2.12528e-13	-0.304232	0.447	0.61	5.56355e-09	UGGT1	Big brown bat	Proximal tubules	UGGT1	fed
8.05913e-17	-0.304962	0.111	0.264	2.10972e-12	TNS3	Big brown bat	Proximal tubules	TNS3	fed
9.59498e-10	-0.305549	0.366	0.49	2.51177e-05	EXOC6	Big brown bat	Proximal tubules	EXOC6	fed
7.04543e-14	-0.305698	0.186	0.334	1.84435e-09	OG0012792	Big brown bat	Proximal tubules	PPP1CC	fed
2.39599e-10	-0.306121	0.278	0.419	6.27224e-06	FBXO42	Big brown bat	Proximal tubules	FBXO42	fed
1.8572e-13	-0.306256	0.195	0.342	4.86179e-09	HNRNPA1	Big brown bat	Proximal tubules	HNRNPA1	fed
8.03192e-09	-0.306571	0.185	0.29	0.00021026	AKIRIN1	Big brown bat	Proximal tubules	AKIRIN1	fed
1.86718e-08	-0.307032	0.359	0.48	0.00048879	LEMD3	Big brown bat	Proximal tubules	LEMD3	fed
1.29304e-08	-0.307287	0.168	0.273	0.000338491	OG0014767	Big brown bat	Proximal tubules	AIMP1	fed
2.4323e-12	-0.307857	0.536	0.681	6.36728e-08	RALGAPA1	Big brown bat	Proximal tubules	RALGAPA1	fed
5.234e-13	-0.308362	0.239	0.395	1.37016e-08	OG0019371	Big brown bat	Proximal tubules	HNRNPLL	fed
7.1155e-11	-0.308377	0.232	0.367	1.8627e-06	OG0017895	Big brown bat	Proximal tubules	ALDH9A1	fed
6.47844e-14	-0.308814	0.533	0.689	1.69593e-09	WAPL	Big brown bat	Proximal tubules	WAPL	fed
1.73262e-08	-0.309016	0.197	0.31	0.000453566	HEATR4	Big brown bat	Proximal tubules	HEATR4	fed
1.69828e-12	-0.309472	0.318	0.47	4.44576e-08	SLC38A6	Big brown bat	Proximal tubules	SLC38A6	fed
1.17013e-10	-0.310066	0.428	0.56	3.06316e-06	UBE2W	Big brown bat	Proximal tubules	UBE2W	fed
1.28241e-12	-0.311314	0.314	0.471	3.3571e-08	PER2	Big brown bat	Proximal tubules	PER2	fed
6.39489e-13	-0.311406	0.157	0.298	1.67406e-08	KATNA1	Big brown bat	Proximal tubules	KATNA1	fed
2.72693e-09	-0.311844	0.45	0.578	7.13857e-05	TAF15	Big brown bat	Proximal tubules	TAF15	fed
2.12764e-10	-0.312504	0.214	0.338	5.56972e-06	SLX4IP	Big brown bat	Proximal tubules	SLX4IP	fed
6.85389e-08	-0.312872	0.4	0.514	0.00179421	OG0015234	Big brown bat	Proximal tubules	ILRUN	fed
2.40203e-10	-0.314476	0.405	0.55	6.28803e-06	AASS	Big brown bat	Proximal tubules	AASS	fed
1.24293e-09	-0.314794	0.18	0.298	3.25373e-05	SQSTM1	Big brown bat	Proximal tubules	SQSTM1	fed
1.08353e-08	-0.315014	0.357	0.484	0.000283646	OG0020034	Big brown bat	Proximal tubules	DHX36	fed
3.26973e-10	-0.315035	0.292	0.418	8.5595e-06	MAP3K7	Big brown bat	Proximal tubules	MAP3K7	fed
1.37532e-09	-0.315374	0.203	0.323	3.60032e-05	RMND1	Big brown bat	Proximal tubules	RMND1	fed
1.56431e-09	-0.315503	0.352	0.477	4.09506e-05	TANK	Big brown bat	Proximal tubules	TANK	fed
1.23732e-12	-0.316145	0.18	0.321	3.23906e-08	ANKRD13A	Big brown bat	Proximal tubules	ANKRD13A	fed
8.18005e-13	-0.316599	0.682	0.818	2.14137e-08	MTUS1	Big brown bat	Proximal tubules	MTUS1	fed
5.40159e-09	-0.316816	0.401	0.516	0.000141403	OG0020999	Big brown bat	Proximal tubules	ABR	fed
2.85018e-13	-0.317019	0.336	0.498	7.46119e-09	UBQLN1	Big brown bat	Proximal tubules	UBQLN1	fed
1.52287e-08	-0.317821	0.312	0.43	0.000398657	RALGAPB	Big brown bat	Proximal tubules	RALGAPB	fed
2.30539e-09	-0.31789	0.243	0.364	6.03505e-05	OG0012493	Big brown bat	Proximal tubules	GSPT1	fed
1.08269e-12	-0.318327	0.363	0.52	2.83426e-08	OG0012768	Big brown bat	Proximal tubules	MAPK1	fed
2.82419e-10	-0.318467	0.216	0.346	7.39315e-06	MICU3	Big brown bat	Proximal tubules	MICU3	fed
4.56534e-09	-0.319317	0.317	0.439	0.000119511	TAOK3	Big brown bat	Proximal tubules	TAOK3	fed
2.16979e-09	-0.319385	0.225	0.346	5.68008e-05	LOC114234928	Big brown bat	Proximal tubules	LOC114234928	fed
2.5704e-11	-0.320298	0.31	0.448	6.72879e-07	OG0017156	Big brown bat	Proximal tubules	NDUFV2	fed
1.09728e-10	-0.320513	0.424	0.557	2.87246e-06	GPCPD1	Big brown bat	Proximal tubules	GPCPD1	fed
1.02584e-13	-0.320722	0.583	0.722	2.68545e-09	OG0014577	Big brown bat	Proximal tubules	MED13	fed
1.59198e-07	-0.320823	0.213	0.31	0.0041675	CIAPIN1	Big brown bat	Proximal tubules	CIAPIN1	fed
4.39254e-11	-0.321051	0.199	0.332	1.14988e-06	OG0018099	Big brown bat	Proximal tubules	SLC1A5	fed
2.58013e-09	-0.321497	0.228	0.347	6.75426e-05	THNSL2	Big brown bat	Proximal tubules	THNSL2	fed
2.63913e-08	-0.321791	0.445	0.568	0.000690871	ZFX	Big brown bat	Proximal tubules	ZFX	fed
1.15845e-07	-0.321829	0.172	0.272	0.00303258	ODR4	Big brown bat	Proximal tubules	ODR4	fed
1.73184e-08	-0.322946	0.268	0.381	0.000453362	TSC22D2	Big brown bat	Proximal tubules	TSC22D2	fed
1.00532e-07	-0.324055	0.208	0.308	0.00263173	OG0013163	Big brown bat	Proximal tubules	TM9SF3	fed
6.95663e-09	-0.324401	0.166	0.273	0.000182111	FBH1	Big brown bat	Proximal tubules	FBH1	fed
2.63023e-09	-0.32442	0.245	0.37	6.88542e-05	CCNI	Big brown bat	Proximal tubules	CCNI	fed
1.29581e-09	-0.32498	0.192	0.307	3.39217e-05	OG0018388	Big brown bat	Proximal tubules	ATM	fed
2.30189e-13	-0.325216	0.45	0.615	6.0259e-09	KHK	Big brown bat	Proximal tubules	KHK	fed
1.46699e-14	-0.325986	0.131	0.272	3.84029e-10	MRPS27	Big brown bat	Proximal tubules	MRPS27	fed
3.9759e-13	-0.326024	0.353	0.508	1.04081e-08	NRF1	Big brown bat	Proximal tubules	NRF1	fed
6.51679e-08	-0.326726	0.248	0.36	0.00170597	OG0013938	Big brown bat	Proximal tubules	FAM102B	fed
1.17399e-11	-0.327044	0.519	0.668	3.07327e-07	ZNF827	Big brown bat	Proximal tubules	ZNF827	fed
1.01516e-11	-0.327614	0.389	0.534	2.65748e-07	YWHAZ	Big brown bat	Proximal tubules	YWHAZ	fed
3.68561e-11	-0.327736	0.549	0.7	9.64819e-07	IMMP2L	Big brown bat	Proximal tubules	IMMP2L	fed
6.97588e-13	-0.328923	0.409	0.571	1.82615e-08	ZFP1	Big brown bat	Proximal tubules	ZFP1	fed
1.59082e-09	-0.329824	0.169	0.279	4.16444e-05	P4HA1	Big brown bat	Proximal tubules	P4HA1	fed
2.12781e-13	-0.329883	0.543	0.69	5.57019e-09	CELF1	Big brown bat	Proximal tubules	CELF1	fed
6.22866e-09	-0.330251	0.326	0.451	0.000163054	LOC114228481	Big brown bat	Proximal tubules	LOC114228481	fed
5.21197e-11	-0.330422	0.213	0.344	1.36439e-06	IRAK3	Big brown bat	Proximal tubules	IRAK3	fed
1.0422e-12	-0.330663	0.189	0.333	2.72828e-08	CHUK	Big brown bat	Proximal tubules	CHUK	fed
1.44239e-10	-0.330911	0.136	0.251	3.77589e-06	RABGGTB	Big brown bat	Proximal tubules	RABGGTB	fed
6.65265e-08	-0.331837	0.289	0.405	0.00174153	CTSB	Big brown bat	Proximal tubules	CTSB	fed
5.20771e-10	-0.331909	0.294	0.431	1.36327e-05	ATG7	Big brown bat	Proximal tubules	ATG7	fed
4.47962e-13	-0.332213	0.314	0.477	1.17267e-08	OG0016527	Big brown bat	Proximal tubules	MIF	fed
2.11075e-10	-0.33243	0.248	0.38	5.52553e-06	OG0014234	Big brown bat	Proximal tubules	USP48	fed
2.82213e-10	-0.332795	0.137	0.253	7.38777e-06	PIGK	Big brown bat	Proximal tubules	PIGK	fed
1.08462e-13	-0.333445	0.714	0.813	2.83932e-09	OG0018047	Big brown bat	Proximal tubules	DNAJC13	fed
2.40349e-08	-0.333537	0.339	0.452	0.000629186	PCGF5	Big brown bat	Proximal tubules	PCGF5	fed
2.09204e-11	-0.334363	0.189	0.323	5.47655e-07	SMTN	Big brown bat	Proximal tubules	SMTN	fed
2.71429e-11	-0.334401	0.218	0.352	7.10548e-07	SLC35D1	Big brown bat	Proximal tubules	SLC35D1	fed
2.86717e-16	-0.334936	0.185	0.351	7.50567e-12	ESRRA	Big brown bat	Proximal tubules	ESRRA	fed
2.69361e-10	-0.335029	0.379	0.512	7.05134e-06	RCOR3	Big brown bat	Proximal tubules	RCOR3	fed
8.09516e-15	-0.335181	0.213	0.37	2.11915e-10	AKR1A1	Big brown bat	Proximal tubules	AKR1A1	fed
6.88384e-19	-0.335182	0.728	0.853	1.80205e-14	HNRNPH1	Big brown bat	Proximal tubules	HNRNPH1	fed
5.69666e-14	-0.335748	0.619	0.734	1.49127e-09	OG0012530	Big brown bat	Proximal tubules	GTF2I	fed
6.96278e-11	-0.337194	0.613	0.732	1.82272e-06	GRAMD2B	Big brown bat	Proximal tubules	GRAMD2B	fed
1.7187e-10	-0.337931	0.234	0.368	4.49922e-06	EEF1A1	Big brown bat	Proximal tubules	EEF1A1	fed
3.13793e-09	-0.338239	0.284	0.409	8.21447e-05	OG0018052	Big brown bat	Proximal tubules	PM20D1	fed
6.9184e-09	-0.338313	0.375	0.49	0.00018111	ZNF280D	Big brown bat	Proximal tubules	ZNF280D	fed
2.31236e-11	-0.338353	0.155	0.278	6.05329e-07	JADE1	Big brown bat	Proximal tubules	JADE1	fed
1.97183e-10	-0.3385	0.623	0.763	5.16185e-06	GAB1	Big brown bat	Proximal tubules	GAB1	fed
1.62988e-12	-0.338635	0.174	0.313	4.26671e-08	OG0015030	Big brown bat	Proximal tubules	PRDX1	fed
2.00083e-09	-0.338698	0.361	0.495	5.23777e-05	CAMKMT	Big brown bat	Proximal tubules	CAMKMT	fed
6.12133e-09	-0.338725	0.737	0.817	0.000160244	OG0021598	Big brown bat	Proximal tubules	THSD7A	fed
8.07656e-09	-0.339454	0.275	0.388	0.000211428	PSMD14	Big brown bat	Proximal tubules	PSMD14	fed
9.65859e-14	-0.339708	0.249	0.405	2.52843e-09	OG0014158	Big brown bat	Proximal tubules	CRK	fed
7.48725e-11	-0.339742	0.481	0.616	1.96001e-06	NPTN	Big brown bat	Proximal tubules	NPTN	fed
4.90307e-13	-0.339858	0.199	0.339	1.28352e-08	ACLY	Big brown bat	Proximal tubules	ACLY	fed
9.74483e-10	-0.340496	0.291	0.418	2.551e-05	METAP2	Big brown bat	Proximal tubules	METAP2	fed
8.35225e-10	-0.341276	0.416	0.55	2.18645e-05	LARP1	Big brown bat	Proximal tubules	LARP1	fed
1.00552e-08	-0.342362	0.516	0.637	0.000263226	OG0018778	Big brown bat	Proximal tubules	GBE1	fed
3.13737e-10	-0.342386	0.263	0.397	8.213e-06	STXBP4	Big brown bat	Proximal tubules	STXBP4	fed
2.21298e-14	-0.342704	0.21	0.371	5.79313e-10	NUFIP2	Big brown bat	Proximal tubules	NUFIP2	fed
1.4326e-13	-0.343493	0.485	0.615	3.75027e-09	PAFAH1B1	Big brown bat	Proximal tubules	PAFAH1B1	fed
3.02961e-13	-0.343663	0.48	0.632	7.93091e-09	ATP11B	Big brown bat	Proximal tubules	ATP11B	fed
1.18493e-15	-0.343692	0.364	0.535	3.1019e-11	OG0017663	Big brown bat	Proximal tubules	PPP4R3B	fed
3.71858e-10	-0.343977	0.143	0.254	9.73449e-06	LOC103300699	Big brown bat	Proximal tubules	LOC103300699	fed
2.07589e-13	-0.344168	0.535	0.674	5.43427e-09	HERC4	Big brown bat	Proximal tubules	HERC4	fed
2.21991e-10	-0.344569	0.145	0.266	5.81128e-06	OG0016525	Big brown bat	Proximal tubules	DDT	fed
7.45662e-15	-0.344914	0.382	0.547	1.95199e-10	ZNF207	Big brown bat	Proximal tubules	ZNF207	fed
5.09008e-13	-0.345142	0.36	0.52	1.33248e-08	IRF2	Big brown bat	Proximal tubules	IRF2	fed
9.52717e-08	-0.345211	0.402	0.512	0.00249402	OG0015705	Big brown bat	Proximal tubules	STT3B	fed
9.72844e-13	-0.345747	0.402	0.554	2.54671e-08	WDR26	Big brown bat	Proximal tubules	WDR26	fed
1.18175e-10	-0.346367	0.301	0.439	3.09358e-06	OG0014906	Big brown bat	Proximal tubules	PTBP1	fed
1.29025e-12	-0.347206	0.652	0.79	3.37761e-08	THRB	Big brown bat	Proximal tubules	THRB	fed
2.51359e-12	-0.347516	0.214	0.359	6.58008e-08	CAB39L	Big brown bat	Proximal tubules	CAB39L	fed
1.58672e-11	-0.347548	0.178	0.304	4.15371e-07	OG0015747	Big brown bat	Proximal tubules	TSPAN33	fed
3.99895e-10	-0.348239	0.232	0.362	1.04684e-05	OG0016248	Big brown bat	Proximal tubules	ACTB	fed
1.73819e-13	-0.34826	0.371	0.534	4.55024e-09	DDX3X	Big brown bat	Proximal tubules	DDX3X	fed
7.0864e-13	-0.348263	0.798	0.88	1.85508e-08	MBNL1	Big brown bat	Proximal tubules	MBNL1	fed
2.23436e-13	-0.350168	0.173	0.315	5.8491e-09	RPRD1A	Big brown bat	Proximal tubules	RPRD1A	fed
5.71553e-15	-0.350829	0.289	0.453	1.49621e-10	OG0015224	Big brown bat	Proximal tubules	SRSF3	fed
2.36462e-11	-0.351005	0.146	0.271	6.1901e-07	RIOK1	Big brown bat	Proximal tubules	RIOK1	fed
3.1366e-13	-0.35119	0.713	0.821	8.21099e-09	NR3C1	Big brown bat	Proximal tubules	NR3C1	fed
1.8656e-15	-0.351323	0.6	0.75	4.88376e-11	SETD5	Big brown bat	Proximal tubules	SETD5	fed
4.76284e-12	-0.351488	0.28	0.431	1.24682e-07	OG0015331	Big brown bat	Proximal tubules	TFEC	fed
7.41969e-09	-0.351509	0.264	0.377	0.000194233	OG0020250	Big brown bat	Proximal tubules	SEC24A	fed
1.47591e-08	-0.351671	0.283	0.396	0.000386364	SPRED1	Big brown bat	Proximal tubules	SPRED1	fed
1.06773e-12	-0.352291	0.814	0.9	2.7951e-08	OG0011994	Big brown bat	Proximal tubules	LOC119047104	fed
2.96284e-09	-0.352825	0.346	0.472	7.75612e-05	ALG13	Big brown bat	Proximal tubules	ALG13	fed
1.94554e-08	-0.353098	0.245	0.353	0.000509303	OG0012982	Big brown bat	Proximal tubules	EIF3E	fed
1.08535e-15	-0.353226	0.195	0.364	2.84122e-11	OG0016994	Big brown bat	Proximal tubules	SLC6A8	fed
1.88232e-13	-0.353676	0.165	0.304	4.92755e-09	DCTN4	Big brown bat	Proximal tubules	DCTN4	fed
1.67061e-11	-0.353846	0.277	0.424	4.37332e-07	MGA	Big brown bat	Proximal tubules	MGA	fed
5.69609e-12	-0.355091	0.439	0.594	1.49112e-07	ACTN4	Big brown bat	Proximal tubules	ACTN4	fed
5.5125e-10	-0.355444	0.223	0.346	1.44306e-05	AQR	Big brown bat	Proximal tubules	AQR	fed
4.47711e-11	-0.356114	0.417	0.56	1.17202e-06	ACACB	Big brown bat	Proximal tubules	ACACB	fed
2.67429e-13	-0.35679	0.326	0.478	7.00075e-09	UBAP2	Big brown bat	Proximal tubules	UBAP2	fed
4.56739e-15	-0.357552	0.48	0.642	1.19565e-10	CPSF6	Big brown bat	Proximal tubules	CPSF6	fed
9.48035e-12	-0.357996	0.264	0.412	2.48177e-07	OG0015917	Big brown bat	Proximal tubules	SLC22A2	fed
7.98839e-13	-0.358812	0.502	0.638	2.0912e-08	FXR1	Big brown bat	Proximal tubules	FXR1	fed
2.64504e-13	-0.359316	0.479	0.629	6.9242e-09	OG0013226	Big brown bat	Proximal tubules	VTI1A	fed
9.59022e-12	-0.359865	0.209	0.347	2.51053e-07	PARP4	Big brown bat	Proximal tubules	PARP4	fed
1.32658e-09	-0.360049	0.176	0.291	3.47272e-05	COPS2	Big brown bat	Proximal tubules	COPS2	fed
2.66911e-13	-0.360729	0.2	0.349	6.9872e-09	ZBTB11	Big brown bat	Proximal tubules	ZBTB11	fed
7.91094e-12	-0.360875	0.367	0.513	2.07093e-07	ANKRD13C	Big brown bat	Proximal tubules	ANKRD13C	fed
1.30416e-13	-0.360906	0.326	0.486	3.41403e-09	FARS2	Big brown bat	Proximal tubules	FARS2	fed
2.79371e-10	-0.361324	0.583	0.697	7.31337e-06	HIVEP2	Big brown bat	Proximal tubules	HIVEP2	fed
4.23991e-09	-0.363173	0.162	0.27	0.000110992	LOC114227716	Big brown bat	Proximal tubules	LOC114227716	fed
3.65997e-14	-0.363267	0.169	0.316	9.58106e-10	GUF1	Big brown bat	Proximal tubules	GUF1	fed
3.12742e-07	-0.363299	0.221	0.31	0.00818696	GTDC1	Big brown bat	Proximal tubules	GTDC1	fed
2.12224e-12	-0.363984	0.266	0.412	5.5556e-08	OG0012975	Big brown bat	Proximal tubules	EIF3H	fed
2.41115e-11	-0.364179	0.268	0.407	6.31191e-07	OG0016220	Big brown bat	Proximal tubules	SUCLG1	fed
8.65734e-12	-0.364715	0.305	0.451	2.26632e-07	OG0018316	Big brown bat	Proximal tubules	IL6R	fed
2.82335e-12	-0.364834	0.249	0.396	7.39095e-08	EEF2K	Big brown bat	Proximal tubules	EEF2K	fed
2.27541e-09	-0.364978	0.482	0.603	5.95656e-05	OG0016464	Big brown bat	Proximal tubules	GPC4	fed
5.5198e-12	-0.365426	0.126	0.25	1.44497e-07	B3GNTL1	Big brown bat	Proximal tubules	B3GNTL1	fed
1.18487e-11	-0.365502	0.159	0.281	3.10175e-07	OG0018524	Big brown bat	Proximal tubules	RPL39	fed
[truncated: 757 more rows]

## Sheet: Sup Data 3
p_val	avg_log2FC	pct.1	pct.2	p_val_adj	gene	type	celltype	gene_convert	condition
0	3.41237	0.94	0.039	0	LOC119057640	Jamaican fruit bat	Acinar_i	LOC119057640	fast
1.04334e-154	2.35444	0.581	0.043	2.77549e-150	OG0020372	Jamaican fruit bat	Acinar_i	VWA2	fast
3.20785e-132	2.23556	0.697	0.216	8.53352e-128	OG0012916	Jamaican fruit bat	Acinar_i	ALDH1A2	fast
4.15989e-117	2.10337	0.633	0.218	1.10662e-112	HSP90AA1	Jamaican fruit bat	Acinar_i	HSP90AA1	fast
4.35548e-170	1.94532	0.604	0.033	1.15865e-165	OG0014799	Jamaican fruit bat	Acinar_i	PREX2	fast
6.06e-67	1.92001	0.582	0.276	1.61208e-62	HSPH1	Jamaican fruit bat	Acinar_i	HSPH1	fast
3.01783e-177	1.89982	0.847	0.355	8.02804e-173	LOC119054888	Jamaican fruit bat	Acinar_i	LOC119054888	fast
1.63885e-164	1.79334	0.723	0.169	4.35966e-160	FRMD4B	Jamaican fruit bat	Acinar_i	FRMD4B	fast
8.37311e-152	1.75288	0.726	0.199	2.22742e-147	DNM3	Jamaican fruit bat	Acinar_i	DNM3	fast
1.92334e-122	1.67571	0.709	0.257	5.11648e-118	TMEM63A	Jamaican fruit bat	Acinar_i	TMEM63A	fast
4.55467e-172	1.67213	0.858	0.371	1.21163e-167	MAST4	Jamaican fruit bat	Acinar_i	MAST4	fast
1.58019e-218	1.66487	0.907	0.31	4.20363e-214	OG0017254	Jamaican fruit bat	Acinar_i	INS	fast
4.48956e-77	1.65177	0.659	0.382	1.19431e-72	OG0016932	Jamaican fruit bat	Acinar_i	HSPA8	fast
2.52597e-154	1.52539	0.634	0.086	6.71959e-150	LOC119048253	Jamaican fruit bat	Acinar_i	LOC119048253	fast
2.91825e-112	1.42774	0.764	0.366	7.76312e-108	LIPC	Jamaican fruit bat	Acinar_i	LIPC	fast
1.51801e-140	1.40748	0.844	0.433	4.03821e-136	GALC	Jamaican fruit bat	Acinar_i	GALC	fast
3.14417e-98	1.35464	0.388	0.012	8.36412e-94	OG0012617	Jamaican fruit bat	Acinar_i	FILIP1	fast
1.11242e-110	1.32295	0.473	0.043	2.95927e-106	OG0018066	Jamaican fruit bat	Acinar_i	NEK11	fast
9.54216e-89	1.28815	0.836	0.525	2.5384e-84	OG0016637	Jamaican fruit bat	Acinar_i	NUPR1	fast
1.41094e-124	1.2661	0.719	0.241	3.75337e-120	VILL	Jamaican fruit bat	Acinar_i	VILL	fast
1.23071e-25	1.25102	0.506	0.404	3.27394e-21	MSRB3	Jamaican fruit bat	Acinar_i	MSRB3	fast
1.36447e-154	1.24908	0.943	0.748	3.62976e-150	AKAP9	Jamaican fruit bat	Acinar_i	AKAP9	fast
2.64936e-116	1.22423	0.44	0.011	7.04783e-112	ARNTL	Jamaican fruit bat	Acinar_i	ARNTL	fast
7.20609e-103	1.21835	0.518	0.086	1.91696e-98	LOC119046320	Jamaican fruit bat	Acinar_i	LOC119046320	fast
6.87389e-128	1.21644	0.916	0.662	1.82859e-123	LOC119063894	Jamaican fruit bat	Acinar_i	LOC119063894	fast
4.99124e-44	1.21112	0.398	0.142	1.32777e-39	CCDC85A	Jamaican fruit bat	Acinar_i	CCDC85A	fast
1.56628e-66	1.19998	0.295	0.016	4.16661e-62	OG0021385	Jamaican fruit bat	Acinar_i	DNAH14	fast
3.00847e-129	1.17978	0.996	0.965	8.00312e-125	OG0020120	Jamaican fruit bat	Acinar_i	PLA2G1B	fast
5.53217e-67	1.15585	0.3	0.018	1.47167e-62	LOC119053750	Jamaican fruit bat	Acinar_i	LOC119053750	fast
6.60477e-100	1.15365	0.72	0.322	1.757e-95	LOC119047821	Jamaican fruit bat	Acinar_i	LOC119047821	fast
2.65669e-88	1.14407	0.435	0.056	7.06732e-84	SPON2	Jamaican fruit bat	Acinar_i	SPON2	fast
5.7686e-96	1.14317	0.698	0.293	1.53456e-91	LOC119052935	Jamaican fruit bat	Acinar_i	LOC119052935	fast
2.64285e-81	1.13659	0.322	0.003	7.0305e-77	LOC119062000	Jamaican fruit bat	Acinar_i	LOC119062000	fast
2.17838e-64	1.13437	0.826	0.591	5.79494e-60	FLRT2	Jamaican fruit bat	Acinar_i	FLRT2	fast
1.00035e-84	1.09154	0.503	0.119	2.66112e-80	FXYD2	Jamaican fruit bat	Acinar_i	FXYD2	fast
9.62949e-102	1.0914	0.924	0.717	2.56164e-97	OG0020916	Jamaican fruit bat	Acinar_i	MAGI3	fast
1.01857e-85	1.08662	0.75	0.39	2.7096e-81	SMURF1	Jamaican fruit bat	Acinar_i	SMURF1	fast
3.67361e-49	1.03467	0.447	0.178	9.77254e-45	LOC119048928	Jamaican fruit bat	Acinar_i	LOC119048928	fast
1.12929e-135	1.03454	0.948	0.797	3.00415e-131	ITPR2	Jamaican fruit bat	Acinar_i	ITPR2	fast
7.79539e-75	1.01256	0.496	0.13	2.07373e-70	LOC119042020	Jamaican fruit bat	Acinar_i	LOC119042020	fast
1.09775e-88	1.01201	0.908	0.695	2.92024e-84	PTPRM	Jamaican fruit bat	Acinar_i	PTPRM	fast
2.48988e-77	1.00412	0.458	0.098	6.62358e-73	OG0017829	Jamaican fruit bat	Acinar_i	NOTCH1	fast
1.08088e-72	0.999326	0.577	0.212	2.87537e-68	AGXT2	Jamaican fruit bat	Acinar_i	AGXT2	fast
1.63798e-80	0.993567	0.654	0.267	4.35735e-76	WNT5B	Jamaican fruit bat	Acinar_i	WNT5B	fast
2.97004e-48	0.988716	0.668	0.408	7.90089e-44	LOC119065542	Jamaican fruit bat	Acinar_i	LOC119065542	fast
2.04635e-70	0.986002	0.747	0.406	5.4437e-66	PPM1K	Jamaican fruit bat	Acinar_i	PPM1K	fast
1.46077e-53	0.970134	0.284	0.035	3.88594e-49	OG0016675	Jamaican fruit bat	Acinar_i	DNAJB1	fast
5.30888e-78	0.961044	0.701	0.332	1.41227e-73	LOC119061354	Jamaican fruit bat	Acinar_i	LOC119061354	fast
2.67631e-59	0.960641	0.77	0.48	7.11952e-55	OG0019640	Jamaican fruit bat	Acinar_i	COL24A1	fast
3.58797e-47	0.96039	0.466	0.181	9.54472e-43	LOC119057172	Jamaican fruit bat	Acinar_i	LOC119057172	fast
2.90975e-76	0.954062	0.645	0.268	7.74052e-72	OG0018702	Jamaican fruit bat	Acinar_i	LOC119037075	fast
8.35405e-66	0.953228	0.327	0.034	2.22234e-61	OG0019772	Jamaican fruit bat	Acinar_i	LOC119061661	fast
1.58609e-54	0.946114	0.536	0.226	4.21932e-50	OG0018434	Jamaican fruit bat	Acinar_i	NRP1	fast
1.63816e-71	0.937825	0.596	0.233	4.35784e-67	ADD3	Jamaican fruit bat	Acinar_i	ADD3	fast
1.88606e-127	0.934595	0.974	0.905	5.0173e-123	KLK1	Jamaican fruit bat	Acinar_i	KLK1	fast
2.39234e-72	0.92789	0.748	0.413	6.3641e-68	ARHGAP32	Jamaican fruit bat	Acinar_i	ARHGAP32	fast
1.07496e-85	0.91623	0.901	0.658	2.85961e-81	FCHSD2	Jamaican fruit bat	Acinar_i	FCHSD2	fast
2.79798e-50	0.903071	0.661	0.381	7.4432e-46	LIMCH1	Jamaican fruit bat	Acinar_i	LIMCH1	fast
2.91617e-41	0.889299	0.887	0.738	7.75759e-37	OG0014577	Jamaican fruit bat	Acinar_i	MED13	fast
8.39442e-53	0.883059	0.915	0.79	2.23308e-48	PTPRG	Jamaican fruit bat	Acinar_i	PTPRG	fast
1.09297e-31	0.87403	0.259	0.072	2.90753e-27	OG0012990	Jamaican fruit bat	Acinar_i	XKR4	fast
2.0709e-51	0.869599	0.767	0.497	5.50901e-47	CACHD1	Jamaican fruit bat	Acinar_i	CACHD1	fast
6.9422e-63	0.868341	0.673	0.337	1.84676e-58	OG0020191	Jamaican fruit bat	Acinar_i	EIF2AK4	fast
1.86338e-62	0.865279	0.589	0.246	4.95696e-58	OG0019210	Jamaican fruit bat	Acinar_i	LOC119049095	fast
5.98802e-53	0.863944	0.801	0.542	1.59293e-48	CADM1	Jamaican fruit bat	Acinar_i	CADM1	fast
1.24357e-65	0.86206	0.788	0.508	3.30815e-61	CRACR2A	Jamaican fruit bat	Acinar_i	CRACR2A	fast
2.45616e-61	0.861324	0.52	0.186	6.53388e-57	CLYBL	Jamaican fruit bat	Acinar_i	CLYBL	fast
7.27829e-52	0.848524	0.455	0.153	1.93617e-47	ASXL3	Jamaican fruit bat	Acinar_i	ASXL3	fast
7.69809e-61	0.845791	0.29	0.021	2.04785e-56	PROK2	Jamaican fruit bat	Acinar_i	PROK2	fast
1.29417e-53	0.843608	0.494	0.184	3.44274e-49	SCNN1B	Jamaican fruit bat	Acinar_i	SCNN1B	fast
4.67296e-57	0.843471	0.368	0.081	1.2431e-52	FGGY	Jamaican fruit bat	Acinar_i	FGGY	fast
2.0248e-53	0.817575	0.601	0.288	5.38638e-49	OG0021165	Jamaican fruit bat	Acinar_i	SLC26A7	fast
1.35934e-54	0.810207	0.715	0.413	3.61612e-50	CDON	Jamaican fruit bat	Acinar_i	CDON	fast
5.74806e-53	0.794116	0.406	0.113	1.5291e-48	PDE11A	Jamaican fruit bat	Acinar_i	PDE11A	fast
2.74168e-42	0.781927	0.842	0.651	7.29341e-38	GRIP1	Jamaican fruit bat	Acinar_i	GRIP1	fast
2.51271e-52	0.775578	0.415	0.121	6.68431e-48	LOC119042215	Jamaican fruit bat	Acinar_i	LOC119042215	fast
1.42252e-31	0.77345	0.589	0.365	3.7842e-27	LOC119048076	Jamaican fruit bat	Acinar_i	LOC119048076	fast
1.66443e-48	0.760618	0.931	0.778	4.42771e-44	OG0012489	Jamaican fruit bat	Acinar_i	LOC119037059	fast
6.47457e-29	0.758629	0.399	0.186	1.72237e-24	LOC119040492	Jamaican fruit bat	Acinar_i	LOC119040492	fast
2.78784e-52	0.758497	0.265	0.026	7.41622e-48	SNX31	Jamaican fruit bat	Acinar_i	SNX31	fast
4.65317e-47	0.75469	0.542	0.258	1.23784e-42	TMEM131L	Jamaican fruit bat	Acinar_i	TMEM131L	fast
3.04558e-46	0.74764	0.285	0.051	8.10185e-42	OG0016116	Jamaican fruit bat	Acinar_i	UPK3A	fast
1.05463e-44	0.743085	0.417	0.147	2.80551e-40	LOC119046298	Jamaican fruit bat	Acinar_i	LOC119046298	fast
1.02582e-47	0.740055	0.692	0.404	2.72887e-43	ARHGEF28	Jamaican fruit bat	Acinar_i	ARHGEF28	fast
1.63227e-52	0.739984	0.472	0.166	4.34216e-48	OG0015948	Jamaican fruit bat	Acinar_i	SUB1	fast
6.45357e-64	0.739224	0.334	0.04	1.71678e-59	GNG4	Jamaican fruit bat	Acinar_i	GNG4	fast
9.49323e-49	0.738531	0.512	0.213	2.52539e-44	OG0018581	Jamaican fruit bat	Acinar_i	NCOR2	fast
9.07432e-45	0.734709	0.349	0.096	2.41395e-40	OG0019285	Jamaican fruit bat	Acinar_i	PDZD2	fast
1.30003e-62	0.730474	0.27	0.009	3.45834e-58	OG0013852	Jamaican fruit bat	Acinar_i	SYT13	fast
1.38344e-45	0.720766	0.785	0.509	3.68023e-41	OG0015455	Jamaican fruit bat	Acinar_i	PRKD1	fast
1.52802e-38	0.719878	0.428	0.183	4.06483e-34	DNAJA1	Jamaican fruit bat	Acinar_i	DNAJA1	fast
1.34854e-47	0.718936	0.294	0.052	3.58739e-43	LOC119061148	Jamaican fruit bat	Acinar_i	LOC119061148	fast
1.37097e-34	0.712087	0.33	0.112	3.64706e-30	LOC119044320	Jamaican fruit bat	Acinar_i	LOC119044320	fast
2.58411e-19	0.710279	0.331	0.164	6.87424e-15	OG0013021	Jamaican fruit bat	Acinar_i	GRID2	fast
1.40218e-42	0.705068	0.484	0.209	3.73007e-38	EPB41L1	Jamaican fruit bat	Acinar_i	EPB41L1	fast
4.41338e-46	0.704827	0.718	0.445	1.17405e-41	FAM13A	Jamaican fruit bat	Acinar_i	FAM13A	fast
2.75721e-67	0.704675	0.95	0.842	7.33473e-63	DISP1	Jamaican fruit bat	Acinar_i	DISP1	fast
2.751e-50	0.699934	0.33	0.069	7.3182e-46	YPEL2	Jamaican fruit bat	Acinar_i	YPEL2	fast
4.50672e-36	0.687114	0.253	0.056	1.19888e-31	OG0018857	Jamaican fruit bat	Acinar_i	CPA3	fast
5.83899e-30	0.686279	0.378	0.161	1.55329e-25	THSD4	Jamaican fruit bat	Acinar_i	THSD4	fast
4.20118e-36	0.685619	0.485	0.239	1.1176e-31	MINPP1	Jamaican fruit bat	Acinar_i	MINPP1	fast
4.38963e-39	0.685561	0.606	0.343	1.16773e-34	TRIM24	Jamaican fruit bat	Acinar_i	TRIM24	fast
7.6825e-34	0.68501	0.786	0.595	2.0437e-29	AGAP1	Jamaican fruit bat	Acinar_i	AGAP1	fast
4.43234e-49	0.684971	0.622	0.314	1.17909e-44	TRIM27	Jamaican fruit bat	Acinar_i	TRIM27	fast
9.62844e-59	0.680913	0.997	0.973	2.56136e-54	OG0015408	Jamaican fruit bat	Acinar_i	CEL	fast
2.18838e-30	0.680324	0.421	0.202	5.82153e-26	MAMDC2	Jamaican fruit bat	Acinar_i	MAMDC2	fast
2.51345e-40	0.676074	0.703	0.435	6.68627e-36	CAMKMT	Jamaican fruit bat	Acinar_i	CAMKMT	fast
3.5395e-43	0.672139	0.659	0.375	9.41578e-39	CPEB2	Jamaican fruit bat	Acinar_i	CPEB2	fast
9.02655e-40	0.668326	0.697	0.431	2.40124e-35	DST	Jamaican fruit bat	Acinar_i	DST	fast
1.99821e-56	0.666008	0.527	0.216	5.31564e-52	OG0020193	Jamaican fruit bat	Acinar_i	GANC	fast
1.3265e-35	0.664342	0.813	0.618	3.52875e-31	RUNX1T1	Jamaican fruit bat	Acinar_i	RUNX1T1	fast
1.10535e-43	0.663124	0.435	0.162	2.94045e-39	PLEKHG3	Jamaican fruit bat	Acinar_i	PLEKHG3	fast
1.58556e-20	0.660443	0.463	0.284	4.21791e-16	LTBP1	Jamaican fruit bat	Acinar_i	LTBP1	fast
3.56384e-44	0.655685	0.34	0.091	9.48053e-40	SETBP1	Jamaican fruit bat	Acinar_i	SETBP1	fast
7.23744e-36	0.651083	0.481	0.226	1.9253e-31	CACNA1A	Jamaican fruit bat	Acinar_i	CACNA1A	fast
1.13672e-40	0.650308	0.496	0.22	3.02391e-36	SH3RF2	Jamaican fruit bat	Acinar_i	SH3RF2	fast
3.52356e-44	0.648966	0.865	0.694	9.37338e-40	ATXN2	Jamaican fruit bat	Acinar_i	ATXN2	fast
2.95786e-32	0.648886	0.306	0.101	7.86851e-28	OG0021247	Jamaican fruit bat	Acinar_i	VSTM4	fast
1.90625e-52	0.648877	0.929	0.788	5.071e-48	PARD3B	Jamaican fruit bat	Acinar_i	PARD3B	fast
1.0145e-22	0.648181	0.53	0.329	2.69878e-18	OG0011711	Jamaican fruit bat	Acinar_i	KHDRBS2	fast
1.25787e-26	0.646628	0.358	0.161	3.34618e-22	OG0021444	Jamaican fruit bat	Acinar_i	CFI	fast
4.37198e-32	0.644127	0.458	0.225	1.16303e-27	LOC119052995	Jamaican fruit bat	Acinar_i	LOC119052995	fast
3.34088e-22	0.641415	0.613	0.429	8.8874e-18	IMMP2L	Jamaican fruit bat	Acinar_i	IMMP2L	fast
3.2529e-34	0.639168	0.356	0.133	8.65337e-30	LOC119047562	Jamaican fruit bat	Acinar_i	LOC119047562	fast
8.47664e-26	0.634835	0.383	0.181	2.25496e-21	OG0017862	Jamaican fruit bat	Acinar_i	SYN2	fast
2.50119e-25	0.634315	0.329	0.141	6.65367e-21	LOC119036327	Jamaican fruit bat	Acinar_i	LOC119036327	fast
3.48621e-37	0.631549	0.393	0.149	9.27401e-33	TMEM125	Jamaican fruit bat	Acinar_i	TMEM125	fast
1.16527e-33	0.630043	0.474	0.233	3.09985e-29	VAV3	Jamaican fruit bat	Acinar_i	VAV3	fast
1.07236e-37	0.629981	0.372	0.128	2.85269e-33	GAS6	Jamaican fruit bat	Acinar_i	GAS6	fast
3.28285e-34	0.625932	0.607	0.355	8.73304e-30	LOC119039392	Jamaican fruit bat	Acinar_i	LOC119039392	fast
2.89511e-39	0.625488	0.398	0.148	7.70157e-35	OG0018398	Jamaican fruit bat	Acinar_i	LOC119059525	fast
4.52156e-46	0.624995	0.801	0.545	1.20283e-41	LOC119054965	Jamaican fruit bat	Acinar_i	LOC119054965	fast
1.45139e-35	0.623871	0.412	0.167	3.86098e-31	PLXNB2	Jamaican fruit bat	Acinar_i	PLXNB2	fast
1.63007e-35	0.623069	0.69	0.448	4.33632e-31	OG0012226	Jamaican fruit bat	Acinar_i	MAN1A1	fast
4.29166e-32	0.620984	0.339	0.124	1.14167e-27	OG0012639	Jamaican fruit bat	Acinar_i	GALNT12	fast
8.61831e-45	0.618366	0.449	0.17	2.29264e-40	ABLIM1	Jamaican fruit bat	Acinar_i	ABLIM1	fast
1.24407e-27	0.616805	0.715	0.538	3.30948e-23	SORBS1	Jamaican fruit bat	Acinar_i	SORBS1	fast
4.19974e-27	0.616632	0.47	0.259	1.11721e-22	OG0017158	Jamaican fruit bat	Acinar_i	CCKBR	fast
8.38295e-41	0.615126	0.716	0.448	2.23003e-36	SLC38A3	Jamaican fruit bat	Acinar_i	SLC38A3	fast
1.45872e-54	0.61211	0.894	0.715	3.8805e-50	UTRN	Jamaican fruit bat	Acinar_i	UTRN	fast
1.47992e-65	0.607566	0.988	0.957	3.93689e-61	OG0011982	Jamaican fruit bat	Acinar_i	LOC119048944	fast
4.8092e-32	0.606537	0.732	0.522	1.27934e-27	NR6A1	Jamaican fruit bat	Acinar_i	NR6A1	fast
4.35935e-29	0.606145	0.758	0.57	1.15967e-24	NAALADL2	Jamaican fruit bat	Acinar_i	NAALADL2	fast
2.22297e-30	0.604632	0.265	0.077	5.91354e-26	CTBP2	Jamaican fruit bat	Acinar_i	CTBP2	fast
1.31923e-32	0.602587	0.674	0.444	3.50943e-28	MYO10	Jamaican fruit bat	Acinar_i	MYO10	fast
8.0086e-41	0.602066	0.492	0.217	2.13045e-36	MYH10	Jamaican fruit bat	Acinar_i	MYH10	fast
3.64009e-30	0.599544	0.476	0.245	9.68337e-26	LHFPL2	Jamaican fruit bat	Acinar_i	LHFPL2	fast
1.60734e-31	0.597714	0.303	0.103	4.27584e-27	TPM1	Jamaican fruit bat	Acinar_i	TPM1	fast
4.2603e-33	0.595281	0.566	0.317	1.13333e-28	SLC25A45	Jamaican fruit bat	Acinar_i	SLC25A45	fast
6.76751e-29	0.594894	0.408	0.191	1.80029e-24	ACSS3	Jamaican fruit bat	Acinar_i	ACSS3	fast
9.68232e-36	0.589018	0.71	0.482	2.57569e-31	MAST3	Jamaican fruit bat	Acinar_i	MAST3	fast
1.98023e-39	0.588907	0.254	0.047	5.2678e-35	NDRG1	Jamaican fruit bat	Acinar_i	NDRG1	fast
8.94331e-25	0.587895	0.448	0.25	2.3791e-20	IQSEC1	Jamaican fruit bat	Acinar_i	IQSEC1	fast
1.87584e-29	0.581707	0.455	0.225	4.99011e-25	OG0017600	Jamaican fruit bat	Acinar_i	PIK3R1	fast
5.79454e-39	0.579812	0.989	0.948	1.54146e-34	OG0014264	Jamaican fruit bat	Acinar_i	CTRC	fast
1.13432e-27	0.571735	0.679	0.46	3.01752e-23	RRAS2	Jamaican fruit bat	Acinar_i	RRAS2	fast
3.42225e-34	0.571013	0.6	0.355	9.10387e-30	CLOCK	Jamaican fruit bat	Acinar_i	CLOCK	fast
5.7543e-25	0.569778	0.346	0.154	1.53076e-20	RAD51B	Jamaican fruit bat	Acinar_i	RAD51B	fast
1.6989e-25	0.569219	0.792	0.633	4.51941e-21	SUCLG2	Jamaican fruit bat	Acinar_i	SUCLG2	fast
1.70962e-39	0.568672	0.713	0.439	4.54794e-35	RNASE1	Jamaican fruit bat	Acinar_i	RNASE1	fast
1.08713e-22	0.560162	0.646	0.464	2.892e-18	OG0015563	Jamaican fruit bat	Acinar_i	UXS1	fast
1.19803e-31	0.557389	0.305	0.101	3.187e-27	OG0019136	Jamaican fruit bat	Acinar_i	RASGRF1	fast
1.49741e-26	0.556463	0.409	0.201	3.9834e-22	CDH1	Jamaican fruit bat	Acinar_i	CDH1	fast
5.28936e-23	0.551303	0.404	0.213	1.40708e-18	KIAA1671	Jamaican fruit bat	Acinar_i	KIAA1671	fast
2.56993e-38	0.551048	0.631	0.364	6.83652e-34	PTBP3	Jamaican fruit bat	Acinar_i	PTBP3	fast
5.92095e-30	0.550472	0.376	0.159	1.57509e-25	TRMT1L	Jamaican fruit bat	Acinar_i	TRMT1L	fast
1.19195e-37	0.548645	0.382	0.135	3.17083e-33	MUC1	Jamaican fruit bat	Acinar_i	MUC1	fast
2.28338e-29	0.546405	0.728	0.519	6.07426e-25	OG0013129	Jamaican fruit bat	Acinar_i	ARHGAP10	fast
6.88152e-42	0.545135	0.302	0.07	1.83062e-37	TESK2	Jamaican fruit bat	Acinar_i	TESK2	fast
5.16273e-22	0.540316	0.51	0.316	1.37339e-17	OG0015135	Jamaican fruit bat	Acinar_i	FGF12	fast
1.46685e-32	0.538755	0.412	0.178	3.90212e-28	LRRFIP1	Jamaican fruit bat	Acinar_i	LRRFIP1	fast
2.54003e-28	0.538529	0.345	0.143	6.75698e-24	RELT	Jamaican fruit bat	Acinar_i	RELT	fast
3.25874e-27	0.537147	0.506	0.282	8.66889e-23	GDPD4	Jamaican fruit bat	Acinar_i	GDPD4	fast
2.90146e-24	0.536756	0.32	0.137	7.71847e-20	LOC119055963	Jamaican fruit bat	Acinar_i	LOC119055963	fast
1.44181e-30	0.533639	0.464	0.232	3.83551e-26	PKD1	Jamaican fruit bat	Acinar_i	PKD1	fast
8.74778e-21	0.533458	0.259	0.104	2.32709e-16	CALCRL	Jamaican fruit bat	Acinar_i	CALCRL	fast
2.26514e-21	0.53278	0.411	0.226	6.02573e-17	SGMS1	Jamaican fruit bat	Acinar_i	SGMS1	fast
2.49929e-28	0.532395	0.718	0.515	6.6486e-24	WWC1	Jamaican fruit bat	Acinar_i	WWC1	fast
1.55349e-23	0.530736	0.606	0.394	4.13261e-19	LOC119051777	Jamaican fruit bat	Acinar_i	LOC119051777	fast
5.34899e-30	0.525901	0.542	0.302	1.42294e-25	OG0018155	Jamaican fruit bat	Acinar_i	ITGA1	fast
1.50234e-27	0.52559	0.385	0.177	3.99652e-23	OG0021575	Jamaican fruit bat	Acinar_i	CC2D2A	fast
2.73875e-24	0.525538	0.697	0.498	7.28562e-20	MAML3	Jamaican fruit bat	Acinar_i	MAML3	fast
5.3764e-29	0.525214	0.512	0.281	1.43023e-24	CEP112	Jamaican fruit bat	Acinar_i	CEP112	fast
3.15633e-27	0.522332	0.818	0.638	8.39647e-23	KIF1B	Jamaican fruit bat	Acinar_i	KIF1B	fast
2.07447e-33	0.521243	0.311	0.098	5.51849e-29	EPHA1	Jamaican fruit bat	Acinar_i	EPHA1	fast
9.92998e-29	0.51886	0.391	0.178	2.64157e-24	FKBP4	Jamaican fruit bat	Acinar_i	FKBP4	fast
9.42892e-28	0.518832	0.298	0.109	2.50828e-23	LOC119046899	Jamaican fruit bat	Acinar_i	LOC119046899	fast
1.22034e-27	0.514748	0.543	0.31	3.24635e-23	OG0020836	Jamaican fruit bat	Acinar_i	PTPRJ	fast
2.46301e-31	0.514067	0.882	0.708	6.5521e-27	LRBA	Jamaican fruit bat	Acinar_i	LRBA	fast
4.24523e-54	0.508243	0.977	0.924	1.12932e-49	OG0016916	Jamaican fruit bat	Acinar_i	GMDS	fast
1.99237e-27	0.505718	0.915	0.786	5.30011e-23	LOC119065965	Jamaican fruit bat	Acinar_i	LOC119065965	fast
1.70818e-41	0.505209	0.914	0.786	4.54411e-37	IQGAP2	Jamaican fruit bat	Acinar_i	IQGAP2	fast
3.25673e-18	0.503263	0.762	0.636	8.66356e-14	SLC41A2	Jamaican fruit bat	Acinar_i	SLC41A2	fast
1.23237e-26	0.502043	0.525	0.296	3.27836e-22	OG0012688	Jamaican fruit bat	Acinar_i	HSPA4	fast
5.62318e-27	0.500766	0.365	0.161	1.49588e-22	OG0020999	Jamaican fruit bat	Acinar_i	ABR	fast
8.3332e-43	0.50054	0.876	0.674	2.2168e-38	CLK1	Jamaican fruit bat	Acinar_i	CLK1	fast
7.72424e-19	0.500225	0.324	0.165	2.0548e-14	OG0012158	Jamaican fruit bat	Acinar_i	ETV6	fast
2.96407e-32	0.499891	0.821	0.629	7.88503e-28	RREB1	Jamaican fruit bat	Acinar_i	RREB1	fast
3.55352e-22	0.499517	0.385	0.198	9.45308e-18	SLC39A8	Jamaican fruit bat	Acinar_i	SLC39A8	fast
3.28215e-47	0.496122	0.936	0.824	8.73119e-43	DLG1	Jamaican fruit bat	Acinar_i	DLG1	fast
7.98201e-21	0.494293	0.272	0.115	2.12337e-16	KIF26B	Jamaican fruit bat	Acinar_i	KIF26B	fast
5.64122e-29	0.49227	0.394	0.182	1.50068e-24	LOC119061833	Jamaican fruit bat	Acinar_i	LOC119061833	fast
2.38704e-33	0.492054	0.567	0.307	6.35002e-29	FTH1	Jamaican fruit bat	Acinar_i	FTH1	fast
3.62114e-30	0.491452	0.685	0.459	9.63295e-26	OG0011922	Jamaican fruit bat	Acinar_i	USP33	fast
9.68821e-29	0.488175	0.695	0.474	2.57726e-24	OG0013279	Jamaican fruit bat	Acinar_i	EPB41L4A	fast
1.04006e-33	0.487089	0.917	0.794	2.76677e-29	BAZ2B	Jamaican fruit bat	Acinar_i	BAZ2B	fast
9.55638e-31	0.483715	0.893	0.747	2.54219e-26	SERPINI2	Jamaican fruit bat	Acinar_i	SERPINI2	fast
1.43675e-21	0.483562	0.712	0.526	3.82203e-17	PELI2	Jamaican fruit bat	Acinar_i	PELI2	fast
5.29144e-33	0.483295	0.882	0.699	1.40763e-28	KIF13A	Jamaican fruit bat	Acinar_i	KIF13A	fast
1.82464e-24	0.482678	0.41	0.203	4.8539e-20	TTC39A	Jamaican fruit bat	Acinar_i	TTC39A	fast
4.27831e-25	0.481045	0.341	0.148	1.13811e-20	FGD4	Jamaican fruit bat	Acinar_i	FGD4	fast
7.53559e-23	0.480672	0.333	0.149	2.00462e-18	ACVR1C	Jamaican fruit bat	Acinar_i	ACVR1C	fast
1.30407e-17	0.478248	0.537	0.364	3.4691e-13	COMMD10	Jamaican fruit bat	Acinar_i	COMMD10	fast
3.11712e-27	0.476261	0.291	0.104	8.29218e-23	OG0011839	Jamaican fruit bat	Acinar_i	RAB8B	fast
1.44896e-25	0.47539	0.771	0.602	3.85451e-21	MRTFB	Jamaican fruit bat	Acinar_i	MRTFB	fast
8.50038e-26	0.474679	0.594	0.361	2.26127e-21	FER	Jamaican fruit bat	Acinar_i	FER	fast
9.99263e-24	0.473276	0.521	0.304	2.65824e-19	FGFR1	Jamaican fruit bat	Acinar_i	FGFR1	fast
1.67921e-22	0.472367	0.625	0.422	4.46702e-18	CPEB4	Jamaican fruit bat	Acinar_i	CPEB4	fast
6.53305e-24	0.47183	0.25	0.086	1.73792e-19	COL4A4	Jamaican fruit bat	Acinar_i	COL4A4	fast
8.13784e-33	0.471646	0.855	0.671	2.16483e-28	LOC119039090	Jamaican fruit bat	Acinar_i	LOC119039090	fast
1.9345e-24	0.471503	0.702	0.51	5.14617e-20	NCOA2	Jamaican fruit bat	Acinar_i	NCOA2	fast
2.3093e-21	0.470318	0.27	0.111	6.14321e-17	NEDD4L	Jamaican fruit bat	Acinar_i	NEDD4L	fast
2.36965e-24	0.469903	0.431	0.222	6.30374e-20	PPFIBP2	Jamaican fruit bat	Acinar_i	PPFIBP2	fast
1.1521e-17	0.468242	0.406	0.235	3.06481e-13	OG0012652	Jamaican fruit bat	Acinar_i	ARHGEF26	fast
2.0366e-24	0.466007	0.587	0.362	5.41777e-20	MYO6	Jamaican fruit bat	Acinar_i	MYO6	fast
4.03832e-18	0.465947	0.39	0.22	1.07428e-13	OG0021125	Jamaican fruit bat	Acinar_i	OSBPL1A	fast
5.52932e-21	0.464368	0.669	0.472	1.47091e-16	MEIS1	Jamaican fruit bat	Acinar_i	MEIS1	fast
1.35842e-23	0.463552	0.566	0.353	3.61368e-19	OG0019090	Jamaican fruit bat	Acinar_i	SYTL5	fast
3.60383e-21	0.46014	0.452	0.261	9.5869e-17	OG0013993	Jamaican fruit bat	Acinar_i	DPYD	fast
6.42568e-23	0.460015	0.49	0.288	1.70936e-18	APC	Jamaican fruit bat	Acinar_i	APC	fast
3.13337e-20	0.459636	0.38	0.202	8.33538e-16	OG0014308	Jamaican fruit bat	Acinar_i	CRPPA	fast
6.84011e-28	0.457023	0.32	0.122	1.81961e-23	LOC119060834	Jamaican fruit bat	Acinar_i	LOC119060834	fast
1.22214e-25	0.45698	0.268	0.091	3.25113e-21	CDC42EP1	Jamaican fruit bat	Acinar_i	CDC42EP1	fast
1.64396e-17	0.455776	0.373	0.209	4.37325e-13	OG0014000	Jamaican fruit bat	Acinar_i	TACR1	fast
1.63473e-24	0.454063	0.791	0.601	4.3487e-20	SVIL	Jamaican fruit bat	Acinar_i	SVIL	fast
1.39892e-26	0.453731	0.885	0.738	3.72141e-22	DTNB	Jamaican fruit bat	Acinar_i	DTNB	fast
7.41032e-18	0.453566	0.605	0.416	1.97129e-13	LOC119039069	Jamaican fruit bat	Acinar_i	LOC119039069	fast
6.84595e-29	0.453184	0.829	0.639	1.82116e-24	RAPGEF5	Jamaican fruit bat	Acinar_i	RAPGEF5	fast
1.65639e-18	0.452396	0.49	0.304	4.40633e-14	COLEC12	Jamaican fruit bat	Acinar_i	COLEC12	fast
8.59994e-22	0.451218	0.545	0.343	2.28776e-17	FLNB	Jamaican fruit bat	Acinar_i	FLNB	fast
4.58224e-25	0.450928	0.847	0.685	1.21897e-20	DENND4A	Jamaican fruit bat	Acinar_i	DENND4A	fast
4.34741e-27	0.450462	0.78	0.588	1.1565e-22	CCNT2	Jamaican fruit bat	Acinar_i	CCNT2	fast
2.15228e-16	0.450293	0.307	0.161	5.72549e-12	HDAC9	Jamaican fruit bat	Acinar_i	HDAC9	fast
1.86507e-29	0.450036	0.475	0.25	4.96147e-25	C2CD5	Jamaican fruit bat	Acinar_i	C2CD5	fast
6.52899e-20	0.448049	0.53	0.337	1.73684e-15	ZNF25	Jamaican fruit bat	Acinar_i	ZNF25	fast
2.10656e-20	0.447959	0.395	0.209	5.60387e-16	LOC119052111	Jamaican fruit bat	Acinar_i	LOC119052111	fast
1.06019e-20	0.447286	0.552	0.349	2.82033e-16	ERCC6L2	Jamaican fruit bat	Acinar_i	ERCC6L2	fast
2.90468e-23	0.446847	0.434	0.23	7.72704e-19	GDPD5	Jamaican fruit bat	Acinar_i	GDPD5	fast
5.83462e-23	0.444637	0.651	0.438	1.55213e-18	OG0015606	Jamaican fruit bat	Acinar_i	LOC119048330	fast
2.63324e-17	0.444179	0.324	0.169	7.00495e-13	FRMD6	Jamaican fruit bat	Acinar_i	FRMD6	fast
8.62224e-20	0.444057	0.573	0.363	2.29369e-15	OG0017940	Jamaican fruit bat	Acinar_i	TBC1D8	fast
2.34762e-23	0.443976	0.452	0.251	6.24513e-19	SPATA13	Jamaican fruit bat	Acinar_i	SPATA13	fast
3.68521e-20	0.44257	0.826	0.673	9.8034e-16	OG0015783	Jamaican fruit bat	Acinar_i	LOC119052845	fast
4.60943e-25	0.442312	0.302	0.12	1.2262e-20	OG0021388	Jamaican fruit bat	Acinar_i	AIDA	fast
4.35899e-27	0.441361	0.325	0.131	1.15958e-22	GLCE	Jamaican fruit bat	Acinar_i	GLCE	fast
3.23631e-17	0.441275	0.535	0.363	8.60924e-13	TLN2	Jamaican fruit bat	Acinar_i	TLN2	fast
6.33505e-26	0.44102	0.427	0.214	1.68525e-21	EIF4E3	Jamaican fruit bat	Acinar_i	EIF4E3	fast
6.91791e-21	0.440589	0.422	0.235	1.8403e-16	OG0021319	Jamaican fruit bat	Acinar_i	ACACA	fast
1.15464e-13	0.439964	0.287	0.154	3.07157e-09	AKT3	Jamaican fruit bat	Acinar_i	AKT3	fast
8.75753e-21	0.438582	0.421	0.233	2.32968e-16	FOXN2	Jamaican fruit bat	Acinar_i	FOXN2	fast
2.2279e-20	0.438202	0.552	0.353	5.92666e-16	PLPP1	Jamaican fruit bat	Acinar_i	PLPP1	fast
1.83745e-20	0.437953	0.609	0.406	4.88797e-16	PTPN3	Jamaican fruit bat	Acinar_i	PTPN3	fast
7.47802e-23	0.437801	0.772	0.576	1.9893e-18	SLC16A7	Jamaican fruit bat	Acinar_i	SLC16A7	fast
3.97773e-31	0.437707	0.502	0.255	1.05815e-26	OG0013331	Jamaican fruit bat	Acinar_i	MYH9	fast
1.90971e-27	0.437427	0.681	0.465	5.08022e-23	LOC119044136	Jamaican fruit bat	Acinar_i	LOC119044136	fast
1.18511e-24	0.437104	0.394	0.191	3.15264e-20	BCKDHA	Jamaican fruit bat	Acinar_i	BCKDHA	fast
6.49055e-20	0.435781	0.729	0.547	1.72662e-15	ELL2	Jamaican fruit bat	Acinar_i	ELL2	fast
5.07282e-24	0.435224	0.418	0.208	1.34947e-19	KCNQ5	Jamaican fruit bat	Acinar_i	KCNQ5	fast
1.14585e-16	0.433554	0.431	0.266	3.04818e-12	CAST	Jamaican fruit bat	Acinar_i	CAST	fast
3.09223e-31	0.433272	0.251	0.065	8.22594e-27	TPCN1	Jamaican fruit bat	Acinar_i	TPCN1	fast
8.25521e-22	0.432485	0.253	0.095	2.19605e-17	MATN4	Jamaican fruit bat	Acinar_i	MATN4	fast
2.76427e-20	0.432354	0.732	0.557	7.35352e-16	HIVEP3	Jamaican fruit bat	Acinar_i	HIVEP3	fast
1.45444e-19	0.431545	0.675	0.512	3.86911e-15	RNF19A	Jamaican fruit bat	Acinar_i	RNF19A	fast
6.49644e-20	0.429648	0.724	0.544	1.72818e-15	ECE1	Jamaican fruit bat	Acinar_i	ECE1	fast
6.58305e-36	0.429163	0.974	0.929	1.75122e-31	LOC119050005	Jamaican fruit bat	Acinar_i	LOC119050005	fast
5.47816e-19	0.427322	0.371	0.194	1.4573e-14	NETO1	Jamaican fruit bat	Acinar_i	NETO1	fast
2.87515e-20	0.425548	0.539	0.334	7.64848e-16	NALCN	Jamaican fruit bat	Acinar_i	NALCN	fast
2.98306e-23	0.421686	0.759	0.575	7.93553e-19	STXBP5	Jamaican fruit bat	Acinar_i	STXBP5	fast
1.93717e-27	0.421095	0.541	0.308	5.15325e-23	MAGI1	Jamaican fruit bat	Acinar_i	MAGI1	fast
7.20696e-19	0.418757	0.611	0.414	1.91719e-14	ERBB4	Jamaican fruit bat	Acinar_i	ERBB4	fast
9.62968e-17	0.41866	0.352	0.194	2.56169e-12	NUBPL	Jamaican fruit bat	Acinar_i	NUBPL	fast
1.35144e-26	0.418001	0.272	0.095	3.5951e-22	OG0013381	Jamaican fruit bat	Acinar_i	PTMS	fast
9.17859e-17	0.416352	0.374	0.213	2.44169e-12	ACADSB	Jamaican fruit bat	Acinar_i	ACADSB	fast
1.57774e-25	0.416333	0.885	0.761	4.1971e-21	DOCK9	Jamaican fruit bat	Acinar_i	DOCK9	fast
2.31339e-13	0.415907	0.404	0.268	6.15407e-09	OG0017204	Jamaican fruit bat	Acinar_i	LPIN2	fast
9.63622e-24	0.41566	0.818	0.639	2.56343e-19	BCAS3	Jamaican fruit bat	Acinar_i	BCAS3	fast
1.83343e-15	0.41545	0.462	0.302	4.87729e-11	LOC119049901	Jamaican fruit bat	Acinar_i	LOC119049901	fast
3.66736e-19	0.415045	0.279	0.122	9.75591e-15	SMARCA1	Jamaican fruit bat	Acinar_i	SMARCA1	fast
5.98512e-19	0.414789	0.478	0.29	1.59216e-14	ACTN1	Jamaican fruit bat	Acinar_i	ACTN1	fast
2.07459e-22	0.414293	0.283	0.112	5.51883e-18	LOC119065752	Jamaican fruit bat	Acinar_i	LOC119065752	fast
8.36344e-25	0.413541	0.268	0.092	2.22484e-20	LOC119059004	Jamaican fruit bat	Acinar_i	LOC119059004	fast
1.15211e-23	0.41183	0.378	0.181	3.06484e-19	CIZ1	Jamaican fruit bat	Acinar_i	CIZ1	fast
2.45978e-20	0.411636	0.5	0.299	6.5435e-16	PHACTR2	Jamaican fruit bat	Acinar_i	PHACTR2	fast
1.30052e-22	0.410451	0.935	0.832	3.45964e-18	RGS7	Jamaican fruit bat	Acinar_i	RGS7	fast
8.59132e-20	0.408225	0.339	0.165	2.28546e-15	USP40	Jamaican fruit bat	Acinar_i	USP40	fast
1.65803e-19	0.404699	0.782	0.617	4.41069e-15	TBL1XR1	Jamaican fruit bat	Acinar_i	TBL1XR1	fast
3.93173e-22	0.403517	0.899	0.774	1.04592e-17	JMJD1C	Jamaican fruit bat	Acinar_i	JMJD1C	fast
3.20271e-14	0.403494	0.859	0.781	8.51984e-10	LRMDA	Jamaican fruit bat	Acinar_i	LRMDA	fast
3.82657e-20	0.402473	0.274	0.115	1.01794e-15	LOC119057373	Jamaican fruit bat	Acinar_i	LOC119057373	fast
1.21863e-19	0.401556	0.688	0.492	3.24181e-15	DIP2C	Jamaican fruit bat	Acinar_i	DIP2C	fast
5.93092e-19	0.400774	0.489	0.294	1.57774e-14	HPN	Jamaican fruit bat	Acinar_i	HPN	fast
3.16554e-17	0.400287	0.678	0.525	8.42097e-13	OG0015253	Jamaican fruit bat	Acinar_i	INTS6	fast
3.6084e-18	0.399237	0.428	0.244	9.59907e-14	EDA	Jamaican fruit bat	Acinar_i	EDA	fast
7.85617e-17	0.398247	0.496	0.326	2.0899e-12	OG0012887	Jamaican fruit bat	Acinar_i	FRMD5	fast
2.07009e-10	0.398206	0.305	0.191	5.50685e-06	TBC1D4	Jamaican fruit bat	Acinar_i	TBC1D4	fast
4.18456e-43	0.397973	0.988	0.956	1.11318e-38	CPA1	Jamaican fruit bat	Acinar_i	CPA1	fast
8.9219e-48	0.397004	0.994	0.979	2.3734e-43	LOC119048943	Jamaican fruit bat	Acinar_i	LOC119048943	fast
3.74812e-16	0.396211	0.542	0.373	9.97074e-12	RORA	Jamaican fruit bat	Acinar_i	RORA	fast
5.92033e-27	0.39582	0.913	0.787	1.57493e-22	GNB5	Jamaican fruit bat	Acinar_i	GNB5	fast
4.65431e-20	0.395007	0.89	0.772	1.23814e-15	EGF	Jamaican fruit bat	Acinar_i	EGF	fast
5.01197e-16	0.394311	0.692	0.52	1.33328e-11	PBX3	Jamaican fruit bat	Acinar_i	PBX3	fast
1.07376e-24	0.394143	0.585	0.36	2.85642e-20	KAT2B	Jamaican fruit bat	Acinar_i	KAT2B	fast
2.8202e-19	0.394138	0.396	0.218	7.50229e-15	CD99	Jamaican fruit bat	Acinar_i	CD99	fast
4.21792e-16	0.39238	0.642	0.472	1.12205e-11	EXOC1	Jamaican fruit bat	Acinar_i	EXOC1	fast
4.55832e-28	0.392187	0.946	0.853	1.2126e-23	ERO1B	Jamaican fruit bat	Acinar_i	ERO1B	fast
2.36721e-18	0.391694	0.745	0.565	6.29724e-14	LOC119063652	Jamaican fruit bat	Acinar_i	LOC119063652	fast
8.77191e-20	0.39108	0.542	0.342	2.3335e-15	LYST	Jamaican fruit bat	Acinar_i	LYST	fast
4.85951e-17	0.388406	0.496	0.325	1.29273e-12	SHANK2	Jamaican fruit bat	Acinar_i	SHANK2	fast
4.23349e-17	0.386363	0.431	0.257	1.12619e-12	DENND2B	Jamaican fruit bat	Acinar_i	DENND2B	fast
1.98931e-21	0.384828	0.488	0.297	5.29196e-17	LOC119047237	Jamaican fruit bat	Acinar_i	LOC119047237	fast
3.72927e-17	0.384451	0.725	0.544	9.9206e-13	ARHGAP29	Jamaican fruit bat	Acinar_i	ARHGAP29	fast
5.9939e-26	0.383877	0.409	0.197	1.5945e-21	SQSTM1	Jamaican fruit bat	Acinar_i	SQSTM1	fast
1.53353e-13	0.382883	0.572	0.413	4.07949e-09	PTPN21	Jamaican fruit bat	Acinar_i	PTPN21	fast
1.34837e-19	0.382423	0.453	0.274	3.58693e-15	HSP90AB1	Jamaican fruit bat	Acinar_i	HSP90AB1	fast
3.86668e-19	0.382365	0.474	0.279	1.02862e-14	SYBU	Jamaican fruit bat	Acinar_i	SYBU	fast
1.51849e-10	0.381493	0.539	0.405	4.03948e-06	IFRD1	Jamaican fruit bat	Acinar_i	IFRD1	fast
6.11168e-26	0.381326	0.551	0.316	1.62583e-21	OG0018578	Jamaican fruit bat	Acinar_i	GGT1	fast
1.35418e-22	0.381042	0.736	0.559	3.60239e-18	ARHGAP12	Jamaican fruit bat	Acinar_i	ARHGAP12	fast
5.17393e-16	0.380235	0.401	0.237	1.37637e-11	CALCOCO1	Jamaican fruit bat	Acinar_i	CALCOCO1	fast
1.99921e-18	0.379918	0.388	0.213	5.31831e-14	ACSL3	Jamaican fruit bat	Acinar_i	ACSL3	fast
2.12848e-19	0.379087	0.574	0.392	5.66219e-15	OG0015258	Jamaican fruit bat	Acinar_i	FOXO1	fast
6.46557e-17	0.377717	0.476	0.307	1.71997e-12	OG0015968	Jamaican fruit bat	Acinar_i	CAMK2D	fast
5.84318e-19	0.377348	0.26	0.108	1.5544e-14	EPS8L2	Jamaican fruit bat	Acinar_i	EPS8L2	fast
1.76776e-15	0.376529	0.274	0.135	4.7026e-11	ATXN7L1	Jamaican fruit bat	Acinar_i	ATXN7L1	fast
4.44238e-18	0.374341	0.81	0.66	1.18176e-13	ELAPOR1	Jamaican fruit bat	Acinar_i	ELAPOR1	fast
1.94322e-18	0.373514	0.586	0.399	5.16935e-14	PCMTD1	Jamaican fruit bat	Acinar_i	PCMTD1	fast
1.25375e-14	0.372007	0.832	0.725	3.33522e-10	LOC119056213	Jamaican fruit bat	Acinar_i	LOC119056213	fast
4.93398e-13	0.372004	0.403	0.253	1.31254e-08	DNAJC6	Jamaican fruit bat	Acinar_i	DNAJC6	fast
1.1356e-11	0.371941	0.463	0.324	3.02092e-07	ENAH	Jamaican fruit bat	Acinar_i	ENAH	fast
1.38406e-12	0.371868	0.432	0.282	3.68189e-08	BTRC	Jamaican fruit bat	Acinar_i	BTRC	fast
1.82638e-17	0.367535	0.47	0.294	4.85853e-13	OG0012306	Jamaican fruit bat	Acinar_i	ARHGAP26	fast
4.15447e-17	0.366659	0.293	0.14	1.10517e-12	OG0017319	Jamaican fruit bat	Acinar_i	FRK	fast
9.06756e-17	0.366525	0.302	0.149	2.41215e-12	OG0019162	Jamaican fruit bat	Acinar_i	SORL1	fast
8.07021e-20	0.365582	0.776	0.591	2.14684e-15	HACL1	Jamaican fruit bat	Acinar_i	HACL1	fast
9.01975e-16	0.365313	0.832	0.698	2.39943e-11	LOC119043667	Jamaican fruit bat	Acinar_i	LOC119043667	fast
1.84785e-16	0.364582	0.42	0.251	4.91565e-12	DIXDC1	Jamaican fruit bat	Acinar_i	DIXDC1	fast
1.72698e-20	0.364332	0.414	0.222	4.59411e-16	OG0017561	Jamaican fruit bat	Acinar_i	KIZ	fast
6.37636e-11	0.363569	0.355	0.226	1.69624e-06	SGMS2	Jamaican fruit bat	Acinar_i	SGMS2	fast
1.89254e-13	0.362286	0.713	0.547	5.03454e-09	RBM47	Jamaican fruit bat	Acinar_i	RBM47	fast
1.31431e-16	0.362284	0.849	0.716	3.49632e-12	OG0016384	Jamaican fruit bat	Acinar_i	PPP3CA	fast
3.81168e-15	0.361127	0.593	0.427	1.01398e-10	YWHAZ	Jamaican fruit bat	Acinar_i	YWHAZ	fast
6.6294e-17	0.360692	0.497	0.313	1.76355e-12	CCDC186	Jamaican fruit bat	Acinar_i	CCDC186	fast
7.99266e-10	0.35989	0.29	0.177	2.12621e-05	SLC25A18	Jamaican fruit bat	Acinar_i	SLC25A18	fast
1.23753e-11	0.359689	0.652	0.511	3.29207e-07	CREB3L2	Jamaican fruit bat	Acinar_i	CREB3L2	fast
3.61732e-17	0.359535	0.736	0.576	9.62279e-13	CHD6	Jamaican fruit bat	Acinar_i	CHD6	fast
4.39482e-11	0.358083	0.488	0.346	1.16911e-06	SHTN1	Jamaican fruit bat	Acinar_i	SHTN1	fast
4.93797e-14	0.356903	0.735	0.583	1.3136e-09	OG0019279	Jamaican fruit bat	Acinar_i	PHLPP1	fast
2.41237e-14	0.356575	0.449	0.29	6.41738e-10	TRIM2	Jamaican fruit bat	Acinar_i	TRIM2	fast
9.25595e-22	0.356368	0.326	0.15	2.46227e-17	OG0020889	Jamaican fruit bat	Acinar_i	AGL	fast
7.17376e-20	0.356294	0.726	0.55	1.90836e-15	WDFY3	Jamaican fruit bat	Acinar_i	WDFY3	fast
1.15215e-14	0.354358	0.291	0.152	3.06495e-10	NMNAT3	Jamaican fruit bat	Acinar_i	NMNAT3	fast
9.61359e-18	0.352652	0.496	0.322	2.55741e-13	PTPRK	Jamaican fruit bat	Acinar_i	PTPRK	fast
3.49859e-15	0.351988	0.587	0.413	9.30695e-11	RPS6KC1	Jamaican fruit bat	Acinar_i	RPS6KC1	fast
4.7287e-15	0.349643	0.655	0.489	1.25793e-10	PRKN	Jamaican fruit bat	Acinar_i	PRKN	fast
3.74566e-13	0.348228	0.675	0.508	9.9642e-09	OG0019796	Jamaican fruit bat	Acinar_i	SOX5	fast
6.30484e-22	0.348	0.259	0.097	1.67721e-17	AGO4	Jamaican fruit bat	Acinar_i	AGO4	fast
4.21982e-18	0.34638	0.787	0.636	1.12256e-13	UBE2G1	Jamaican fruit bat	Acinar_i	UBE2G1	fast
7.57209e-17	0.346122	0.279	0.134	2.01433e-12	LOC119043912	Jamaican fruit bat	Acinar_i	LOC119043912	fast
5.63173e-15	0.345841	0.669	0.507	1.49815e-10	CLSTN1	Jamaican fruit bat	Acinar_i	CLSTN1	fast
1.59306e-13	0.345819	0.526	0.364	4.23786e-09	OG0015252	Jamaican fruit bat	Acinar_i	WDFY2	fast
5.35308e-16	0.343788	0.889	0.773	1.42403e-11	EXOC4	Jamaican fruit bat	Acinar_i	EXOC4	fast
9.88554e-16	0.343736	0.743	0.589	2.62975e-11	TTLL5	Jamaican fruit bat	Acinar_i	TTLL5	fast
6.72645e-20	0.343595	0.424	0.234	1.78937e-15	PPP1R13B	Jamaican fruit bat	Acinar_i	PPP1R13B	fast
4.06113e-13	0.342293	0.378	0.233	1.08034e-08	DYNC2H1	Jamaican fruit bat	Acinar_i	DYNC2H1	fast
7.24381e-10	0.34163	0.771	0.653	1.927e-05	OG0020681	Jamaican fruit bat	Acinar_i	RAPGEF2	fast
1.40267e-22	0.34132	0.731	0.547	3.73139e-18	RASA1	Jamaican fruit bat	Acinar_i	RASA1	fast
1.16978e-14	0.340809	0.981	0.925	3.11184e-10	PDCD4	Jamaican fruit bat	Acinar_i	PDCD4	fast
1.02743e-13	0.340698	0.268	0.14	2.73318e-09	SLC44A3	Jamaican fruit bat	Acinar_i	SLC44A3	fast
4.10767e-14	0.339553	0.642	0.481	1.09272e-09	OG0012172	Jamaican fruit bat	Acinar_i	LMO3	fast
3.10324e-09	0.337412	0.39	0.264	8.25525e-05	YES1	Jamaican fruit bat	Acinar_i	YES1	fast
3.79385e-15	0.337374	0.664	0.483	1.00924e-10	OG0019493	Jamaican fruit bat	Acinar_i	PAPLN	fast
1.51754e-14	0.337328	0.454	0.284	4.03696e-10	GATA6	Jamaican fruit bat	Acinar_i	GATA6	fast
9.82024e-12	0.337083	0.371	0.232	2.61238e-07	LOC119057914	Jamaican fruit bat	Acinar_i	LOC119057914	fast
2.7984e-16	0.336966	0.657	0.473	7.44429e-12	RBFOX2	Jamaican fruit bat	Acinar_i	RBFOX2	fast
4.78771e-11	0.3357	0.454	0.308	1.27363e-06	ADAMTS19	Jamaican fruit bat	Acinar_i	ADAMTS19	fast
7.54341e-11	0.335359	0.355	0.228	2.0067e-06	RPS6KA6	Jamaican fruit bat	Acinar_i	RPS6KA6	fast
5.33016e-15	0.334269	0.375	0.219	1.41793e-10	OG0018899	Jamaican fruit bat	Acinar_i	PIK3C3	fast
2.18199e-27	0.332856	0.946	0.855	5.80454e-23	OG0013318	Jamaican fruit bat	Acinar_i	DDX17	fast
1.18542e-16	0.332672	0.573	0.394	3.15346e-12	CLK4	Jamaican fruit bat	Acinar_i	CLK4	fast
2.49604e-15	0.332207	0.377	0.219	6.63996e-11	SH3D19	Jamaican fruit bat	Acinar_i	SH3D19	fast
6.2639e-22	0.331936	0.311	0.136	1.66632e-17	CSGALNACT1	Jamaican fruit bat	Acinar_i	CSGALNACT1	fast
1.45957e-10	0.331606	0.256	0.146	3.88275e-06	OG0019323	Jamaican fruit bat	Acinar_i	MCCC2	fast
2.67347e-16	0.331088	0.333	0.176	7.11197e-12	OG0013410	Jamaican fruit bat	Acinar_i	LURAP1L	fast
4.21119e-20	0.330488	0.624	0.43	1.12026e-15	SOX6	Jamaican fruit bat	Acinar_i	SOX6	fast
9.11375e-12	0.329782	0.276	0.151	2.42444e-07	LOC119061627	Jamaican fruit bat	Acinar_i	LOC119061627	fast
3.00795e-16	0.32954	0.667	0.482	8.00175e-12	PARN	Jamaican fruit bat	Acinar_i	PARN	fast
4.66836e-13	0.329155	0.28	0.151	1.24188e-08	PALD1	Jamaican fruit bat	Acinar_i	PALD1	fast
6.0895e-16	0.328724	0.488	0.313	1.61993e-11	ZNF827	Jamaican fruit bat	Acinar_i	ZNF827	fast
1.69685e-14	0.328185	0.275	0.14	4.51395e-10	ZNF212	Jamaican fruit bat	Acinar_i	ZNF212	fast
3.34785e-16	0.327318	0.263	0.125	8.90595e-12	LOC119043870	Jamaican fruit bat	Acinar_i	LOC119043870	fast
2.32559e-11	0.326005	0.555	0.4	6.18654e-07	ATG7	Jamaican fruit bat	Acinar_i	ATG7	fast
1.38979e-12	0.325746	0.563	0.412	3.69712e-08	ACYP2	Jamaican fruit bat	Acinar_i	ACYP2	fast
9.20707e-13	0.324778	0.291	0.162	2.44927e-08	SRGAP2	Jamaican fruit bat	Acinar_i	SRGAP2	fast
3.86062e-17	0.324488	0.313	0.155	1.027e-12	ANO8	Jamaican fruit bat	Acinar_i	ANO8	fast
6.30445e-27	0.324417	0.984	0.931	1.67711e-22	LOC119046947	Jamaican fruit bat	Acinar_i	LOC119046947	fast
4.17279e-20	0.324411	0.737	0.546	1.11005e-15	CDC42SE2	Jamaican fruit bat	Acinar_i	CDC42SE2	fast
2.11214e-11	0.324085	0.321	0.196	5.61871e-07	DERL3	Jamaican fruit bat	Acinar_i	DERL3	fast
8.60149e-09	0.323531	0.423	0.301	0.000228817	FIGN	Jamaican fruit bat	Acinar_i	FIGN	fast
1.03902e-16	0.322968	0.431	0.251	2.76399e-12	CALM2	Jamaican fruit bat	Acinar_i	CALM2	fast
1.47172e-21	0.32187	0.952	0.879	3.91506e-17	PSD3	Jamaican fruit bat	Acinar_i	PSD3	fast
1.89137e-10	0.320439	0.405	0.274	5.03141e-06	ACVR1	Jamaican fruit bat	Acinar_i	ACVR1	fast
1.84728e-15	0.319495	0.352	0.196	4.91414e-11	JADE3	Jamaican fruit bat	Acinar_i	JADE3	fast
8.02524e-16	0.319141	0.412	0.243	2.13487e-11	OG0012853	Jamaican fruit bat	Acinar_i	RAB24	fast
3.24493e-17	0.318821	0.831	0.658	8.63217e-13	ANK3	Jamaican fruit bat	Acinar_i	ANK3	fast
6.02951e-22	0.31869	0.924	0.842	1.60397e-17	VPS13B	Jamaican fruit bat	Acinar_i	VPS13B	fast
3.61511e-10	0.318616	0.369	0.243	9.61692e-06	OG0015662	Jamaican fruit bat	Acinar_i	NPEPPS	fast
4.81382e-17	0.318051	0.42	0.239	1.28057e-12	SYTL4	Jamaican fruit bat	Acinar_i	SYTL4	fast
2.46171e-18	0.317826	0.954	0.891	6.54863e-14	SORBS2	Jamaican fruit bat	Acinar_i	SORBS2	fast
1.23786e-14	0.317693	0.342	0.191	3.29295e-10	OG0018781	Jamaican fruit bat	Acinar_i	GK5	fast
4.06401e-13	0.317531	0.688	0.537	1.08111e-08	ANO6	Jamaican fruit bat	Acinar_i	ANO6	fast
9.6752e-12	0.316488	0.743	0.609	2.5738e-07	ADCY9	Jamaican fruit bat	Acinar_i	ADCY9	fast
1.69122e-23	0.316255	0.423	0.216	4.49899e-19	OG0013514	Jamaican fruit bat	Acinar_i	DDIT4	fast
6.38467e-16	0.316044	0.765	0.596	1.69845e-11	OG0011935	Jamaican fruit bat	Acinar_i	USP24	fast
5.33817e-17	0.315072	0.673	0.49	1.42006e-12	PDLIM5	Jamaican fruit bat	Acinar_i	PDLIM5	fast
3.01268e-08	0.314148	0.457	0.34	0.000801433	TNFRSF21	Jamaican fruit bat	Acinar_i	TNFRSF21	fast
1.08269e-10	0.313089	0.331	0.202	2.88016e-06	LOC119063941	Jamaican fruit bat	Acinar_i	LOC119063941	fast
1.99831e-13	0.311929	0.64	0.492	5.31589e-09	EIF5B	Jamaican fruit bat	Acinar_i	EIF5B	fast
1.63143e-13	0.309726	0.461	0.296	4.33993e-09	HDAC4	Jamaican fruit bat	Acinar_i	HDAC4	fast
4.28362e-17	0.30794	0.344	0.183	1.13953e-12	SIGIRR	Jamaican fruit bat	Acinar_i	SIGIRR	fast
2.09263e-11	0.307899	0.567	0.416	5.5668e-07	OG0017714	Jamaican fruit bat	Acinar_i	BABAM2	fast
1.68489e-16	0.307842	0.453	0.282	4.48215e-12	OG0012784	Jamaican fruit bat	Acinar_i	P2RX4	fast
2.56089e-13	0.307028	0.375	0.225	6.81248e-09	OG0020663	Jamaican fruit bat	Acinar_i	RALGPS2	fast
2.86409e-12	0.306629	0.475	0.31	7.61906e-08	AUTS2	Jamaican fruit bat	Acinar_i	AUTS2	fast
3.65615e-13	0.305951	0.525	0.361	9.72609e-09	OG0012630	Jamaican fruit bat	Acinar_i	EPB41L4B	fast
1.91108e-12	0.305858	0.799	0.651	5.08385e-08	MAP2K5	Jamaican fruit bat	Acinar_i	MAP2K5	fast
4.80773e-09	0.30573	0.361	0.243	0.000127895	TMTC4	Jamaican fruit bat	Acinar_i	TMTC4	fast
3.0993e-11	0.305018	0.813	0.694	8.24475e-07	USP9X	Jamaican fruit bat	Acinar_i	USP9X	fast
1.00179e-07	0.304669	0.289	0.191	0.00266497	OG0018359	Jamaican fruit bat	Acinar_i	TCF7L1	fast
5.51258e-14	0.304437	0.302	0.162	1.46646e-09	PPFIA3	Jamaican fruit bat	Acinar_i	PPFIA3	fast
1.79002e-11	0.304091	0.338	0.203	4.7618e-07	ZNF286A	Jamaican fruit bat	Acinar_i	ZNF286A	fast
5.62551e-19	0.30326	0.624	0.422	1.4965e-14	TSC22D1	Jamaican fruit bat	Acinar_i	TSC22D1	fast
1.08386e-09	0.30325	0.544	0.405	2.88329e-05	LOC119058092	Jamaican fruit bat	Acinar_i	LOC119058092	fast
2.63728e-17	0.302649	0.402	0.228	7.0157e-13	OG0020075	Jamaican fruit bat	Acinar_i	SGSM1	fast
1.37458e-11	0.302084	0.354	0.22	3.65665e-07	POMT1	Jamaican fruit bat	Acinar_i	POMT1	fast
1.00704e-12	0.30173	0.304	0.171	2.67892e-08	LOC119042957	Jamaican fruit bat	Acinar_i	LOC119042957	fast
1.37144e-17	0.301714	0.327	0.166	3.64831e-13	ANTXR2	Jamaican fruit bat	Acinar_i	ANTXR2	fast
2.33607e-13	0.30065	0.466	0.312	6.2144e-09	OG0018441	Jamaican fruit bat	Acinar_i	LOC119065191	fast
2.72213e-18	0.300461	0.288	0.13	7.24142e-14	RGS11	Jamaican fruit bat	Acinar_i	RGS11	fast
3.2091e-13	0.300384	0.341	0.195	8.53684e-09	OG0016337	Jamaican fruit bat	Acinar_i	SNX3	fast
9.61493e-10	0.299507	0.287	0.177	2.55776e-05	DOCK5	Jamaican fruit bat	Acinar_i	DOCK5	fast
4.72004e-10	0.299319	0.446	0.313	1.25562e-05	RBBP8	Jamaican fruit bat	Acinar_i	RBBP8	fast
3.92009e-13	0.299204	0.29	0.157	1.04282e-08	LOC119041104	Jamaican fruit bat	Acinar_i	LOC119041104	fast
4.72558e-17	0.299104	0.618	0.43	1.2571e-12	OG0018156	Jamaican fruit bat	Acinar_i	PARP8	fast
4.87719e-13	0.297789	0.664	0.502	1.29743e-08	OG0018358	Jamaican fruit bat	Acinar_i	KCMF1	fast
1.46692e-13	0.297502	0.613	0.447	3.9023e-09	KDM6A	Jamaican fruit bat	Acinar_i	KDM6A	fast
4.28215e-12	0.296962	0.536	0.378	1.13914e-07	CCDC50	Jamaican fruit bat	Acinar_i	CCDC50	fast
1.66594e-12	0.296851	0.689	0.543	4.43173e-08	OG0012693	Jamaican fruit bat	Acinar_i	AFF4	fast
1.89082e-12	0.296623	0.666	0.513	5.02997e-08	TEAD1	Jamaican fruit bat	Acinar_i	TEAD1	fast
2.03074e-13	0.296588	0.501	0.334	5.40218e-09	TEC	Jamaican fruit bat	Acinar_i	TEC	fast
3.43636e-10	0.296443	0.288	0.171	9.14139e-06	ARHGEF37	Jamaican fruit bat	Acinar_i	ARHGEF37	fast
1.18196e-13	0.296326	0.318	0.18	3.14424e-09	TMPRSS6	Jamaican fruit bat	Acinar_i	TMPRSS6	fast
8.74115e-16	0.295855	0.303	0.155	2.32532e-11	OG0019434	Jamaican fruit bat	Acinar_i	TANC1	fast
9.00042e-11	0.295735	0.273	0.158	2.39429e-06	TRIM44	Jamaican fruit bat	Acinar_i	TRIM44	fast
4.46574e-13	0.29503	0.291	0.16	1.18798e-08	PTPRU	Jamaican fruit bat	Acinar_i	PTPRU	fast
7.11797e-13	0.294968	0.303	0.169	1.89352e-08	OG0016952	Jamaican fruit bat	Acinar_i	STIP1	fast
1.53997e-09	0.294096	0.685	0.551	4.09664e-05	UMAD1	Jamaican fruit bat	Acinar_i	UMAD1	fast
5.11172e-11	0.292372	0.302	0.182	1.35982e-06	PRKAR2A	Jamaican fruit bat	Acinar_i	PRKAR2A	fast
6.92882e-12	0.291393	0.255	0.138	1.84321e-07	ZDHHC7	Jamaican fruit bat	Acinar_i	ZDHHC7	fast
2.92031e-12	0.290975	0.722	0.57	7.76861e-08	WDR7	Jamaican fruit bat	Acinar_i	WDR7	fast
1.81444e-11	0.290935	0.602	0.466	4.82678e-07	EVI5	Jamaican fruit bat	Acinar_i	EVI5	fast
1.96155e-12	0.290523	0.839	0.719	5.21812e-08	OG0014419	Jamaican fruit bat	Acinar_i	LGR4	fast
1.88047e-12	0.289482	0.558	0.408	5.00242e-08	KIAA0319L	Jamaican fruit bat	Acinar_i	KIAA0319L	fast
1.78406e-10	0.289444	0.587	0.453	4.74595e-06	PTGES3	Jamaican fruit bat	Acinar_i	PTGES3	fast
2.7916e-12	0.289211	0.278	0.151	7.42621e-08	DPEP1	Jamaican fruit bat	Acinar_i	DPEP1	fast
1.66689e-10	0.288433	0.344	0.214	4.43427e-06	TTC7B	Jamaican fruit bat	Acinar_i	TTC7B	fast
1.00984e-10	0.28778	0.494	0.345	2.68638e-06	SPDYA	Jamaican fruit bat	Acinar_i	SPDYA	fast
8.43029e-23	0.287653	0.476	0.272	2.24263e-18	ITGA6	Jamaican fruit bat	Acinar_i	ITGA6	fast
4.5789e-11	0.286854	0.409	0.278	1.21808e-06	KLHL13	Jamaican fruit bat	Acinar_i	KLHL13	fast
3.31778e-14	0.286712	0.25	0.122	8.82596e-10	MED24	Jamaican fruit bat	Acinar_i	MED24	fast
7.12753e-12	0.28632	0.573	0.419	1.89607e-07	HIPK3	Jamaican fruit bat	Acinar_i	HIPK3	fast
1.78842e-09	0.286229	0.472	0.337	4.75755e-05	CPQ	Jamaican fruit bat	Acinar_i	CPQ	fast
3.00821e-12	0.285781	0.681	0.542	8.00243e-08	SRSF4	Jamaican fruit bat	Acinar_i	SRSF4	fast
1.4307e-09	0.282606	0.275	0.163	3.80596e-05	PDE10A	Jamaican fruit bat	Acinar_i	PDE10A	fast
6.25737e-12	0.282363	0.276	0.153	1.66458e-07	PUS10	Jamaican fruit bat	Acinar_i	PUS10	fast
1.48387e-09	0.281738	0.408	0.279	3.94738e-05	STARD13	Jamaican fruit bat	Acinar_i	STARD13	fast
1.49278e-18	0.281235	0.321	0.151	3.97108e-14	OG0012547	Jamaican fruit bat	Acinar_i	UGCG	fast
1.22003e-10	0.280541	0.525	0.381	3.24553e-06	OG0021328	Jamaican fruit bat	Acinar_i	USP32	fast
4.11489e-13	0.280212	0.299	0.166	1.09464e-08	DNMT3A	Jamaican fruit bat	Acinar_i	DNMT3A	fast
2.18792e-21	0.280061	0.826	0.665	5.82031e-17	OG0013122	Jamaican fruit bat	Acinar_i	ARGLU1	fast
7.08114e-15	0.279605	0.457	0.288	1.88373e-10	RNF13	Jamaican fruit bat	Acinar_i	RNF13	fast
3.50938e-10	0.279535	0.474	0.325	9.33567e-06	WIPF3	Jamaican fruit bat	Acinar_i	WIPF3	fast
4.57919e-10	0.279476	0.385	0.256	1.21816e-05	GALNT11	Jamaican fruit bat	Acinar_i	GALNT11	fast
1.11165e-09	0.279125	0.432	0.3	2.9572e-05	GAB2	Jamaican fruit bat	Acinar_i	GAB2	fast
1.31e-10	0.279111	0.415	0.275	3.48487e-06	OG0018129	Jamaican fruit bat	Acinar_i	IGF2R	fast
3.04743e-19	0.278408	0.612	0.414	8.10676e-15	ANKH	Jamaican fruit bat	Acinar_i	ANKH	fast
2.5054e-11	0.278268	0.744	0.6	6.66486e-07	DOCK7	Jamaican fruit bat	Acinar_i	DOCK7	fast
5.54752e-13	0.277995	0.481	0.314	1.47575e-08	RNF215	Jamaican fruit bat	Acinar_i	RNF215	fast
1.14373e-13	0.277897	0.26	0.13	3.04256e-09	REPS2	Jamaican fruit bat	Acinar_i	REPS2	fast
5.00277e-11	0.277534	0.388	0.246	1.33084e-06	OG0017786	Jamaican fruit bat	Acinar_i	BLVRA	fast
7.90742e-10	0.27718	0.285	0.175	2.10353e-05	GAB1	Jamaican fruit bat	Acinar_i	GAB1	fast
4.28897e-11	0.276229	0.462	0.321	1.14095e-06	OG0016035	Jamaican fruit bat	Acinar_i	NPLOC4	fast
6.85824e-13	0.275441	0.333	0.193	1.82443e-08	NME3	Jamaican fruit bat	Acinar_i	NME3	fast
3.85823e-13	0.275291	0.889	0.778	1.02637e-08	ARID1B	Jamaican fruit bat	Acinar_i	ARID1B	fast
2.64534e-12	0.275245	0.282	0.155	7.03712e-08	FAAH	Jamaican fruit bat	Acinar_i	FAAH	fast
4.4398e-11	0.27464	0.263	0.15	1.18108e-06	OG0015771	Jamaican fruit bat	Acinar_i	DMRTA1	fast
2.45501e-09	0.274194	0.504	0.37	6.53083e-05	CAMTA2	Jamaican fruit bat	Acinar_i	CAMTA2	fast
1.53827e-12	0.273914	0.25	0.128	4.0921e-08	SLC25A6	Jamaican fruit bat	Acinar_i	SLC25A6	fast
2.87294e-13	0.273651	0.619	0.444	7.64259e-09	TMEM171	Jamaican fruit bat	Acinar_i	TMEM171	fast
2.20653e-12	0.272351	0.555	0.396	5.8698e-08	OG0016113	Jamaican fruit bat	Acinar_i	RBM5	fast
5.24148e-09	0.272095	0.567	0.424	0.000139434	MTSS1	Jamaican fruit bat	Acinar_i	MTSS1	fast
1.21048e-10	0.270799	0.322	0.195	3.22012e-06	GSS	Jamaican fruit bat	Acinar_i	GSS	fast
1.13548e-12	0.269105	0.335	0.193	3.02061e-08	FAM149A	Jamaican fruit bat	Acinar_i	FAM149A	fast
3.50243e-09	0.268706	0.569	0.426	9.31716e-05	SLC43A1	Jamaican fruit bat	Acinar_i	SLC43A1	fast
3.76634e-10	0.267537	0.492	0.351	1.00192e-05	FBXL20	Jamaican fruit bat	Acinar_i	FBXL20	fast
3.6037e-17	0.266514	0.467	0.288	9.58656e-13	WWP2	Jamaican fruit bat	Acinar_i	WWP2	fast
1.45795e-09	0.265639	0.388	0.257	3.87844e-05	ACLY	Jamaican fruit bat	Acinar_i	ACLY	fast
2.21246e-12	0.264491	0.595	0.436	5.88558e-08	STX8	Jamaican fruit bat	Acinar_i	STX8	fast
1.07452e-13	0.262949	0.704	0.54	2.85843e-09	OG0013658	Jamaican fruit bat	Acinar_i	PPP2R5A	fast
8.86767e-10	0.261294	0.609	0.464	2.35898e-05	THADA	Jamaican fruit bat	Acinar_i	THADA	fast
2.14809e-11	0.260715	0.263	0.147	5.71434e-07	SMAD9	Jamaican fruit bat	Acinar_i	SMAD9	fast
2.14028e-15	0.259724	0.985	0.935	5.69358e-11	OG0012061	Jamaican fruit bat	Acinar_i	CTRL	fast
1.53317e-08	0.259608	0.532	0.403	0.000407854	UBE3C	Jamaican fruit bat	Acinar_i	UBE3C	fast
2.47138e-09	0.259097	0.77	0.654	6.57437e-05	SFPQ	Jamaican fruit bat	Acinar_i	SFPQ	fast
2.84851e-08	0.259016	0.443	0.323	0.000757761	SHQ1	Jamaican fruit bat	Acinar_i	SHQ1	fast
2.65e-13	0.258603	0.293	0.159	7.04954e-09	MAN2C1	Jamaican fruit bat	Acinar_i	MAN2C1	fast
7.15397e-11	0.258544	0.598	0.446	1.9031e-06	OG0014475	Jamaican fruit bat	Acinar_i	CHORDC1	fast
7.19404e-08	0.258543	0.473	0.358	0.00191376	TTC28	Jamaican fruit bat	Acinar_i	TTC28	fast
4.96128e-08	0.258375	0.49	0.365	0.0013198	OG0018212	Jamaican fruit bat	Acinar_i	CMTM8	fast
7.3271e-13	0.258233	0.282	0.152	1.94916e-08	KLHL3	Jamaican fruit bat	Acinar_i	KLHL3	fast
1.2632e-07	0.258203	0.352	0.248	0.00336037	METTL15	Jamaican fruit bat	Acinar_i	METTL15	fast
1.11727e-07	0.257565	0.344	0.235	0.00297215	HLCS	Jamaican fruit bat	Acinar_i	HLCS	fast
3.18188e-16	0.257485	0.945	0.842	8.46445e-12	OG0012895	Jamaican fruit bat	Acinar_i	GATM	fast
5.97728e-10	0.257323	0.403	0.269	1.59008e-05	OG0020891	Jamaican fruit bat	Acinar_i	STXBP3	fast
2.69168e-10	0.256835	0.379	0.25	7.1604e-06	UBE3A	Jamaican fruit bat	Acinar_i	UBE3A	fast
5.78069e-09	0.25586	0.268	0.163	0.000153778	LCA5	Jamaican fruit bat	Acinar_i	LCA5	fast
6.37153e-12	0.255763	0.306	0.177	1.69495e-07	SDCCAG8	Jamaican fruit bat	Acinar_i	SDCCAG8	fast
7.78236e-10	0.254685	0.283	0.171	2.07026e-05	GOLM1	Jamaican fruit bat	Acinar_i	GOLM1	fast
1.49393e-12	0.254189	0.48	0.321	3.97416e-08	STAU2	Jamaican fruit bat	Acinar_i	STAU2	fast
1.14984e-08	0.254131	0.764	0.661	0.000305879	ATF6	Jamaican fruit bat	Acinar_i	ATF6	fast
9.85261e-08	0.254105	0.691	0.563	0.00262099	HEATR5A	Jamaican fruit bat	Acinar_i	HEATR5A	fast
1.88015e-08	0.253788	0.263	0.164	0.000500156	OG0019412	Jamaican fruit bat	Acinar_i	TTC7A	fast
1.23796e-10	0.2533	0.648	0.494	3.29323e-06	CLN3	Jamaican fruit bat	Acinar_i	CLN3	fast
1.02456e-09	0.253163	0.627	0.479	2.72553e-05	SEMA4D	Jamaican fruit bat	Acinar_i	SEMA4D	fast
3.62744e-11	0.252666	0.256	0.143	9.64972e-07	OG0013058	Jamaican fruit bat	Acinar_i	RNF150	fast
8.41535e-09	0.252353	0.605	0.466	0.000223865	ZNRF3	Jamaican fruit bat	Acinar_i	ZNRF3	fast
1.14499e-08	0.252014	0.879	0.766	0.000304591	ARFGEF3	Jamaican fruit bat	Acinar_i	ARFGEF3	fast
3.63185e-10	0.251995	0.517	0.377	9.66146e-06	PACSIN2	Jamaican fruit bat	Acinar_i	PACSIN2	fast
7.65852e-10	0.251979	0.266	0.157	2.03732e-05	PDGFA	Jamaican fruit bat	Acinar_i	PDGFA	fast
8.49703e-08	0.251933	0.353	0.245	0.00226038	BEND7	Jamaican fruit bat	Acinar_i	BEND7	fast
7.87461e-11	0.250639	0.281	0.162	2.09481e-06	CBR4	Jamaican fruit bat	Acinar_i	CBR4	fast
9.12282e-11	0.250426	0.406	0.266	2.42685e-06	LOC119037293	Jamaican fruit bat	Acinar_i	LOC119037293	fast
2.11809e-08	-0.284021	0.676	0.709	0.000563453	LOC119037699	Jamaican fruit bat	Acinar_i	LOC119037699	fed
2.05484e-16	-0.29599	0.93	0.884	5.46628e-12	OG0020178	Jamaican fruit bat	Acinar_i	MYO5C	fed
2.66614e-07	-0.298284	0.71	0.704	0.00709248	MTUS1	Jamaican fruit bat	Acinar_i	MTUS1	fed
2.76673e-10	-0.316099	0.19	0.286	7.36006e-06	LOC119056552	Jamaican fruit bat	Acinar_i	LOC119056552	fed
3.65196e-07	-0.325332	0.261	0.333	0.00971493	DHX57	Jamaican fruit bat	Acinar_i	DHX57	fed
7.82436e-09	-0.334725	0.392	0.482	0.000208144	OG0012482	Jamaican fruit bat	Acinar_i	VKORC1L1	fed
1.81602e-07	-0.335074	0.521	0.585	0.00483096	OG0019322	Jamaican fruit bat	Acinar_i	BDP1	fed
3.5408e-08	-0.337364	0.514	0.564	0.000941923	GAREM1	Jamaican fruit bat	Acinar_i	GAREM1	fed
3.65951e-10	-0.339892	0.876	0.864	9.73503e-06	ANKRD17	Jamaican fruit bat	Acinar_i	ANKRD17	fed
3.67524e-07	-0.340575	0.439	0.494	0.00977688	ARHGAP5	Jamaican fruit bat	Acinar_i	ARHGAP5	fed
2.51851e-07	-0.348036	0.382	0.453	0.00669973	RAD21	Jamaican fruit bat	Acinar_i	RAD21	fed
2.1584e-08	-0.348478	0.415	0.486	0.000574177	EPRS1	Jamaican fruit bat	Acinar_i	EPRS1	fed
1.42302e-07	-0.349443	0.308	0.389	0.00378551	OG0014373	Jamaican fruit bat	Acinar_i	XPOT	fed
7.94023e-11	-0.350873	0.175	0.275	2.11226e-06	ZBTB8A	Jamaican fruit bat	Acinar_i	ZBTB8A	fed
7.90824e-08	-0.355881	0.719	0.714	0.00210375	PPP2R5E	Jamaican fruit bat	Acinar_i	PPP2R5E	fed
1.42373e-07	-0.359985	0.181	0.259	0.0037874	OG0011835	Jamaican fruit bat	Acinar_i	PPIB	fed
7.21902e-08	-0.363358	0.575	0.616	0.0019204	CCAR1	Jamaican fruit bat	Acinar_i	CCAR1	fed
4.52898e-11	-0.365526	0.817	0.801	1.2048e-06	SNTB1	Jamaican fruit bat	Acinar_i	SNTB1	fed
3.32387e-10	-0.371655	0.333	0.415	8.84217e-06	SLC33A1	Jamaican fruit bat	Acinar_i	SLC33A1	fed
8.44669e-08	-0.372573	0.566	0.609	0.00224699	LOC119058955	Jamaican fruit bat	Acinar_i	LOC119058955	fed
2.34008e-07	-0.373847	0.395	0.462	0.00622508	MICAL2	Jamaican fruit bat	Acinar_i	MICAL2	fed
2.07233e-07	-0.375269	0.639	0.665	0.0055128	LOC119057846	Jamaican fruit bat	Acinar_i	LOC119057846	fed
4.38206e-09	-0.375475	0.193	0.282	0.000116572	NECTIN3	Jamaican fruit bat	Acinar_i	NECTIN3	fed
2.22975e-07	-0.375649	0.257	0.333	0.00593158	AMD1	Jamaican fruit bat	Acinar_i	AMD1	fed
4.87777e-09	-0.378787	0.681	0.719	0.000129758	LOC119051001	Jamaican fruit bat	Acinar_i	LOC119051001	fed
2.46421e-07	-0.382182	0.525	0.552	0.00655529	OG0016842	Jamaican fruit bat	Acinar_i	SRSF6	fed
1.93757e-09	-0.385947	0.259	0.348	5.15434e-05	FOXP4	Jamaican fruit bat	Acinar_i	FOXP4	fed
5.5482e-09	-0.386355	0.467	0.529	0.000147593	LOC119055459	Jamaican fruit bat	Acinar_i	LOC119055459	fed
1.69107e-10	-0.386504	0.646	0.682	4.49858e-06	RBM25	Jamaican fruit bat	Acinar_i	RBM25	fed
1.74204e-09	-0.387041	0.326	0.415	4.63418e-05	LMO7	Jamaican fruit bat	Acinar_i	LMO7	fed
1.05068e-08	-0.387626	0.307	0.393	0.000279501	CALU	Jamaican fruit bat	Acinar_i	CALU	fed
1.31155e-09	-0.389413	0.239	0.337	3.48898e-05	WDR36	Jamaican fruit bat	Acinar_i	WDR36	fed
6.98348e-10	-0.389456	0.198	0.289	1.85775e-05	OG0020637	Jamaican fruit bat	Acinar_i	GART	fed
4.24635e-11	-0.396776	0.241	0.354	1.12961e-06	PKD1L1	Jamaican fruit bat	Acinar_i	PKD1L1	fed
3.67412e-07	-0.400518	0.273	0.34	0.00977389	TXNDC5	Jamaican fruit bat	Acinar_i	TXNDC5	fed
1.72556e-12	-0.401773	0.892	0.878	4.59034e-08	UBE2H	Jamaican fruit bat	Acinar_i	UBE2H	fed
7.63091e-08	-0.404653	0.242	0.321	0.00202998	CLPB	Jamaican fruit bat	Acinar_i	CLPB	fed
3.48065e-08	-0.405761	0.35	0.422	0.000925922	PRKAR2B	Jamaican fruit bat	Acinar_i	PRKAR2B	fed
7.92295e-09	-0.408391	0.78	0.777	0.000210766	CCDC6	Jamaican fruit bat	Acinar_i	CCDC6	fed
1.18722e-11	-0.40865	0.201	0.307	3.15825e-07	FAM210A	Jamaican fruit bat	Acinar_i	FAM210A	fed
1.17095e-12	-0.408994	0.348	0.453	3.11497e-08	OG0014298	Jamaican fruit bat	Acinar_i	TSPAN13	fed
3.48252e-15	-0.409546	0.172	0.296	9.26421e-11	CCL20	Jamaican fruit bat	Acinar_i	CCL20	fed
8.80451e-08	-0.410119	0.262	0.339	0.00234218	FAM174B	Jamaican fruit bat	Acinar_i	FAM174B	fed
1.14443e-07	-0.411138	0.464	0.506	0.00304443	CHM	Jamaican fruit bat	Acinar_i	CHM	fed
3.20077e-10	-0.411359	0.181	0.275	8.51469e-06	OG0016607	Jamaican fruit bat	Acinar_i	DNAJB11	fed
5.81917e-13	-0.413208	0.245	0.356	1.54802e-08	CENATAC	Jamaican fruit bat	Acinar_i	CENATAC	fed
1.49389e-11	-0.414458	0.232	0.333	3.97404e-07	H6PD	Jamaican fruit bat	Acinar_i	H6PD	fed
1.04791e-08	-0.415341	0.613	0.638	0.000278766	ALDH1L2	Jamaican fruit bat	Acinar_i	ALDH1L2	fed
6.72861e-10	-0.415443	0.346	0.427	1.78994e-05	OG0011751	Jamaican fruit bat	Acinar_i	NUS1	fed
5.75024e-08	-0.4158	0.483	0.53	0.00152968	GRB14	Jamaican fruit bat	Acinar_i	GRB14	fed
1.65994e-14	-0.426107	0.139	0.251	4.41579e-10	IQCB1	Jamaican fruit bat	Acinar_i	IQCB1	fed
7.28057e-13	-0.426309	0.564	0.62	1.93678e-08	ECPAS	Jamaican fruit bat	Acinar_i	ECPAS	fed
4.10997e-13	-0.426865	0.515	0.595	1.09333e-08	STK38L	Jamaican fruit bat	Acinar_i	STK38L	fed
1.99442e-09	-0.427445	0.294	0.38	5.30554e-05	TFG	Jamaican fruit bat	Acinar_i	TFG	fed
7.88318e-16	-0.428066	0.724	0.745	2.09708e-11	GBF1	Jamaican fruit bat	Acinar_i	GBF1	fed
5.49502e-09	-0.429495	0.29	0.371	0.000146179	OG0014704	Jamaican fruit bat	Acinar_i	SPCS2	fed
3.32259e-10	-0.432892	0.303	0.391	8.83876e-06	SDAD1	Jamaican fruit bat	Acinar_i	SDAD1	fed
1.7587e-10	-0.433509	0.349	0.441	4.6785e-06	GOLGA1	Jamaican fruit bat	Acinar_i	GOLGA1	fed
3.14797e-08	-0.43444	0.642	0.665	0.000837422	SON	Jamaican fruit bat	Acinar_i	SON	fed
4.14067e-09	-0.435613	0.517	0.572	0.00011015	PLCL2	Jamaican fruit bat	Acinar_i	PLCL2	fed
4.19699e-09	-0.436023	0.229	0.317	0.000111648	ESD	Jamaican fruit bat	Acinar_i	ESD	fed
8.23432e-11	-0.441023	0.348	0.44	2.19049e-06	TRIM13	Jamaican fruit bat	Acinar_i	TRIM13	fed
1.07581e-11	-0.442968	0.482	0.558	2.86187e-07	IARS1	Jamaican fruit bat	Acinar_i	IARS1	fed
1.4613e-08	-0.443222	0.394	0.471	0.000388734	ERCC6	Jamaican fruit bat	Acinar_i	ERCC6	fed
2.94085e-11	-0.443446	0.296	0.396	7.82324e-07	LRRFIP2	Jamaican fruit bat	Acinar_i	LRRFIP2	fed
1.65206e-07	-0.443627	0.294	0.368	0.0043948	SRSF7	Jamaican fruit bat	Acinar_i	SRSF7	fed
3.85438e-08	-0.444688	0.413	0.479	0.00102534	OG0011743	Jamaican fruit bat	Acinar_i	LIN52	fed
1.24044e-13	-0.44596	0.156	0.266	3.29981e-09	OG0012958	Jamaican fruit bat	Acinar_i	TGS1	fed
5.87633e-13	-0.446417	0.263	0.378	1.56322e-08	APBA1	Jamaican fruit bat	Acinar_i	APBA1	fed
6.76547e-15	-0.4496	0.776	0.774	1.79975e-10	UBR3	Jamaican fruit bat	Acinar_i	UBR3	fed
1.3689e-10	-0.449697	0.476	0.548	3.64154e-06	OG0020373	Jamaican fruit bat	Acinar_i	INPP5F	fed
5.56074e-16	-0.449744	0.171	0.299	1.47927e-11	TARS1	Jamaican fruit bat	Acinar_i	TARS1	fed
5.59991e-13	-0.450137	0.593	0.641	1.48969e-08	GOLGB1	Jamaican fruit bat	Acinar_i	GOLGB1	fed
1.83855e-11	-0.451833	0.24	0.343	4.89091e-07	MYDGF	Jamaican fruit bat	Acinar_i	MYDGF	fed
1.88137e-10	-0.455681	0.263	0.35	5.00483e-06	UFSP2	Jamaican fruit bat	Acinar_i	UFSP2	fed
1.25125e-10	-0.456257	0.263	0.359	3.32859e-06	PXK	Jamaican fruit bat	Acinar_i	PXK	fed
2.62071e-07	-0.457117	0.296	0.372	0.00697161	TCERG1	Jamaican fruit bat	Acinar_i	TCERG1	fed
3.09807e-09	-0.461633	0.266	0.353	8.24149e-05	DDX21	Jamaican fruit bat	Acinar_i	DDX21	fed
5.72876e-12	-0.462551	0.329	0.43	1.52396e-07	LMLN	Jamaican fruit bat	Acinar_i	LMLN	fed
4.36579e-14	-0.462889	0.361	0.482	1.16139e-09	SF3B3	Jamaican fruit bat	Acinar_i	SF3B3	fed
7.80045e-11	-0.464952	0.445	0.512	2.07508e-06	TAF1D	Jamaican fruit bat	Acinar_i	TAF1D	fed
5.85281e-15	-0.465651	0.14	0.25	1.55696e-10	RASEF	Jamaican fruit bat	Acinar_i	RASEF	fed
1.561e-09	-0.466712	0.386	0.461	4.15258e-05	OG0020965	Jamaican fruit bat	Acinar_i	GFPT1	fed
2.22823e-09	-0.467909	0.194	0.288	5.92753e-05	OG0015108	Jamaican fruit bat	Acinar_i	PIWIL2	fed
8.99978e-10	-0.470512	0.51	0.562	2.39412e-05	LOC119045512	Jamaican fruit bat	Acinar_i	LOC119045512	fed
7.89467e-09	-0.470829	0.215	0.299	0.000210014	ELOVL5	Jamaican fruit bat	Acinar_i	ELOVL5	fed
2.5808e-11	-0.482004	0.224	0.321	6.86545e-07	NPC1	Jamaican fruit bat	Acinar_i	NPC1	fed
1.10287e-15	-0.482507	0.216	0.341	2.93386e-11	OG0021024	Jamaican fruit bat	Acinar_i	GARS1	fed
3.59378e-13	-0.482815	0.297	0.408	9.56018e-09	OG0014587	Jamaican fruit bat	Acinar_i	AATF	fed
4.30392e-12	-0.485214	0.561	0.62	1.14493e-07	ATP2B1	Jamaican fruit bat	Acinar_i	ATP2B1	fed
4.0997e-10	-0.485436	0.31	0.4	1.0906e-05	TBL1X	Jamaican fruit bat	Acinar_i	TBL1X	fed
4.90076e-14	-0.485685	0.658	0.687	1.3037e-09	LOC119048727	Jamaican fruit bat	Acinar_i	LOC119048727	fed
2.64898e-31	-0.487536	0.898	0.886	7.04682e-27	OG0018917	Jamaican fruit bat	Acinar_i	FRY	fed
5.20458e-13	-0.489467	0.424	0.517	1.38452e-08	UGGT1	Jamaican fruit bat	Acinar_i	UGGT1	fed
2.98575e-13	-0.491679	0.196	0.305	7.94269e-09	OG0017345	Jamaican fruit bat	Acinar_i	MAGT1	fed
1.27879e-11	-0.494321	0.297	0.401	3.40183e-07	MAT2A	Jamaican fruit bat	Acinar_i	MAT2A	fed
2.35595e-13	-0.495354	0.229	0.335	6.26731e-09	OG0015645	Jamaican fruit bat	Acinar_i	SLC35B1	fed
6.90814e-17	-0.499258	0.254	0.384	1.8377e-12	OG0016754	Jamaican fruit bat	Acinar_i	SLC7A1	fed
7.34132e-17	-0.499467	0.722	0.755	1.95294e-12	ERP27	Jamaican fruit bat	Acinar_i	ERP27	fed
7.49397e-33	-0.501748	0.898	0.9	1.99354e-28	AFF1	Jamaican fruit bat	Acinar_i	AFF1	fed
4.98677e-14	-0.506785	0.253	0.371	1.32658e-09	OG0019290	Jamaican fruit bat	Acinar_i	CLPTM1L	fed
3.34022e-07	-0.506872	0.37	0.425	0.00888564	OG0018388	Jamaican fruit bat	Acinar_i	ATM	fed
1.35613e-10	-0.508741	0.53	0.597	3.60758e-06	OG0012615	Jamaican fruit bat	Acinar_i	TLE4	fed
7.45298e-12	-0.511869	0.402	0.483	1.98264e-07	KANK1	Jamaican fruit bat	Acinar_i	KANK1	fed
2.03979e-20	-0.512365	0.205	0.354	5.42625e-16	OG0016488	Jamaican fruit bat	Acinar_i	YARS1	fed
7.03499e-19	-0.517088	0.381	0.529	1.87145e-14	OG0011945	Jamaican fruit bat	Acinar_i	DDAH1	fed
3.10552e-10	-0.51821	0.51	0.573	8.26131e-06	EPB41	Jamaican fruit bat	Acinar_i	EPB41	fed
6.14573e-17	-0.519133	0.594	0.66	1.63489e-12	OG0019428	Jamaican fruit bat	Acinar_i	NCKAP1	fed
6.39635e-26	-0.520276	0.829	0.837	1.70156e-21	OG0013558	Jamaican fruit bat	Acinar_i	COG3	fed
3.56903e-10	-0.523794	0.404	0.475	9.49434e-06	OG0016270	Jamaican fruit bat	Acinar_i	GRIA3	fed
3.92101e-14	-0.525343	0.451	0.537	1.04307e-09	RPN2	Jamaican fruit bat	Acinar_i	RPN2	fed
1.40935e-13	-0.525544	0.47	0.559	3.74915e-09	NUP98	Jamaican fruit bat	Acinar_i	NUP98	fed
1.60594e-12	-0.527463	0.559	0.632	4.27212e-08	CHPT1	Jamaican fruit bat	Acinar_i	CHPT1	fed
3.53838e-13	-0.52808	0.376	0.479	9.41281e-09	NFXL1	Jamaican fruit bat	Acinar_i	NFXL1	fed
8.13128e-22	-0.528353	0.364	0.513	2.16308e-17	LOC119062717	Jamaican fruit bat	Acinar_i	LOC119062717	fed
1.94824e-23	-0.530784	0.777	0.8	5.18272e-19	USO1	Jamaican fruit bat	Acinar_i	USO1	fed
2.10301e-08	-0.532584	0.397	0.457	0.000559443	OG0017235	Jamaican fruit bat	Acinar_i	PSMD1	fed
9.59269e-20	-0.534455	0.467	0.583	2.55185e-15	SEC23B	Jamaican fruit bat	Acinar_i	SEC23B	fed
1.56628e-16	-0.534752	0.351	0.472	4.16662e-12	PDK1	Jamaican fruit bat	Acinar_i	PDK1	fed
8.23744e-19	-0.535069	0.14	0.275	2.19132e-14	OG0013688	Jamaican fruit bat	Acinar_i	TMEM170B	fed
5.69176e-19	-0.537236	0.513	0.614	1.51412e-14	MORF4L2	Jamaican fruit bat	Acinar_i	MORF4L2	fed
7.911e-15	-0.539019	0.319	0.432	2.10448e-10	OG0017674	Jamaican fruit bat	Acinar_i	ERLEC1	fed
1.26329e-12	-0.544	0.431	0.518	3.36061e-08	DGKH	Jamaican fruit bat	Acinar_i	DGKH	fed
6.26889e-25	-0.54535	0.129	0.282	1.66765e-20	NOP56	Jamaican fruit bat	Acinar_i	NOP56	fed
5.39199e-14	-0.546561	0.32	0.435	1.43438e-09	CEP131	Jamaican fruit bat	Acinar_i	CEP131	fed
5.27292e-17	-0.547518	0.519	0.599	1.4027e-12	ZFYVE9	Jamaican fruit bat	Acinar_i	ZFYVE9	fed
1.26428e-18	-0.549139	0.589	0.672	3.36323e-14	MCOLN2	Jamaican fruit bat	Acinar_i	MCOLN2	fed
8.73856e-20	-0.549868	0.13	0.262	2.32463e-15	SCML1	Jamaican fruit bat	Acinar_i	SCML1	fed
6.40664e-21	-0.552043	0.788	0.796	1.70429e-16	TRPM7	Jamaican fruit bat	Acinar_i	TRPM7	fed
1.56946e-14	-0.553416	0.58	0.644	4.17506e-10	OG0015705	Jamaican fruit bat	Acinar_i	STT3B	fed
3.0648e-14	-0.554648	0.233	0.35	8.15299e-10	SPRED2	Jamaican fruit bat	Acinar_i	SPRED2	fed
1.42055e-15	-0.554774	0.434	0.544	3.77895e-11	OG0011694	Jamaican fruit bat	Acinar_i	CERS6	fed
6.3204e-21	-0.556603	0.597	0.711	1.68135e-16	OG0012971	Jamaican fruit bat	Acinar_i	EXT1	fed
2.02362e-14	-0.560991	0.33	0.437	5.38324e-10	ZBTB38	Jamaican fruit bat	Acinar_i	ZBTB38	fed
2.38126e-14	-0.56818	0.312	0.428	6.33463e-10	OG0014985	Jamaican fruit bat	Acinar_i	TMEM41B	fed
2.46913e-17	-0.569369	0.18	0.314	6.56838e-13	UBE3D	Jamaican fruit bat	Acinar_i	UBE3D	fed
8.82918e-23	-0.572391	0.61	0.714	2.34874e-18	VCL	Jamaican fruit bat	Acinar_i	VCL	fed
3.26251e-30	-0.576293	0.797	0.825	8.67892e-26	UBR2	Jamaican fruit bat	Acinar_i	UBR2	fed
2.4636e-24	-0.576849	0.168	0.326	6.55367e-20	HEATR1	Jamaican fruit bat	Acinar_i	HEATR1	fed
2.44834e-07	-0.577347	0.44	0.492	0.00651307	LOC119046942	Jamaican fruit bat	Acinar_i	LOC119046942	fed
6.76683e-23	-0.578857	0.476	0.604	1.80011e-18	OG0021738	Jamaican fruit bat	Acinar_i	LOC119063874	fed
2.47271e-09	-0.580454	0.53	0.561	6.5779e-05	STK39	Jamaican fruit bat	Acinar_i	STK39	fed
3.17975e-12	-0.588864	0.682	0.691	8.45878e-08	PABPC1	Jamaican fruit bat	Acinar_i	PABPC1	fed
1.6118e-12	-0.592743	0.411	0.508	4.2877e-08	LOC119039016	Jamaican fruit bat	Acinar_i	LOC119039016	fed
2.08114e-35	-0.59618	0.941	0.915	5.53625e-31	SEL1L	Jamaican fruit bat	Acinar_i	SEL1L	fed
8.45833e-25	-0.596577	0.817	0.857	2.25008e-20	MBNL1	Jamaican fruit bat	Acinar_i	MBNL1	fed
3.22843e-35	-0.609796	0.78	0.831	8.58826e-31	EIF2AK3	Jamaican fruit bat	Acinar_i	EIF2AK3	fed
6.73411e-21	-0.610367	0.333	0.482	1.79141e-16	OG0021381	Jamaican fruit bat	Acinar_i	MAP3K21	fed
1.12884e-29	-0.610987	0.707	0.749	3.00293e-25	RRBP1	Jamaican fruit bat	Acinar_i	RRBP1	fed
3.91074e-22	-0.613805	0.549	0.645	1.04034e-17	OG0012883	Jamaican fruit bat	Acinar_i	PDIA3	fed
6.82069e-30	-0.616323	0.71	0.785	1.81444e-25	HERPUD1	Jamaican fruit bat	Acinar_i	HERPUD1	fed
2.88002e-19	-0.61643	0.427	0.54	7.66142e-15	OG0014384	Jamaican fruit bat	Acinar_i	PPM1H	fed
4.05281e-17	-0.617182	0.373	0.502	1.07813e-12	OG0014893	Jamaican fruit bat	Acinar_i	CSNK1G2	fed
1.79231e-22	-0.623132	0.283	0.443	4.76792e-18	LOC119047634	Jamaican fruit bat	Acinar_i	LOC119047634	fed
2.39642e-29	-0.627159	0.356	0.546	6.37496e-25	LOC119047047	Jamaican fruit bat	Acinar_i	LOC119047047	fed
3.1244e-23	-0.62753	0.184	0.334	8.31154e-19	USP46	Jamaican fruit bat	Acinar_i	USP46	fed
7.20694e-19	-0.628878	0.23	0.37	1.91719e-14	OG0012660	Jamaican fruit bat	Acinar_i	GFM1	fed
8.52313e-24	-0.629335	0.547	0.652	2.26732e-19	PABPC4	Jamaican fruit bat	Acinar_i	PABPC4	fed
4.17685e-23	-0.634277	0.232	0.389	1.11112e-18	TP53INP1	Jamaican fruit bat	Acinar_i	TP53INP1	fed
2.68016e-18	-0.638168	0.421	0.542	7.12977e-14	ARID5B	Jamaican fruit bat	Acinar_i	ARID5B	fed
3.21355e-23	-0.646019	0.513	0.632	8.5487e-19	OG0018733	Jamaican fruit bat	Acinar_i	UBL3	fed
1.2989e-23	-0.659717	0.335	0.485	3.45533e-19	NOP58	Jamaican fruit bat	Acinar_i	NOP58	fed
3.74719e-29	-0.660742	0.283	0.461	9.96828e-25	TJP1	Jamaican fruit bat	Acinar_i	TJP1	fed
4.55496e-25	-0.662815	0.205	0.371	1.21171e-20	UTP20	Jamaican fruit bat	Acinar_i	UTP20	fed
6.05135e-20	-0.666967	0.371	0.507	1.60978e-15	LOC119051851	Jamaican fruit bat	Acinar_i	LOC119051851	fed
1.36135e-45	-0.671393	0.81	0.848	3.62146e-41	UBR5	Jamaican fruit bat	Acinar_i	UBR5	fed
6.08466e-17	-0.674412	0.472	0.554	1.61864e-12	LOC119060729	Jamaican fruit bat	Acinar_i	LOC119060729	fed
6.03986e-25	-0.676344	0.507	0.617	1.60672e-20	OG0012566	Jamaican fruit bat	Acinar_i	ERP44	fed
1.11695e-29	-0.686543	0.299	0.486	2.97131e-25	SAMD8	Jamaican fruit bat	Acinar_i	SAMD8	fed
1.59903e-24	-0.688624	0.459	0.584	4.25374e-20	LARS1	Jamaican fruit bat	Acinar_i	LARS1	fed
1.2081e-25	-0.690431	0.281	0.452	3.21378e-21	ZBTB16	Jamaican fruit bat	Acinar_i	ZBTB16	fed
2.18628e-22	-0.699259	0.348	0.485	5.81593e-18	OG0013351	Jamaican fruit bat	Acinar_i	PAH	fed
4.36512e-19	-0.70343	0.509	0.616	1.16121e-14	FKBP5	Jamaican fruit bat	Acinar_i	FKBP5	fed
2.28359e-22	-0.707026	0.245	0.396	6.0748e-18	SEC22A	Jamaican fruit bat	Acinar_i	SEC22A	fed
2.11425e-15	-0.70707	0.461	0.561	5.62433e-11	UGDH	Jamaican fruit bat	Acinar_i	UGDH	fed
4.46895e-23	-0.717274	0.911	0.929	1.18883e-18	OG0015228	Jamaican fruit bat	Acinar_i	CLPS	fed
3.42614e-27	-0.727526	0.496	0.621	9.11423e-23	MBNL2	Jamaican fruit bat	Acinar_i	MBNL2	fed
1.1272e-25	-0.739558	0.469	0.588	2.99858e-21	ZCCHC14	Jamaican fruit bat	Acinar_i	ZCCHC14	fed
1.7517e-29	-0.745093	0.734	0.809	4.65987e-25	OG0012623	Jamaican fruit bat	Acinar_i	ALDH1A1	fed
6.11143e-39	-0.746909	0.123	0.323	1.62576e-34	PER1	Jamaican fruit bat	Acinar_i	PER1	fed
2.08188e-32	-0.760112	0.099	0.268	5.53821e-28	OG0015459	Jamaican fruit bat	Acinar_i	EPHB1	fed
1.99642e-34	-0.771826	0.153	0.346	5.31089e-30	BZW2	Jamaican fruit bat	Acinar_i	BZW2	fed
2.73162e-30	-0.781373	0.306	0.478	7.26665e-26	PUM3	Jamaican fruit bat	Acinar_i	PUM3	fed
3.3468e-22	-0.784225	0.25	0.401	8.90315e-18	PRKCE	Jamaican fruit bat	Acinar_i	PRKCE	fed
1.09582e-36	-0.78436	0.473	0.62	2.91509e-32	CRLS1	Jamaican fruit bat	Acinar_i	CRLS1	fed
1.45333e-42	-0.793174	0.135	0.346	3.86616e-38	OG0015720	Jamaican fruit bat	Acinar_i	PDIA4	fed
3.84578e-101	-0.793823	0.971	0.96	1.02305e-96	OG0014249	Jamaican fruit bat	Acinar_i	LOC119049965	fed
4.79756e-39	-0.797195	0.132	0.332	1.27625e-34	RASGEF1B	Jamaican fruit bat	Acinar_i	RASGEF1B	fed
3.72126e-35	-0.797246	0.629	0.726	9.89929e-31	OG0013974	Jamaican fruit bat	Acinar_i	MAN1A2	fed
7.87744e-31	-0.805235	0.141	0.314	2.09556e-26	HPGD	Jamaican fruit bat	Acinar_i	HPGD	fed
1.5333e-33	-0.812592	0.371	0.547	4.07888e-29	UBAP2	Jamaican fruit bat	Acinar_i	UBAP2	fed
7.84016e-55	-0.815594	0.756	0.827	2.08564e-50	IBTK	Jamaican fruit bat	Acinar_i	IBTK	fed
6.0053e-31	-0.816296	0.486	0.608	1.59753e-26	SLC9A7	Jamaican fruit bat	Acinar_i	SLC9A7	fed
4.80109e-24	-0.818414	0.126	0.275	1.27719e-19	FAM107B	Jamaican fruit bat	Acinar_i	FAM107B	fed
3.01643e-49	-0.82512	0.735	0.815	8.02431e-45	REV3L	Jamaican fruit bat	Acinar_i	REV3L	fed
1.95321e-36	-0.826602	0.496	0.663	5.19593e-32	LOC119050877	Jamaican fruit bat	Acinar_i	LOC119050877	fed
6.30688e-39	-0.856142	0.272	0.487	1.67776e-34	LOC119041019	Jamaican fruit bat	Acinar_i	LOC119041019	fed
1.85994e-71	-0.867946	0.786	0.87	4.94781e-67	RSRP1	Jamaican fruit bat	Acinar_i	RSRP1	fed
3.69085e-49	-0.868968	0.591	0.722	9.81841e-45	OG0013136	Jamaican fruit bat	Acinar_i	DNAJC3	fed
3.52234e-50	-0.870922	0.694	0.79	9.37014e-46	OG0014115	Jamaican fruit bat	Acinar_i	LOC119036308	fed
4.71654e-59	-0.895272	0.612	0.791	1.25469e-54	OG0012765	Jamaican fruit bat	Acinar_i	FNIP1	fed
5.08462e-36	-0.929413	0.153	0.344	1.35261e-31	ASNS	Jamaican fruit bat	Acinar_i	ASNS	fed
6.60915e-71	-0.934245	0.972	0.949	1.75817e-66	CPA2	Jamaican fruit bat	Acinar_i	CPA2	fed
2.7296e-47	-0.939592	0.512	0.724	7.26129e-43	HS6ST3	Jamaican fruit bat	Acinar_i	HS6ST3	fed
1.91338e-98	-0.970801	0.832	0.889	5.08998e-94	OG0014645	Jamaican fruit bat	Acinar_i	ATP8B1	fed
8.36273e-35	-0.9955	0.257	0.448	2.22465e-30	N4BP2	Jamaican fruit bat	Acinar_i	N4BP2	fed
4.57095e-69	-0.997808	0.078	0.341	1.21596e-64	OG0013649	Jamaican fruit bat	Acinar_i	CUNH1orf21	fed
4.42371e-73	-1.00023	0.781	0.853	1.17679e-68	OG0012785	Jamaican fruit bat	Acinar_i	ATP2A2	fed
7.93256e-66	-1.00543	0.335	0.604	2.11022e-61	OG0017749	Jamaican fruit bat	Acinar_i	PDIA6	fed
8.00059e-113	-1.0056	0.004	0.286	2.12832e-108	OG0012232	Jamaican fruit bat	Acinar_i	FMNL3	fed
2.71844e-52	-1.02003	0.402	0.619	7.23161e-48	LOC119038976	Jamaican fruit bat	Acinar_i	LOC119038976	fed
3.57646e-68	-1.0212	0.616	0.773	9.51409e-64	HYOU1	Jamaican fruit bat	Acinar_i	HYOU1	fed
1.35941e-52	-1.02981	0.17	0.416	3.61631e-48	MARCHF3	Jamaican fruit bat	Acinar_i	MARCHF3	fed
1.76465e-61	-1.04974	0.692	0.798	4.69431e-57	PITPNC1	Jamaican fruit bat	Acinar_i	PITPNC1	fed
7.83985e-56	-1.05112	0.51	0.702	2.08556e-51	YBX3	Jamaican fruit bat	Acinar_i	YBX3	fed
2.05658e-57	-1.06698	0.183	0.444	5.4709e-53	LOC119056329	Jamaican fruit bat	Acinar_i	LOC119056329	fed
1.00441e-59	-1.08278	0.108	0.362	2.67194e-55	SLC5A8	Jamaican fruit bat	Acinar_i	SLC5A8	fed
5.97459e-92	-1.0858	0.031	0.306	1.58936e-87	OG0013346	Jamaican fruit bat	Acinar_i	CHST11	fed
1.6227e-62	-1.11203	0.135	0.403	4.31672e-58	OG0020277	Jamaican fruit bat	Acinar_i	TCIM	fed
1.37166e-60	-1.12456	0.191	0.46	3.64889e-56	LOC119040066	Jamaican fruit bat	Acinar_i	LOC119040066	fed
2.76602e-57	-1.14812	0.239	0.495	7.35818e-53	LOC119060460	Jamaican fruit bat	Acinar_i	LOC119060460	fed
4.99241e-75	-1.15874	0.295	0.589	1.32808e-70	OG0013056	Jamaican fruit bat	Acinar_i	PARM1	fed
2.8024e-64	-1.16846	0.215	0.502	7.45493e-60	IGSF11	Jamaican fruit bat	Acinar_i	IGSF11	fed
1.28854e-73	-1.19565	0.457	0.699	3.42777e-69	SLC7A2	Jamaican fruit bat	Acinar_i	SLC7A2	fed
1.46213e-98	-1.2296	0.242	0.594	3.88955e-94	NR1D2	Jamaican fruit bat	Acinar_i	NR1D2	fed
1.29309e-96	-1.23095	0.089	0.42	3.43987e-92	CYFIP2	Jamaican fruit bat	Acinar_i	CYFIP2	fed
1.32801e-102	-1.23929	0.948	0.97	3.53278e-98	OG0013233	Jamaican fruit bat	Acinar_i	LOC119040076	fed
1.39104e-70	-1.2489	0.202	0.496	3.70045e-66	NEXN	Jamaican fruit bat	Acinar_i	NEXN	fed
5.47137e-74	-1.25296	0.654	0.803	1.45549e-69	ZG16	Jamaican fruit bat	Acinar_i	ZG16	fed
2.45907e-62	-1.28367	0.377	0.623	6.54162e-58	OG0021822	Jamaican fruit bat	Acinar_i	PAPPA	fed
1.1333e-135	-1.28474	0.804	0.915	3.01479e-131	OG0012663	Jamaican fruit bat	Acinar_i	PPM1L	fed
1.15048e-79	-1.38976	0.411	0.675	3.06051e-75	OG0018250	Jamaican fruit bat	Acinar_i	HSPA5	fed
2.21569e-113	-1.43602	0.355	0.706	5.89418e-109	OG0020434	Jamaican fruit bat	Acinar_i	GNPTAB	fed
7.52171e-134	-1.48192	0.299	0.699	2.00093e-129	PER3	Jamaican fruit bat	Acinar_i	PER3	fed
2.23194e-07	-1.48337	0.328	0.391	0.00593741	LOC119056413	Jamaican fruit bat	Acinar_i	LOC119056413	fed
3.92235e-129	-1.48544	0.613	0.863	1.04342e-124	CACNB2	Jamaican fruit bat	Acinar_i	CACNB2	fed
6.09035e-186	-1.50369	0.916	0.947	1.62016e-181	LOC119054978	Jamaican fruit bat	Acinar_i	LOC119054978	fed
5.24101e-111	-1.53033	0.27	0.656	1.39421e-106	KCNMA1	Jamaican fruit bat	Acinar_i	KCNMA1	fed
1.69682e-123	-1.53282	0.652	0.838	4.51389e-119	ADAM9	Jamaican fruit bat	Acinar_i	ADAM9	fed
1.05725e-88	-1.55083	0.543	0.763	2.8125e-84	OG0013349	Jamaican fruit bat	Acinar_i	HSP90B1	fed
4.00362e-163	-1.59234	0.514	0.88	1.06504e-158	OG0012513	Jamaican fruit bat	Acinar_i	DNASE1	fed
4.10288e-146	-1.63064	0.097	0.534	1.09145e-141	TLE1	Jamaican fruit bat	Acinar_i	TLE1	fed
2.09203e-113	-1.77508	0.488	0.775	5.56523e-109	GLUL	Jamaican fruit bat	Acinar_i	GLUL	fed
8.9999e-108	-1.85425	0.531	0.77	2.39415e-103	OG0016545	Jamaican fruit bat	Acinar_i	EDEM1	fed
3.27236e-138	-1.90736	0.417	0.78	8.70513e-134	PTGER3	Jamaican fruit bat	Acinar_i	PTGER3	fed
3.13957e-154	-2.18274	0.007	0.384	8.3519e-150	PDLIM3	Jamaican fruit bat	Acinar_i	PDLIM3	fed
4.82402e-91	-2.28023	0.045	0.33	1.28329e-86	LOC119065025	Jamaican fruit bat	Acinar_i	LOC119065025	fed
2.58238e-54	2.22029	0.432	0.016	6.86964e-50	LOC119057640	Jamaican fruit bat	Acinar_s	LOC119057640	fast
8.57219e-53	1.68057	0.706	0.301	2.28037e-48	LOC119052935	Jamaican fruit bat	Acinar_s	LOC119052935	fast
6.09897e-70	1.56839	0.914	0.56	1.62245e-65	OG0016637	Jamaican fruit bat	Acinar_s	NUPR1	fast
1.72474e-32	1.38754	0.577	0.246	4.58816e-28	FXYD2	Jamaican fruit bat	Acinar_s	FXYD2	fast
1.36884e-28	1.36371	0.278	0.024	3.6414e-24	OG0020372	Jamaican fruit bat	Acinar_s	VWA2	fast
3.44855e-31	1.30688	0.654	0.356	9.17384e-27	LOC119061354	Jamaican fruit bat	Acinar_s	LOC119061354	fast
5.59004e-36	1.27222	0.278	0	1.48706e-31	LOC119044444	Jamaican fruit bat	Acinar_s	LOC119044444	fast
1.34841e-91	1.24897	1	0.99	3.58704e-87	OG0020120	Jamaican fruit bat	Acinar_s	PLA2G1B	fast
3.04344e-33	1.21569	0.577	0.24	8.09616e-29	VILL	Jamaican fruit bat	Acinar_s	VILL	fast
2.09159e-18	1.21162	0.271	0.063	5.56404e-14	OG0012916	Jamaican fruit bat	Acinar_s	ALDH1A2	fast
9.35954e-18	1.18072	0.32	0.101	2.48982e-13	TMEM63A	Jamaican fruit bat	Acinar_s	TMEM63A	fast
5.52785e-27	1.17696	0.493	0.196	1.47052e-22	USH1C	Jamaican fruit bat	Acinar_s	USH1C	fast
1.41697e-13	1.12638	0.301	0.111	3.76943e-09	OG0014492	Jamaican fruit bat	Acinar_s	MMP7	fast
5.31573e-24	1.03143	0.29	0.051	1.41409e-19	SPON2	Jamaican fruit bat	Acinar_s	SPON2	fast
1.69415e-43	1.00827	0.785	0.368	4.50677e-39	OG0017254	Jamaican fruit bat	Acinar_s	INS	fast
4.21496e-22	1.00825	0.526	0.257	1.12126e-17	OG0016470	Jamaican fruit bat	Acinar_s	CSMD2	fast
8.17542e-10	1.00013	0.311	0.143	2.17482e-05	GCG	Jamaican fruit bat	Acinar_s	GCG	fast
6.869e-16	0.998605	0.367	0.149	1.82729e-11	TMEM125	Jamaican fruit bat	Acinar_s	TMEM125	fast
1.09096e-21	0.925242	0.264	0.044	2.90216e-17	FRMD4B	Jamaican fruit bat	Acinar_s	FRMD4B	fast
6.16733e-12	0.890853	0.379	0.194	1.64063e-07	LIPC	Jamaican fruit bat	Acinar_s	LIPC	fast
2.77291e-33	0.870247	0.315	0.022	7.37648e-29	OG0013852	Jamaican fruit bat	Acinar_s	SYT13	fast
1.1294e-14	0.842967	0.304	0.107	3.00443e-10	LOC119054888	Jamaican fruit bat	Acinar_s	LOC119054888	fast
1.58908e-27	0.82818	0.944	0.762	4.22727e-23	COX1	Jamaican fruit bat	Acinar_s	COX1	fast
9.74102e-52	0.783623	1	0.909	2.59131e-47	OG0014249	Jamaican fruit bat	Acinar_s	LOC119049965	fast
2.36295e-09	0.77084	0.35	0.19	6.28591e-05	LOC119063894	Jamaican fruit bat	Acinar_s	LOC119063894	fast
1.15917e-12	0.764449	0.432	0.24	3.08364e-08	MUC1	Jamaican fruit bat	Acinar_s	MUC1	fast
2.80919e-08	0.751449	0.252	0.115	0.0007473	OG0019640	Jamaican fruit bat	Acinar_s	COL24A1	fast
1.06693e-22	0.712419	0.893	0.636	2.83824e-18	COX2	Jamaican fruit bat	Acinar_s	COX2	fast
3.84337e-11	0.688978	0.493	0.315	1.02241e-06	AKAP9	Jamaican fruit bat	Acinar_s	AKAP9	fast
6.06543e-34	0.683296	0.998	0.915	1.61353e-29	OG0012246	Jamaican fruit bat	Acinar_s	CELA1	fast
3.98255e-42	0.662175	0.993	0.935	1.05944e-37	OG0014264	Jamaican fruit bat	Acinar_s	CTRC	fast
1.19681e-14	0.66017	0.308	0.109	3.18375e-10	GALC	Jamaican fruit bat	Acinar_s	GALC	fast
7.50938e-16	0.655026	0.764	0.519	1.99765e-11	ND5	Jamaican fruit bat	Acinar_s	ND5	fast
5.252e-39	0.634134	0.995	0.978	1.39714e-34	OG0011982	Jamaican fruit bat	Acinar_s	LOC119048944	fast
2.67612e-20	0.626566	0.909	0.707	7.11901e-16	COX3	Jamaican fruit bat	Acinar_s	COX3	fast
1.6177e-07	0.619251	0.36	0.222	0.00430341	PTPRM	Jamaican fruit bat	Acinar_s	PTPRM	fast
4.77415e-17	0.602788	0.269	0.067	1.27002e-12	DNM3	Jamaican fruit bat	Acinar_s	DNM3	fast
6.8059e-17	0.595625	0.916	0.659	1.81051e-12	RNASE1	Jamaican fruit bat	Acinar_s	RNASE1	fast
9.78005e-16	0.592771	0.839	0.63	2.60169e-11	OG0015789	Jamaican fruit bat	Acinar_s	PIGR	fast
9.63502e-15	0.566184	0.794	0.57	2.56311e-10	OG0015996	Jamaican fruit bat	Acinar_s	P4HB	fast
1.9408e-07	0.560381	0.4	0.257	0.00516292	PPDPF	Jamaican fruit bat	Acinar_s	PPDPF	fast
5.8771e-10	0.554947	0.425	0.248	1.56343e-05	NAP1L4	Jamaican fruit bat	Acinar_s	NAP1L4	fast
1.31446e-14	0.541266	0.86	0.606	3.49673e-10	CYTB	Jamaican fruit bat	Acinar_s	CYTB	fast
1.24656e-09	0.522862	0.411	0.242	3.31611e-05	CLSTN1	Jamaican fruit bat	Acinar_s	CLSTN1	fast
8.11132e-18	0.517628	0.995	0.921	2.15777e-13	OG0014233	Jamaican fruit bat	Acinar_s	LOC119042242	fast
4.15961e-09	0.517079	0.386	0.222	0.000110654	PSMB10	Jamaican fruit bat	Acinar_s	PSMB10	fast
1.35064e-12	0.475836	0.921	0.721	3.59296e-08	KLK1	Jamaican fruit bat	Acinar_s	KLK1	fast
7.93566e-13	0.474357	0.467	0.259	2.11104e-08	RFX2	Jamaican fruit bat	Acinar_s	RFX2	fast
1.28768e-22	0.452629	1	0.99	3.42548e-18	OG0015408	Jamaican fruit bat	Acinar_s	CEL	fast
2.13082e-18	0.438684	1	0.996	5.66841e-14	LOC119048943	Jamaican fruit bat	Acinar_s	LOC119048943	fast
9.21102e-08	0.433371	0.493	0.345	0.00245032	OG0019210	Jamaican fruit bat	Acinar_s	LOC119049095	fast
1.40544e-15	0.432452	0.998	0.978	3.73876e-11	OG0015613	Jamaican fruit bat	Acinar_s	TYR	fast
3.34377e-09	0.42901	0.264	0.119	8.89509e-05	PPM1K	Jamaican fruit bat	Acinar_s	PPM1K	fast
2.87982e-07	0.418852	0.276	0.145	0.0076609	SQSTM1	Jamaican fruit bat	Acinar_s	SQSTM1	fast
1.98979e-09	0.418785	0.869	0.661	5.29325e-05	ND4	Jamaican fruit bat	Acinar_s	ND4	fast
3.92664e-08	0.413492	0.629	0.442	0.00104457	SLC39A5	Jamaican fruit bat	Acinar_s	SLC39A5	fast
5.9417e-08	0.402193	0.325	0.178	0.00158061	LOC119054965	Jamaican fruit bat	Acinar_s	LOC119054965	fast
2.87876e-07	0.384056	0.563	0.41	0.00765807	SERPINI2	Jamaican fruit bat	Acinar_s	SERPINI2	fast
1.05625e-10	0.37211	0.984	0.917	2.80984e-06	OG0013234	Jamaican fruit bat	Acinar_s	LOC119040077	fast
1.08007e-07	0.361301	0.353	0.202	0.0028732	CLDN10	Jamaican fruit bat	Acinar_s	CLDN10	fast
1.29614e-07	0.346565	0.864	0.632	0.00344798	ND2	Jamaican fruit bat	Acinar_s	ND2	fast
8.12265e-09	0.343342	0.64	0.469	0.000216079	OG0012489	Jamaican fruit bat	Acinar_s	LOC119037059	fast
1.01235e-07	0.332841	0.661	0.477	0.00269306	RPL7A	Jamaican fruit bat	Acinar_s	RPL7A	fast
4.37804e-08	0.325745	0.953	0.81	0.00116465	ATP6	Jamaican fruit bat	Acinar_s	ATP6	fast
8.92289e-08	0.318478	0.299	0.154	0.00237367	GALNT6	Jamaican fruit bat	Acinar_s	GALNT6	fast
3.21579e-10	0.293327	1	1	8.55465e-06	OG0014827	Jamaican fruit bat	Acinar_s	LOC119044340	fast
2.89952e-11	0.267203	0.998	0.992	7.7133e-07	OG0018858	Jamaican fruit bat	Acinar_s	CPB1	fast
2.13848e-07	0.257919	1	0.96	0.00568878	CPA1	Jamaican fruit bat	Acinar_s	CPA1	fast
1.58782e-16	-0.652233	0.986	0.966	4.22393e-12	OG0015228	Jamaican fruit bat	Acinar_s	CLPS	fed
7.00646e-09	-0.660881	0.379	0.535	0.000186386	OG0014893	Jamaican fruit bat	Acinar_s	CSNK1G2	fed
3.81213e-18	-0.855878	0.063	0.281	1.0141e-13	LOC119053987	Jamaican fruit bat	Acinar_s	LOC119053987	fed
1.5898e-08	-1.21822	0.241	0.392	0.000422918	OG0012663	Jamaican fruit bat	Acinar_s	PPM1L	fed
2.11313e-07	-1.28955	0.136	0.261	0.00562134	PTGER3	Jamaican fruit bat	Acinar_s	PTGER3	fed
1.37431e-14	-1.34962	0.343	0.509	3.65593e-10	GLUL	Jamaican fruit bat	Acinar_s	GLUL	fed
4.00053e-08	-1.46943	0.369	0.491	0.00106422	MBNL1	Jamaican fruit bat	Acinar_s	MBNL1	fed
3.20156e-11	-1.76239	0.229	0.39	8.5168e-07	CACNB2	Jamaican fruit bat	Acinar_s	CACNB2	fed
5.90193e-49	3.59215	0.812	0.036	1.57003e-44	LOC119057640	Jamaican fruit bat	active stellate cells	LOC119057640	fast
2.63336e-17	1.73181	0.668	0.273	7.00527e-13	OG0017254	Jamaican fruit bat	active stellate cells	INS	fast
1.06574e-07	1.70201	0.391	0.176	0.00283509	HSP90AA1	Jamaican fruit bat	active stellate cells	HSP90AA1	fast
1.02592e-07	1.45333	0.562	0.364	0.00272914	HSPH1	Jamaican fruit bat	active stellate cells	HSPH1	fast
1.19398e-07	1.09649	0.695	0.545	0.00317622	P4HA1	Jamaican fruit bat	active stellate cells	P4HA1	fast
1.01443e-07	0.865202	0.98	0.897	0.00269859	OG0020120	Jamaican fruit bat	active stellate cells	PLA2G1B	fast
1.8836e-07	-0.820985	0.594	0.806	0.00501075	OG0016352	Jamaican fruit bat	active stellate cells	GPC6	fed
1.21654e-08	-0.94678	0.387	0.642	0.000323624	PDZRN4	Jamaican fruit bat	active stellate cells	PDZRN4	fed
4.03217e-10	-1.02831	0.375	0.648	1.07264e-05	LOC119037891	Jamaican fruit bat	active stellate cells	LOC119037891	fed
1.96239e-11	-1.13231	0.445	0.739	5.22036e-07	LRMDA	Jamaican fruit bat	active stellate cells	LRMDA	fed
5.35866e-08	-1.22244	0.227	0.473	0.00142551	SEMA3E	Jamaican fruit bat	active stellate cells	SEMA3E	fed
1.33767e-10	-1.26833	0.527	0.745	3.55846e-06	NOVA1	Jamaican fruit bat	active stellate cells	NOVA1	fed
8.69997e-13	-1.39787	0.262	0.594	2.31437e-08	NOX4	Jamaican fruit bat	active stellate cells	NOX4	fed
1.0226e-10	-1.48809	0.207	0.485	2.72031e-06	OG0016390	Jamaican fruit bat	active stellate cells	ADH7	fed
1.08292e-15	-1.86337	0.137	0.485	2.88078e-11	LOC119065501	Jamaican fruit bat	active stellate cells	LOC119065501	fed
4.87803e-59	3.37552	0.909	0.034	1.29765e-54	LOC119057640	Jamaican fruit bat	Alpha cells	LOC119057640	fast
2.54542e-19	1.9044	0.529	0.103	6.77131e-15	HSP90AA1	Jamaican fruit bat	Alpha cells	HSP90AA1	fast
4.86842e-22	1.47231	0.794	0.37	1.2951e-17	PTPRD	Jamaican fruit bat	Alpha cells	PTPRD	fast
3.12931e-17	1.40876	0.644	0.24	8.32459e-13	OG0012652	Jamaican fruit bat	Alpha cells	ARHGEF26	fast
1.73141e-19	1.39599	0.816	0.425	4.60589e-15	ENPP2	Jamaican fruit bat	Alpha cells	ENPP2	fast
4.12375e-16	1.37532	0.602	0.199	1.097e-11	CNKSR3	Jamaican fruit bat	Alpha cells	CNKSR3	fast
6.70703e-16	1.26991	0.492	0.11	1.7842e-11	CDKL1	Jamaican fruit bat	Alpha cells	CDKL1	fast
5.47995e-08	1.2626	0.278	0.062	0.00145778	OG0013732	Jamaican fruit bat	Alpha cells	TAFA1	fast
2.84739e-12	1.26022	0.433	0.103	7.57462e-08	OG0020267	Jamaican fruit bat	Alpha cells	PTPRQ	fast
1.22849e-07	1.25459	0.259	0.055	0.00326803	OG0014366	Jamaican fruit bat	Alpha cells	TAFA2	fast
3.67555e-10	1.22665	0.511	0.226	9.7777e-06	HSPH1	Jamaican fruit bat	Alpha cells	HSPH1	fast
4.55416e-13	1.19836	0.628	0.288	1.2115e-08	STXBP6	Jamaican fruit bat	Alpha cells	STXBP6	fast
2.87184e-13	1.14856	0.524	0.178	7.63966e-09	OG0021119	Jamaican fruit bat	Alpha cells	MYO5B	fast
9.43731e-21	1.1399	0.893	0.541	2.51051e-16	GRIA4	Jamaican fruit bat	Alpha cells	GRIA4	fast
1.65013e-09	1.09684	0.484	0.178	4.38967e-05	OG0019849	Jamaican fruit bat	Alpha cells	ABCC9	fast
3.02636e-22	1.05896	0.989	0.76	8.05071e-18	OG0013009	Jamaican fruit bat	Alpha cells	LOC119062363	fast
2.68604e-12	1.05103	0.5	0.164	7.14541e-08	PHACTR1	Jamaican fruit bat	Alpha cells	PHACTR1	fast
2.5192e-10	1.0473	0.46	0.164	6.70158e-06	GHR	Jamaican fruit bat	Alpha cells	GHR	fast
2.37114e-16	1.03607	0.853	0.473	6.30772e-12	OG0018181	Jamaican fruit bat	Alpha cells	AP1S2	fast
7.47753e-13	1.03344	0.455	0.116	1.98917e-08	LOC119057017	Jamaican fruit bat	Alpha cells	LOC119057017	fast
6.51364e-12	1.00563	0.452	0.137	1.73276e-07	C5	Jamaican fruit bat	Alpha cells	C5	fast
5.01481e-12	0.972884	0.618	0.247	1.33404e-07	SEMA3E	Jamaican fruit bat	Alpha cells	SEMA3E	fast
2.1569e-10	0.966842	0.751	0.493	5.73777e-06	LRP1B	Jamaican fruit bat	Alpha cells	LRP1B	fast
1.13751e-10	0.963753	0.449	0.158	3.02601e-06	DOCK4	Jamaican fruit bat	Alpha cells	DOCK4	fast
3.74203e-14	0.960575	0.93	0.705	9.95456e-10	DACH1	Jamaican fruit bat	Alpha cells	DACH1	fast
5.46044e-12	0.950539	0.422	0.096	1.45259e-07	OG0011799	Jamaican fruit bat	Alpha cells	SLC35F4	fast
1.02103e-15	0.94672	0.567	0.185	2.71615e-11	NR1D2	Jamaican fruit bat	Alpha cells	NR1D2	fast
6.02433e-12	0.924215	0.604	0.274	1.60259e-07	MARK1	Jamaican fruit bat	Alpha cells	MARK1	fast
2.99181e-16	0.919183	0.583	0.171	7.95882e-12	GLCE	Jamaican fruit bat	Alpha cells	GLCE	fast
3.8097e-15	0.918023	0.799	0.425	1.01346e-10	OG0012990	Jamaican fruit bat	Alpha cells	XKR4	fast
7.60128e-10	0.913846	0.524	0.24	2.02209e-05	OG0016932	Jamaican fruit bat	Alpha cells	HSPA8	fast
1.33426e-07	0.905923	0.326	0.096	0.0035494	TTR	Jamaican fruit bat	Alpha cells	TTR	fast
1.59837e-10	0.894256	0.513	0.178	4.25199e-06	KLK1	Jamaican fruit bat	Alpha cells	KLK1	fast
2.26621e-11	0.882741	0.816	0.479	6.02856e-07	LOC119060353	Jamaican fruit bat	Alpha cells	LOC119060353	fast
1.81188e-10	0.877689	0.342	0.068	4.81997e-06	AGXT2	Jamaican fruit bat	Alpha cells	AGXT2	fast
4.89676e-09	0.870214	0.398	0.116	0.000130264	OG0016637	Jamaican fruit bat	Alpha cells	NUPR1	fast
2.0686e-12	0.867671	0.856	0.527	5.5029e-08	LOC119038821	Jamaican fruit bat	Alpha cells	LOC119038821	fast
2.9423e-14	0.863141	0.725	0.349	7.8271e-10	RNF19A	Jamaican fruit bat	Alpha cells	RNF19A	fast
1.36891e-09	0.851178	0.767	0.514	3.64158e-05	EFNA5	Jamaican fruit bat	Alpha cells	EFNA5	fast
4.03082e-13	0.847864	0.818	0.5	1.07228e-08	SLC16A7	Jamaican fruit bat	Alpha cells	SLC16A7	fast
4.12545e-10	0.835304	0.409	0.123	1.09745e-05	FBXL20	Jamaican fruit bat	Alpha cells	FBXL20	fast
7.52753e-09	0.812271	0.818	0.623	0.000200247	HS6ST3	Jamaican fruit bat	Alpha cells	HS6ST3	fast
4.44548e-09	0.807716	0.65	0.377	0.000118259	PIP5K1B	Jamaican fruit bat	Alpha cells	PIP5K1B	fast
2.83967e-09	0.806814	0.326	0.068	7.5541e-05	UNC5D	Jamaican fruit bat	Alpha cells	UNC5D	fast
1.41166e-12	0.805689	0.93	0.733	3.75529e-08	LOC119042020	Jamaican fruit bat	Alpha cells	LOC119042020	fast
3.42537e-08	0.802945	0.634	0.37	0.000911216	LOC119063567	Jamaican fruit bat	Alpha cells	LOC119063567	fast
5.74864e-15	0.79971	0.968	0.829	1.52925e-10	OG0019796	Jamaican fruit bat	Alpha cells	SOX5	fast
2.57811e-12	0.798214	0.882	0.644	6.8583e-08	LOC119059795	Jamaican fruit bat	Alpha cells	LOC119059795	fast
4.82272e-11	0.796566	0.286	0.021	1.28294e-06	LOC119048253	Jamaican fruit bat	Alpha cells	LOC119048253	fast
1.26389e-13	0.773905	0.944	0.699	3.3622e-09	CACNA1D	Jamaican fruit bat	Alpha cells	CACNA1D	fast
6.19364e-11	0.770355	0.834	0.521	1.64763e-06	CACNA1A	Jamaican fruit bat	Alpha cells	CACNA1A	fast
2.2942e-08	0.766034	0.551	0.267	0.000610303	OG0011707	Jamaican fruit bat	Alpha cells	GPD2	fast
3.61822e-08	0.762978	0.422	0.158	0.000962518	OSBPL10	Jamaican fruit bat	Alpha cells	OSBPL10	fast
9.15561e-08	0.758434	0.561	0.288	0.00243558	SASH1	Jamaican fruit bat	Alpha cells	SASH1	fast
3.16441e-08	0.753799	0.273	0.048	0.000841797	CNTLN	Jamaican fruit bat	Alpha cells	CNTLN	fast
1.20339e-07	0.753336	0.257	0.048	0.00320125	RBPMS	Jamaican fruit bat	Alpha cells	RBPMS	fast
5.73402e-09	0.751813	0.377	0.11	0.000152536	OG0012664	Jamaican fruit bat	Alpha cells	UBE2B	fast
2.50333e-11	0.750185	0.62	0.274	6.65936e-07	CEP85L	Jamaican fruit bat	Alpha cells	CEP85L	fast
3.62452e-08	0.749756	0.452	0.178	0.000964196	PLEKHA7	Jamaican fruit bat	Alpha cells	PLEKHA7	fast
5.13784e-08	0.749281	0.88	0.671	0.00136677	OG0016909	Jamaican fruit bat	Alpha cells	MMP16	fast
4.36115e-16	0.747577	0.979	0.795	1.16015e-11	UNC80	Jamaican fruit bat	Alpha cells	UNC80	fast
8.81921e-11	0.742751	0.652	0.322	2.34609e-06	OG0020756	Jamaican fruit bat	Alpha cells	LOC119046042	fast
1.02929e-11	0.737236	0.457	0.123	2.73812e-07	PPFIA2	Jamaican fruit bat	Alpha cells	PPFIA2	fast
9.19103e-12	0.726418	0.933	0.726	2.445e-07	NOL4	Jamaican fruit bat	Alpha cells	NOL4	fast
4.34267e-11	0.726275	0.497	0.164	1.15524e-06	OG0015135	Jamaican fruit bat	Alpha cells	FGF12	fast
9.07115e-10	0.712857	0.791	0.466	2.41311e-05	OG0021598	Jamaican fruit bat	Alpha cells	THSD7A	fast
3.63853e-08	0.709028	0.604	0.308	0.000967921	TOM1L1	Jamaican fruit bat	Alpha cells	TOM1L1	fast
9.99075e-11	0.708111	0.955	0.76	2.65774e-06	LOC119062772	Jamaican fruit bat	Alpha cells	LOC119062772	fast
1.18867e-07	0.690001	0.412	0.158	0.00316209	ACSS3	Jamaican fruit bat	Alpha cells	ACSS3	fast
1.16807e-07	0.688286	0.824	0.575	0.0031073	OG0020533	Jamaican fruit bat	Alpha cells	COL4A3	fast
9.76098e-09	0.6876	0.607	0.329	0.000259662	OG0015986	Jamaican fruit bat	Alpha cells	CTDSPL	fast
1.07029e-09	0.685059	0.711	0.411	2.84719e-05	OG0014408	Jamaican fruit bat	Alpha cells	ZNRF2	fast
2.74902e-08	0.680377	0.797	0.527	0.000731295	LOC119064267	Jamaican fruit bat	Alpha cells	LOC119064267	fast
1.49631e-09	0.677619	0.495	0.192	3.98047e-05	OG0018702	Jamaican fruit bat	Alpha cells	LOC119037075	fast
1.91326e-07	0.671812	0.714	0.479	0.00508965	OSBPL9	Jamaican fruit bat	Alpha cells	OSBPL9	fast
1.14015e-08	0.669774	0.877	0.637	0.000303302	GALNT13	Jamaican fruit bat	Alpha cells	GALNT13	fast
8.03055e-10	0.658697	0.955	0.753	2.13629e-05	LOC119044320	Jamaican fruit bat	Alpha cells	LOC119044320	fast
1.20058e-08	0.648784	0.342	0.089	0.000319379	CDK14	Jamaican fruit bat	Alpha cells	CDK14	fast
7.51321e-09	0.64574	0.85	0.616	0.000199866	OG0012348	Jamaican fruit bat	Alpha cells	PCSK2	fast
2.68157e-09	0.643384	0.791	0.548	7.13351e-05	SLC7A2	Jamaican fruit bat	Alpha cells	SLC7A2	fast
3.75869e-08	0.642727	0.65	0.377	0.000999887	FER	Jamaican fruit bat	Alpha cells	FER	fast
3.72714e-08	0.638913	0.845	0.658	0.000991494	OG0014580	Jamaican fruit bat	Alpha cells	ELAPOR2	fast
1.81773e-10	0.63098	0.826	0.562	4.83552e-06	DNM3	Jamaican fruit bat	Alpha cells	DNM3	fast
4.47202e-08	0.620789	0.69	0.432	0.00118965	OG0014475	Jamaican fruit bat	Alpha cells	CHORDC1	fast
2.82945e-07	0.619644	0.452	0.192	0.00752691	NUBPL	Jamaican fruit bat	Alpha cells	NUBPL	fast
4.10593e-08	0.615176	0.722	0.452	0.00109226	TCF4	Jamaican fruit bat	Alpha cells	TCF4	fast
1.01771e-07	0.608197	0.342	0.103	0.00270732	OG0014799	Jamaican fruit bat	Alpha cells	PREX2	fast
3.56772e-08	0.606385	0.73	0.445	0.000949084	OG0013008	Jamaican fruit bat	Alpha cells	DPP10	fast
1.49693e-09	0.596839	0.861	0.589	3.98213e-05	UTRN	Jamaican fruit bat	Alpha cells	UTRN	fast
7.05123e-08	0.59463	0.789	0.541	0.00187577	NEDD4L	Jamaican fruit bat	Alpha cells	NEDD4L	fast
1.17614e-08	0.592934	0.979	0.822	0.000312877	OG0015408	Jamaican fruit bat	Alpha cells	CEL	fast
1.82188e-10	0.584754	0.976	0.877	4.84657e-06	OG0019873	Jamaican fruit bat	Alpha cells	PLCB1	fast
7.48577e-08	0.56904	0.898	0.61	0.00199137	OG0016835	Jamaican fruit bat	Alpha cells	SLC7A8	fast
9.60636e-08	0.564653	0.912	0.726	0.00255548	REV3L	Jamaican fruit bat	Alpha cells	REV3L	fast
1.61636e-07	0.561933	0.719	0.466	0.00429984	CLK1	Jamaican fruit bat	Alpha cells	CLK1	fast
6.24545e-08	0.551758	0.898	0.671	0.00166141	MAST4	Jamaican fruit bat	Alpha cells	MAST4	fast
1.25321e-07	0.547642	0.596	0.329	0.0033338	OG0020826	Jamaican fruit bat	Alpha cells	STXBP5L	fast
1.62744e-10	0.547173	0.963	0.801	4.32931e-06	ERO1B	Jamaican fruit bat	Alpha cells	ERO1B	fast
6.02137e-10	0.547058	0.952	0.747	1.6018e-05	DST	Jamaican fruit bat	Alpha cells	DST	fast
8.54216e-09	0.545912	0.436	0.158	0.000227239	DNAJA1	Jamaican fruit bat	Alpha cells	DNAJA1	fast
2.37778e-10	0.544397	0.96	0.795	6.32537e-06	ITPR2	Jamaican fruit bat	Alpha cells	ITPR2	fast
8.65196e-08	0.541306	0.773	0.473	0.00230159	TENM3	Jamaican fruit bat	Alpha cells	TENM3	fast
1.45905e-09	0.536487	0.909	0.685	3.88138e-05	RAP1GAP2	Jamaican fruit bat	Alpha cells	RAP1GAP2	fast
3.05968e-07	0.532168	0.864	0.658	0.00813936	TNIK	Jamaican fruit bat	Alpha cells	TNIK	fast
6.6872e-08	0.531123	0.906	0.74	0.00177893	RORA	Jamaican fruit bat	Alpha cells	RORA	fast
8.95035e-08	0.518815	0.947	0.767	0.00238097	LIMCH1	Jamaican fruit bat	Alpha cells	LIMCH1	fast
3.69477e-08	0.513179	0.968	0.836	0.000982884	GLS	Jamaican fruit bat	Alpha cells	GLS	fast
5.79228e-09	0.50913	0.989	0.897	0.000154086	OG0016352	Jamaican fruit bat	Alpha cells	GPC6	fast
2.70574e-07	0.486577	0.807	0.596	0.00719782	MTSS1	Jamaican fruit bat	Alpha cells	MTSS1	fast
2.55477e-13	0.484247	0.992	0.945	6.79619e-09	LOC119046947	Jamaican fruit bat	Alpha cells	LOC119046947	fast
5.94889e-11	0.467028	0.444	0.123	1.58252e-06	SPPL3	Jamaican fruit bat	Alpha cells	SPPL3	fast
1.26102e-07	0.429842	0.364	0.123	0.00335457	SUSD6	Jamaican fruit bat	Alpha cells	SUSD6	fast
2.38779e-07	0.426086	0.353	0.123	0.00635199	CDON	Jamaican fruit bat	Alpha cells	CDON	fast
9.81512e-08	0.270885	0.537	0.274	0.00261102	MYO1E	Jamaican fruit bat	Alpha cells	MYO1E	fast
4.81558e-08	0.266989	0.947	0.753	0.00128104	OG0013318	Jamaican fruit bat	Alpha cells	DDX17	fast
4.8118e-17	-0.454643	0.824	0.356	1.28004e-12	OG0017254	Jamaican fruit bat	Alpha cells	INS	fed
3.22661e-09	-0.886756	0.184	0.404	8.58343e-05	SGCD	Jamaican fruit bat	Alpha cells	SGCD	fed
1.47984e-11	-0.963954	0.12	0.363	3.93668e-07	EFR3B	Jamaican fruit bat	Alpha cells	EFR3B	fed
2.28518e-16	-1.5574	0.289	0.616	6.07904e-12	NAV3	Jamaican fruit bat	Alpha cells	NAV3	fed
1.40076e-107	3.59381	0.733	0.026	3.7263e-103	LOC119057640	Jamaican fruit bat	B cells	LOC119057640	fast
3.23678e-08	1.5475	0.292	0.113	0.000861047	MAML3	Jamaican fruit bat	B cells	MAML3	fast
4.46739e-09	1.4641	0.483	0.261	0.000118841	OG0014821	Jamaican fruit bat	B cells	CAMK1D	fast
4.94784e-11	1.31414	0.258	0.07	1.31622e-06	ABHD17B	Jamaican fruit bat	B cells	ABHD17B	fast
3.38441e-08	1.27493	0.308	0.12	0.00090032	DISP1	Jamaican fruit bat	B cells	DISP1	fast
1.22857e-09	1.24872	0.325	0.119	3.26825e-05	TRIO	Jamaican fruit bat	B cells	TRIO	fast
3.78369e-12	1.24508	0.533	0.24	1.00654e-07	OG0017254	Jamaican fruit bat	B cells	INS	fast
4.65745e-10	1.16848	0.267	0.079	1.23898e-05	OG0016637	Jamaican fruit bat	B cells	NUPR1	fast
2.17157e-10	1.16486	0.575	0.306	5.77681e-06	BAZ2B	Jamaican fruit bat	B cells	BAZ2B	fast
9.43161e-08	1.15249	0.3	0.119	0.002509	OG0019279	Jamaican fruit bat	B cells	PHLPP1	fast
1.97744e-09	1.11555	0.25	0.076	5.26038e-05	HIPK2	Jamaican fruit bat	B cells	HIPK2	fast
2.57639e-10	1.06562	0.442	0.195	6.85372e-06	VAV3	Jamaican fruit bat	B cells	VAV3	fast
4.10392e-08	0.974123	0.392	0.173	0.00109172	ERO1B	Jamaican fruit bat	B cells	ERO1B	fast
2.64276e-10	0.915657	0.6	0.318	7.03026e-06	PLCL2	Jamaican fruit bat	B cells	PLCL2	fast
4.07551e-09	0.878828	0.692	0.4	0.000108417	SNX29	Jamaican fruit bat	B cells	SNX29	fast
3.20137e-09	0.831903	0.483	0.22	8.51629e-05	OG0012061	Jamaican fruit bat	B cells	CTRL	fast
3.45987e-08	0.81833	0.367	0.154	0.000920396	OG0012547	Jamaican fruit bat	B cells	UGCG	fast
2.16428e-08	0.742337	0.342	0.135	0.000575741	OG0014835	Jamaican fruit bat	B cells	KDM7A	fast
1.6998e-08	-0.289001	0.9	0.918	0.000452181	OG0014827	Jamaican fruit bat	B cells	LOC119044340	fed
1.17924e-10	-0.58383	0.775	0.87	3.13702e-06	OG0012086	Jamaican fruit bat	B cells	SYCN	fed
2.50575e-08	-0.914719	0.492	0.692	0.00066658	OG0013233	Jamaican fruit bat	B cells	LOC119040076	fed
6.1689e-11	-1.40918	0.483	0.727	1.64105e-06	LOC119056744	Jamaican fruit bat	B cells	LOC119056744	fed
2.81021e-20	-2.19208	0.225	0.682	7.47573e-16	LOC119056745	Jamaican fruit bat	B cells	LOC119056745	fed
1.22059e-98	3.5132	0.877	0.137	3.24702e-94	OG0013008	Jamaican fruit bat	Beta cells	DPP10	fast
3.56358e-103	3.20975	0.853	0.043	9.47983e-99	LOC119057640	Jamaican fruit bat	Beta cells	LOC119057640	fast
1.38817e-40	2.46235	0.502	0.053	3.69282e-36	LOC119038821	Jamaican fruit bat	Beta cells	LOC119038821	fast
4.08227e-33	2.02865	0.408	0.03	1.08597e-28	OG0012976	Jamaican fruit bat	Beta cells	CSMD3	fast
1.30803e-23	1.65834	0.479	0.163	3.47962e-19	HSP90AA1	Jamaican fruit bat	Beta cells	HSP90AA1	fast
1.25706e-21	1.6557	0.353	0.063	3.34402e-17	LUZP2	Jamaican fruit bat	Beta cells	LUZP2	fast
1.14354e-34	1.60008	0.788	0.493	3.04205e-30	PTPRR	Jamaican fruit bat	Beta cells	PTPRR	fast
2.34951e-20	1.39577	0.512	0.227	6.25017e-16	HSPH1	Jamaican fruit bat	Beta cells	HSPH1	fast
7.63789e-22	1.17261	0.363	0.067	2.03183e-17	CD44	Jamaican fruit bat	Beta cells	CD44	fast
2.93165e-16	1.10174	0.501	0.223	7.79879e-12	OG0011996	Jamaican fruit bat	Beta cells	CDH13	fast
5.25848e-19	1.06651	0.293	0.037	1.39886e-14	OLFM2	Jamaican fruit bat	Beta cells	OLFM2	fast
7.47281e-17	1.0655	0.492	0.227	1.98792e-12	OG0016932	Jamaican fruit bat	Beta cells	HSPA8	fast
1.13397e-15	1.05769	0.25	0.037	3.0166e-11	PTPRB	Jamaican fruit bat	Beta cells	PTPRB	fast
6.98808e-18	1.05584	0.345	0.087	1.85897e-13	HSPA4L	Jamaican fruit bat	Beta cells	HSPA4L	fast
1.25141e-17	1.04781	0.459	0.193	3.32899e-13	OG0020663	Jamaican fruit bat	Beta cells	RALGPS2	fast
6.13834e-13	1.03414	0.454	0.213	1.63292e-08	LOC119039916	Jamaican fruit bat	Beta cells	LOC119039916	fast
1.2484e-13	0.973169	0.315	0.1	3.321e-09	DNAJA1	Jamaican fruit bat	Beta cells	DNAJA1	fast
2.73881e-22	0.959277	0.768	0.483	7.28579e-18	PCSK1	Jamaican fruit bat	Beta cells	PCSK1	fast
1.01999e-19	0.945847	0.369	0.083	2.71338e-15	OG0020817	Jamaican fruit bat	Beta cells	POGLUT1	fast
1.16591e-14	0.935886	0.99	0.917	3.10155e-10	OG0020120	Jamaican fruit bat	Beta cells	PLA2G1B	fast
5.13614e-12	0.889194	0.357	0.137	1.36632e-07	PTPRM	Jamaican fruit bat	Beta cells	PTPRM	fast
1.89896e-17	0.886338	0.682	0.397	5.05162e-13	PPFIA2	Jamaican fruit bat	Beta cells	PPFIA2	fast
8.50364e-14	0.875822	0.271	0.063	2.26214e-09	PFKFB3	Jamaican fruit bat	Beta cells	PFKFB3	fast
2.48252e-16	0.869335	0.502	0.223	6.60401e-12	PTGES3	Jamaican fruit bat	Beta cells	PTGES3	fast
1.2231e-10	0.842717	0.335	0.137	3.25369e-06	OG0016637	Jamaican fruit bat	Beta cells	NUPR1	fast
2.38679e-09	0.830303	0.296	0.127	6.34935e-05	TTR	Jamaican fruit bat	Beta cells	TTR	fast
2.60154e-11	0.825852	0.644	0.427	6.92061e-07	LOC119058038	Jamaican fruit bat	Beta cells	LOC119058038	fast
4.30029e-12	0.815852	0.344	0.127	1.14396e-07	SPOCK3	Jamaican fruit bat	Beta cells	SPOCK3	fast
2.02327e-14	0.814885	0.806	0.593	5.3823e-10	LOC119064589	Jamaican fruit bat	Beta cells	LOC119064589	fast
1.25449e-14	0.811635	0.479	0.21	3.3372e-10	OG0013814	Jamaican fruit bat	Beta cells	GAP43	fast
3.83133e-14	0.795217	0.836	0.587	1.01921e-09	OG0014264	Jamaican fruit bat	Beta cells	CTRC	fast
2.08227e-15	0.784618	0.27	0.05	5.53925e-11	OG0021737	Jamaican fruit bat	Beta cells	EMB	fast
1.37076e-11	0.736052	0.329	0.12	3.64649e-07	UNC5D	Jamaican fruit bat	Beta cells	UNC5D	fast
2.13082e-14	0.728143	0.962	0.847	5.66841e-10	OG0015408	Jamaican fruit bat	Beta cells	CEL	fast
2.83837e-13	0.723783	0.594	0.36	7.55063e-09	DESI2	Jamaican fruit bat	Beta cells	DESI2	fast
2.13063e-11	0.701842	0.409	0.19	5.66789e-07	DNM3	Jamaican fruit bat	Beta cells	DNM3	fast
8.35397e-11	0.696842	0.488	0.263	2.22232e-06	DOCK4	Jamaican fruit bat	Beta cells	DOCK4	fast
5.75182e-10	0.686886	0.377	0.173	1.5301e-05	CRACD	Jamaican fruit bat	Beta cells	CRACD	fast
9.14086e-10	0.673459	0.374	0.177	2.43165e-05	OG0021119	Jamaican fruit bat	Beta cells	MYO5B	fast
1.25505e-09	0.669132	0.306	0.123	3.33869e-05	OG0021614	Jamaican fruit bat	Beta cells	SPON1	fast
1.29672e-08	0.646114	0.269	0.107	0.000344953	MAPK4	Jamaican fruit bat	Beta cells	MAPK4	fast
2.34575e-08	0.641718	0.872	0.767	0.000624017	LTBP1	Jamaican fruit bat	Beta cells	LTBP1	fast
2.30036e-14	0.626447	0.745	0.497	6.11941e-10	OG0018181	Jamaican fruit bat	Beta cells	AP1S2	fast
1.69915e-10	0.624552	0.298	0.11	4.52008e-06	FOXN2	Jamaican fruit bat	Beta cells	FOXN2	fast
9.60016e-09	0.61873	0.3	0.13	0.000255384	ST13	Jamaican fruit bat	Beta cells	ST13	fast
1.60885e-09	0.615591	0.655	0.467	4.27985e-05	OG0021060	Jamaican fruit bat	Beta cells	JAZF1	fast
1.96557e-07	0.614927	0.356	0.193	0.0052288	HSPD1	Jamaican fruit bat	Beta cells	HSPD1	fast
1.57301e-11	0.60656	0.594	0.353	4.18452e-07	RAB4A	Jamaican fruit bat	Beta cells	RAB4A	fast
2.39922e-08	0.606166	0.448	0.26	0.000638242	OG0018156	Jamaican fruit bat	Beta cells	PARP8	fast
6.99431e-14	0.601957	0.702	0.43	1.86063e-09	OG0012990	Jamaican fruit bat	Beta cells	XKR4	fast
4.25697e-11	0.594385	0.746	0.587	1.13244e-06	NOVA1	Jamaican fruit bat	Beta cells	NOVA1	fast
5.45166e-09	0.592329	0.401	0.207	0.000145025	TOX3	Jamaican fruit bat	Beta cells	TOX3	fast
6.84167e-11	0.587329	0.528	0.307	1.82002e-06	OG0011922	Jamaican fruit bat	Beta cells	USP33	fast
1.43246e-11	0.576101	0.711	0.487	3.81062e-07	OG0019434	Jamaican fruit bat	Beta cells	TANC1	fast
5.09362e-19	0.566327	0.707	0.36	1.355e-14	OG0012061	Jamaican fruit bat	Beta cells	CTRL	fast
8.82948e-08	0.558292	0.306	0.147	0.00234882	ZNF521	Jamaican fruit bat	Beta cells	ZNF521	fast
1.33859e-16	0.554098	0.958	0.873	3.56093e-12	LOC119046947	Jamaican fruit bat	Beta cells	LOC119046947	fast
9.80734e-09	0.547415	0.803	0.63	0.000260895	MEIS2	Jamaican fruit bat	Beta cells	MEIS2	fast
1.84703e-08	0.54372	0.459	0.24	0.000491346	KLK1	Jamaican fruit bat	Beta cells	KLK1	fast
1.38731e-08	0.531913	0.75	0.57	0.000369052	OG0017573	Jamaican fruit bat	Beta cells	CDH18	fast
4.41697e-08	0.528111	0.536	0.343	0.001175	OG0012683	Jamaican fruit bat	Beta cells	FSTL4	fast
9.1696e-13	0.522693	0.816	0.633	2.4393e-08	PSD3	Jamaican fruit bat	Beta cells	PSD3	fast
1.21679e-07	0.517365	0.263	0.11	0.00323691	LOC119041034	Jamaican fruit bat	Beta cells	LOC119041034	fast
3.39739e-09	0.516358	0.492	0.267	9.03775e-05	FSTL5	Jamaican fruit bat	Beta cells	FSTL5	fast
3.99689e-10	0.516248	0.803	0.633	1.06325e-05	MAML3	Jamaican fruit bat	Beta cells	MAML3	fast
1.81036e-07	0.498799	0.553	0.377	0.00481593	DOCK5	Jamaican fruit bat	Beta cells	DOCK5	fast
4.76985e-08	0.497648	0.315	0.15	0.00126887	WIPF2	Jamaican fruit bat	Beta cells	WIPF2	fast
1.14398e-07	0.478605	0.689	0.513	0.00304322	ARHGAP32	Jamaican fruit bat	Beta cells	ARHGAP32	fast
1.85666e-07	0.473843	0.473	0.287	0.00493909	SAMD5	Jamaican fruit bat	Beta cells	SAMD5	fast
7.49724e-08	0.470051	0.621	0.437	0.00199441	NEDD4L	Jamaican fruit bat	Beta cells	NEDD4L	fast
2.57178e-09	0.470017	0.422	0.21	6.84146e-05	MARK1	Jamaican fruit bat	Beta cells	MARK1	fast
2.07806e-08	0.469094	0.566	0.37	0.000552805	FAM184A	Jamaican fruit bat	Beta cells	FAM184A	fast
1.2385e-07	0.455069	0.337	0.17	0.00329466	OG0012688	Jamaican fruit bat	Beta cells	HSPA4	fast
1.35719e-07	0.439062	0.668	0.47	0.00361041	TAOK1	Jamaican fruit bat	Beta cells	TAOK1	fast
1.47803e-08	0.433524	0.261	0.093	0.000393186	SCN3A	Jamaican fruit bat	Beta cells	SCN3A	fast
3.4114e-07	0.423698	0.849	0.73	0.009075	LOC119044320	Jamaican fruit bat	Beta cells	LOC119044320	fast
3.23506e-07	0.422796	0.27	0.117	0.00860589	LOC119059004	Jamaican fruit bat	Beta cells	LOC119059004	fast
1.27681e-09	0.413368	0.948	0.91	3.39657e-05	LOC119042020	Jamaican fruit bat	Beta cells	LOC119042020	fast
2.44223e-07	0.405579	0.421	0.25	0.00649683	PPP3R1	Jamaican fruit bat	Beta cells	PPP3R1	fast
2.82962e-08	0.404421	0.437	0.233	0.000752736	HIBCH	Jamaican fruit bat	Beta cells	HIBCH	fast
1.44702e-07	0.395012	0.723	0.5	0.00384936	OG0011725	Jamaican fruit bat	Beta cells	CERKL	fast
1.40445e-07	0.368923	0.299	0.14	0.00373611	OG0012486	Jamaican fruit bat	Beta cells	CCT6A	fast
1.1751e-08	0.2937	0.955	0.947	0.000312599	OG0019873	Jamaican fruit bat	Beta cells	PLCB1	fast
2.88213e-09	0.260346	0.655	0.427	7.66705e-05	GLCE	Jamaican fruit bat	Beta cells	GLCE	fast
6.63265e-09	-0.578929	0.782	0.813	0.000176442	OG0014400	Jamaican fruit bat	Beta cells	GPR158	fed
3.58515e-08	-0.640095	0.734	0.847	0.00095372	OG0013233	Jamaican fruit bat	Beta cells	LOC119040076	fed
1.48021e-09	-0.680573	0.218	0.387	3.93765e-05	PER3	Jamaican fruit bat	Beta cells	PER3	fed
5.48556e-08	-0.739072	0.257	0.403	0.00145927	CAPS2	Jamaican fruit bat	Beta cells	CAPS2	fed
6.1035e-09	-0.761303	0.12	0.26	0.000162365	PTPN13	Jamaican fruit bat	Beta cells	PTPN13	fed
1.69426e-07	-0.79935	0.358	0.49	0.00450707	LOC119049973	Jamaican fruit bat	Beta cells	LOC119049973	fed
2.38738e-07	-0.801638	0.415	0.52	0.0063509	OXTR	Jamaican fruit bat	Beta cells	OXTR	fed
6.03399e-08	-0.842142	0.463	0.577	0.00160516	OG0019593	Jamaican fruit bat	Beta cells	ROR1	fed
3.72169e-12	-0.855105	0.644	0.733	9.90044e-08	SLC7A2	Jamaican fruit bat	Beta cells	SLC7A2	fed
1.03317e-15	-0.865036	0.142	0.36	2.74843e-11	EFR3B	Jamaican fruit bat	Beta cells	EFR3B	fed
6.16038e-09	-0.884231	0.213	0.37	0.000163878	IPCEF1	Jamaican fruit bat	Beta cells	IPCEF1	fed
5.3839e-12	-0.905221	0.466	0.63	1.43222e-07	KCNJ3	Jamaican fruit bat	Beta cells	KCNJ3	fed
1.22142e-14	-1.03821	0.274	0.487	3.24922e-10	TRIM9	Jamaican fruit bat	Beta cells	TRIM9	fed
1.33137e-19	-1.32167	0.39	0.607	3.54171e-15	OG0012037	Jamaican fruit bat	Beta cells	PRODH2	fed
4.15506e-24	-1.44824	0.219	0.517	1.10533e-19	NRXN1	Jamaican fruit bat	Beta cells	NRXN1	fed
9.83808e-87	-2.51685	0.038	0.577	2.61713e-82	LOC119044546	Jamaican fruit bat	Beta cells	LOC119044546	fed
1.41554e-08	3.2455	0.917	0	0.000376562	LOC119057640	Jamaican fruit bat	Delta cells	LOC119057640	fast
7.65554e-70	2.95318	0.799	0.044	2.03653e-65	LOC119057640	Jamaican fruit bat	Ductal cells	LOC119057640	fast
8.2368e-28	2.00321	0.51	0.076	2.19115e-23	OG0014074	Jamaican fruit bat	Ductal cells	SLIT3	fast
1.02996e-18	1.95825	0.665	0.364	2.73989e-14	RBFOX1	Jamaican fruit bat	Ductal cells	RBFOX1	fast
5.01269e-23	1.54392	0.858	0.716	1.33348e-18	LOC119051700	Jamaican fruit bat	Ductal cells	LOC119051700	fast
1.31016e-30	1.48032	0.88	0.724	3.48529e-26	PLD1	Jamaican fruit bat	Ductal cells	PLD1	fast
4.22072e-21	1.47441	0.67	0.351	1.1228e-16	OG0018632	Jamaican fruit bat	Ductal cells	PTPRZ1	fast
4.88485e-18	1.393	0.575	0.24	1.29947e-13	WDR72	Jamaican fruit bat	Ductal cells	WDR72	fast
1.12633e-16	1.37594	0.534	0.231	2.99626e-12	OG0019149	Jamaican fruit bat	Ductal cells	OCA2	fast
6.41216e-17	1.29289	0.582	0.276	1.70576e-12	COL27A1	Jamaican fruit bat	Ductal cells	COL27A1	fast
1.10646e-13	1.28754	0.291	0.049	2.9434e-09	OG0021598	Jamaican fruit bat	Ductal cells	THSD7A	fast
7.62934e-23	1.19109	0.764	0.449	2.02956e-18	LOC119039847	Jamaican fruit bat	Ductal cells	LOC119039847	fast
4.82471e-09	1.16261	0.46	0.267	0.000128347	OG0016637	Jamaican fruit bat	Ductal cells	NUPR1	fast
2.0669e-14	1.1624	0.641	0.373	5.49836e-10	ADAMTS18	Jamaican fruit bat	Ductal cells	ADAMTS18	fast
2.4572e-13	1.15075	0.273	0.04	6.53664e-09	LOC119055096	Jamaican fruit bat	Ductal cells	LOC119055096	fast
3.18575e-09	1.06966	0.427	0.227	8.47473e-05	DAB1	Jamaican fruit bat	Ductal cells	DAB1	fast
9.20435e-24	1.06295	0.893	0.622	2.44854e-19	OG0014492	Jamaican fruit bat	Ductal cells	MMP7	fast
3.97444e-10	1.01486	0.569	0.347	1.05728e-05	NPNT	Jamaican fruit bat	Ductal cells	NPNT	fast
1.2109e-10	0.924896	0.348	0.129	3.22124e-06	FGFR1	Jamaican fruit bat	Ductal cells	FGFR1	fast
5.76445e-10	0.921917	0.483	0.262	1.53346e-05	GAREM1	Jamaican fruit bat	Ductal cells	GAREM1	fast
4.05379e-11	0.909249	0.586	0.342	1.07839e-06	SNRPN	Jamaican fruit bat	Ductal cells	SNRPN	fast
3.30407e-11	0.903577	0.829	0.711	8.78949e-07	CAMKMT	Jamaican fruit bat	Ductal cells	CAMKMT	fast
6.35061e-09	0.882983	0.357	0.156	0.000168939	LOC119035481	Jamaican fruit bat	Ductal cells	LOC119035481	fast
2.057e-10	0.877124	0.632	0.413	5.47203e-06	SNURF	Jamaican fruit bat	Ductal cells	SNURF	fast
1.27875e-08	0.876235	0.409	0.218	0.000340174	SAMD8	Jamaican fruit bat	Ductal cells	SAMD8	fast
7.19976e-10	0.847502	0.263	0.067	1.91528e-05	LOC119056208	Jamaican fruit bat	Ductal cells	LOC119056208	fast
8.99391e-12	0.844388	0.781	0.591	2.39256e-07	ALCAM	Jamaican fruit bat	Ductal cells	ALCAM	fast
4.43383e-08	0.820113	0.449	0.249	0.00117949	GIPC2	Jamaican fruit bat	Ductal cells	GIPC2	fast
8.24653e-09	0.816086	0.823	0.738	0.000219374	PBX3	Jamaican fruit bat	Ductal cells	PBX3	fast
7.9522e-08	0.811993	0.558	0.373	0.00211544	ANXA4	Jamaican fruit bat	Ductal cells	ANXA4	fast
2.22899e-08	0.802666	0.742	0.596	0.000592956	PELI2	Jamaican fruit bat	Ductal cells	PELI2	fast
3.64027e-15	0.784846	0.921	0.813	9.68384e-11	FNDC3B	Jamaican fruit bat	Ductal cells	FNDC3B	fast
3.0917e-09	0.784696	0.705	0.564	8.22454e-05	ADCY9	Jamaican fruit bat	Ductal cells	ADCY9	fast
2.41523e-09	0.78329	0.44	0.218	6.42498e-05	PIK3AP1	Jamaican fruit bat	Ductal cells	PIK3AP1	fast
1.1934e-07	0.768871	0.691	0.524	0.00317469	TCF7L2	Jamaican fruit bat	Ductal cells	TCF7L2	fast
3.60724e-12	0.768657	0.895	0.84	9.59597e-08	MEIS1	Jamaican fruit bat	Ductal cells	MEIS1	fast
3.72424e-07	0.747258	0.383	0.196	0.00990721	ASXL3	Jamaican fruit bat	Ductal cells	ASXL3	fast
5.90978e-08	0.744944	0.578	0.391	0.00157212	RREB1	Jamaican fruit bat	Ductal cells	RREB1	fast
3.71929e-07	0.73571	0.32	0.147	0.00989405	YPEL2	Jamaican fruit bat	Ductal cells	YPEL2	fast
4.53269e-08	0.703236	0.794	0.671	0.00120579	OG0012147	Jamaican fruit bat	Ductal cells	ADGRA3	fast
2.39364e-07	0.678056	0.304	0.129	0.00636757	ELL2	Jamaican fruit bat	Ductal cells	ELL2	fast
9.35385e-09	0.644029	0.552	0.338	0.000248831	MTSS1	Jamaican fruit bat	Ductal cells	MTSS1	fast
3.29453e-07	0.600505	0.814	0.684	0.00876412	WWTR1	Jamaican fruit bat	Ductal cells	WWTR1	fast
1.18527e-07	0.533392	0.667	0.449	0.00315305	OG0012061	Jamaican fruit bat	Ductal cells	CTRL	fast
5.37247e-09	0.521298	0.993	0.991	0.000142918	SLC4A4	Jamaican fruit bat	Ductal cells	SLC4A4	fast
1.16789e-08	-0.520213	0.895	0.929	0.000310682	NFIA	Jamaican fruit bat	Ductal cells	NFIA	fed
7.64013e-13	-0.608373	0.945	0.987	2.03243e-08	OG0016586	Jamaican fruit bat	Ductal cells	PKHD1	fed
6.49219e-09	-0.670522	0.114	0.28	0.000172705	PCGF5	Jamaican fruit bat	Ductal cells	PCGF5	fed
1.39183e-07	-0.672023	0.494	0.653	0.00370254	DDX5	Jamaican fruit bat	Ductal cells	DDX5	fed
3.09496e-08	-0.690355	0.123	0.284	0.000823321	SLCO3A1	Jamaican fruit bat	Ductal cells	SLCO3A1	fed
6.41722e-10	-0.725604	0.331	0.547	1.70711e-05	HDAC9	Jamaican fruit bat	Ductal cells	HDAC9	fed
1.28847e-08	-0.733467	0.549	0.733	0.000342759	HP1BP3	Jamaican fruit bat	Ductal cells	HP1BP3	fed
7.69714e-12	-0.778795	0.808	0.889	2.04759e-07	RBMS3	Jamaican fruit bat	Ductal cells	RBMS3	fed
5.13392e-08	-0.778804	0.51	0.649	0.00136572	SWAP70	Jamaican fruit bat	Ductal cells	SWAP70	fed
1.84062e-09	-0.8058	0.125	0.293	4.8964e-05	OG0013784	Jamaican fruit bat	Ductal cells	NABP1	fed
2.07791e-10	-0.811446	0.116	0.298	5.52765e-06	OG0014106	Jamaican fruit bat	Ductal cells	MMD	fed
3.17965e-09	-0.827512	0.278	0.467	8.45851e-05	ARHGEF10	Jamaican fruit bat	Ductal cells	ARHGEF10	fed
1.32021e-07	-0.875209	0.182	0.338	0.00351203	LOC119044320	Jamaican fruit bat	Ductal cells	LOC119044320	fed
3.70461e-08	-0.913749	0.11	0.258	0.000985499	HELLS	Jamaican fruit bat	Ductal cells	HELLS	fed
3.27507e-10	-0.916083	0.168	0.36	8.71235e-06	PALMD	Jamaican fruit bat	Ductal cells	PALMD	fed
8.67646e-09	-0.916685	0.285	0.458	0.000230811	DUSP16	Jamaican fruit bat	Ductal cells	DUSP16	fed
2.45568e-08	-0.948187	0.105	0.258	0.00065326	TRPC6	Jamaican fruit bat	Ductal cells	TRPC6	fed
2.35893e-10	-0.952877	0.525	0.684	6.27523e-06	LOC119065542	Jamaican fruit bat	Ductal cells	LOC119065542	fed
8.9034e-10	-1.0181	0.245	0.44	2.36848e-05	SAMD4A	Jamaican fruit bat	Ductal cells	SAMD4A	fed
7.96203e-15	-1.02916	0.39	0.64	2.11806e-10	TMEM65	Jamaican fruit bat	Ductal cells	TMEM65	fed
4.51902e-15	-1.09242	0.19	0.436	1.20215e-10	NR1D2	Jamaican fruit bat	Ductal cells	NR1D2	fed
7.97478e-16	-1.15772	0.287	0.547	2.12145e-11	MYLK	Jamaican fruit bat	Ductal cells	MYLK	fed
1.54986e-23	-1.1705	0.413	0.711	4.12294e-19	CEP295	Jamaican fruit bat	Ductal cells	CEP295	fed
1.99529e-15	-1.18414	0.227	0.48	5.30786e-11	CREB5	Jamaican fruit bat	Ductal cells	CREB5	fed
3.94607e-26	-1.31392	0.085	0.387	1.04973e-21	PER3	Jamaican fruit bat	Ductal cells	PER3	fed
4.3184e-21	-1.36192	0.05	0.289	1.14878e-16	OG0016454	Jamaican fruit bat	Ductal cells	ANKRD1	fed
1.05389e-22	-1.50161	0.177	0.498	2.80355e-18	HOMER1	Jamaican fruit bat	Ductal cells	HOMER1	fed
4.32694e-26	-1.5621	0.079	0.378	1.15105e-21	LOC119064243	Jamaican fruit bat	Ductal cells	LOC119064243	fed
1.38541e-12	3.8635	0.712	0.021	3.68546e-08	LOC119057640	Jamaican fruit bat	Endothelial cells	LOC119057640	fast
1.50463e-14	2.89601	0.581	0.028	4.00262e-10	LOC119057640	Jamaican fruit bat	Eosinophil	LOC119057640	fast
1.5274e-25	4.03228	0.933	0.078	4.0632e-21	LOC119057640	Jamaican fruit bat	Epsilon cells	LOC119057640	fast
2.91177e-14	3.04045	0.667	0.104	7.74588e-10	OG0015603	Jamaican fruit bat	Epsilon cells	GRIK2	fast
5.37365e-11	1.98469	0.587	0.104	1.4295e-06	PREX1	Jamaican fruit bat	Epsilon cells	PREX1	fast
1.28727e-07	1.92619	0.547	0.156	0.0034244	OG0015949	Jamaican fruit bat	Epsilon cells	ADAMTS12	fast
1.80314e-08	1.87886	0.787	0.481	0.00047967	ANK3	Jamaican fruit bat	Epsilon cells	ANK3	fast
6.34774e-08	1.8182	0.573	0.182	0.00168863	HLCS	Jamaican fruit bat	Epsilon cells	HLCS	fast
4.74685e-10	1.73516	0.613	0.156	1.26276e-05	LOC119048253	Jamaican fruit bat	Epsilon cells	LOC119048253	fast
1.75283e-07	1.37439	0.44	0.078	0.00466288	NR1D1	Jamaican fruit bat	Epsilon cells	NR1D1	fast
3.08004e-08	1.26038	0.413	0.039	0.000819353	CNTLN	Jamaican fruit bat	Epsilon cells	CNTLN	fast
8.31785e-10	1.22573	0.907	0.429	2.21271e-05	OG0017254	Jamaican fruit bat	Epsilon cells	INS	fast
2.36406e-07	1.0613	0.76	0.364	0.00628887	ABCA8	Jamaican fruit bat	Epsilon cells	ABCA8	fast
1.76043e-07	-0.910819	0.88	0.974	0.0046831	LOC119050005	Jamaican fruit bat	Epsilon cells	LOC119050005	fed
1.04056e-07	-1.04183	0.84	0.987	0.0027681	DDX5	Jamaican fruit bat	Epsilon cells	DDX5	fed
2.43186e-07	-1.14179	0.707	0.883	0.00646923	MBNL1	Jamaican fruit bat	Epsilon cells	MBNL1	fed
2.98915e-08	-1.24358	0.733	0.935	0.000795174	PABPC1	Jamaican fruit bat	Epsilon cells	PABPC1	fed
7.51716e-09	-1.28485	0.587	0.857	0.000199972	RSRP1	Jamaican fruit bat	Epsilon cells	RSRP1	fed
1.90113e-08	-1.34949	0.507	0.857	0.000505738	FKBP5	Jamaican fruit bat	Epsilon cells	FKBP5	fed
1.01978e-08	-1.52216	0.547	0.831	0.000271282	PTP4A1	Jamaican fruit bat	Epsilon cells	PTP4A1	fed
1.86856e-08	-1.56155	0.76	0.961	0.000497075	OG0015506	Jamaican fruit bat	Epsilon cells	LOC119049409	fed
3.88103e-13	-1.56557	0.733	0.961	1.03243e-08	PYGL	Jamaican fruit bat	Epsilon cells	PYGL	fed
4.21677e-08	-1.59221	0.533	0.87	0.00112175	OG0013807	Jamaican fruit bat	Epsilon cells	CCDC80	fed
1.67957e-07	-1.70159	0.44	0.701	0.00446799	GLUL	Jamaican fruit bat	Epsilon cells	GLUL	fed
5.89387e-09	-1.75578	0.44	0.805	0.000156789	LPIN1	Jamaican fruit bat	Epsilon cells	LPIN1	fed
1.0538e-08	-1.83977	0.28	0.662	0.000280332	NPR3	Jamaican fruit bat	Epsilon cells	NPR3	fed
9.41144e-08	-1.86896	0.307	0.662	0.00250363	LOC119043353	Jamaican fruit bat	Epsilon cells	LOC119043353	fed
2.07445e-07	-2.03143	0.187	0.558	0.00551846	KCNJ8	Jamaican fruit bat	Epsilon cells	KCNJ8	fed
1.94191e-08	-2.03647	0.08	0.481	0.000516586	GRIP1	Jamaican fruit bat	Epsilon cells	GRIP1	fed
3.37294e-13	-2.11272	0.32	0.805	8.9727e-09	PPM1K	Jamaican fruit bat	Epsilon cells	PPM1K	fed
1.95709e-08	-2.26359	0.213	0.597	0.000520626	LOC119055172	Jamaican fruit bat	Epsilon cells	LOC119055172	fed
3.77408e-13	-2.71815	0.133	0.675	1.00398e-08	OG0013520	Jamaican fruit bat	Epsilon cells	PPA1	fed
1.22236e-18	-3.19936	0.333	0.935	3.25172e-14	OG0012384	Jamaican fruit bat	Epsilon cells	PCK1	fed
1.87789e-19	-3.37313	0.227	0.909	4.99556e-15	OG0014402	Jamaican fruit bat	Epsilon cells	PDK4	fed
2.58836e-37	3.66013	0.865	0.028	6.88556e-33	LOC119057640	Jamaican fruit bat	Macrophages	LOC119057640	fast
4.53384e-08	2.24826	0.315	0.056	0.00120609	CALCRL	Jamaican fruit bat	Macrophages	CALCRL	fast
2.78686e-09	2.23535	0.596	0.271	7.4136e-05	HDAC9	Jamaican fruit bat	Macrophages	HDAC9	fast
1.35064e-11	2.10422	0.36	0.028	3.59298e-07	LOC119061148	Jamaican fruit bat	Macrophages	LOC119061148	fast
7.8821e-08	2.06016	0.461	0.146	0.0020968	OG0015957	Jamaican fruit bat	Macrophages	F13A1	fast
3.21343e-07	1.75428	0.438	0.146	0.00854838	COLEC12	Jamaican fruit bat	Macrophages	COLEC12	fast
3.07993e-09	1.396	0.416	0.09	8.19324e-05	ADCY9	Jamaican fruit bat	Macrophages	ADCY9	fast
1.3356e-09	1.20474	0.719	0.264	3.55296e-05	OG0017254	Jamaican fruit bat	Macrophages	INS	fast
1.92143e-07	1.19448	0.449	0.139	0.0051114	FGD4	Jamaican fruit bat	Macrophages	FGD4	fast
1.79427e-07	1.06776	0.831	0.604	0.00477311	DENND1A	Jamaican fruit bat	Macrophages	DENND1A	fast
1.23765e-07	0.964324	0.719	0.368	0.0032924	CLK1	Jamaican fruit bat	Macrophages	CLK1	fast
4.41003e-08	-1.77904	0.371	0.639	0.00117316	OG0012928	Jamaican fruit bat	Macrophages	B2M	fed
2.02113e-11	4.06503	0.568	0	5.3766e-07	LOC119057640	Jamaican fruit bat	Naive leukocytes	LOC119057640	fast
1.52629e-34	4.22213	0.91	0.019	4.06025e-30	LOC119057640	Jamaican fruit bat	Quiescent stellate cells	LOC119057640	fast
1.63831e-09	2.6031	0.351	0.029	4.35822e-05	CTNNA2	Jamaican fruit bat	Quiescent stellate cells	CTNNA2	fast
5.32948e-11	2.52203	0.378	0.019	1.41775e-06	OG0015525	Jamaican fruit bat	Quiescent stellate cells	LOC119048382	fast
1.2216e-13	2.32661	0.658	0.2	3.24969e-09	OG0013274	Jamaican fruit bat	Quiescent stellate cells	MCC	fast
1.09932e-13	2.17966	0.784	0.324	2.92441e-09	OG0013021	Jamaican fruit bat	Quiescent stellate cells	GRID2	fast
2.14161e-13	2.13968	0.838	0.4	5.69712e-09	OG0011990	Jamaican fruit bat	Quiescent stellate cells	WWOX	fast
9.90651e-14	2.05816	0.73	0.238	2.63533e-09	DACH1	Jamaican fruit bat	Quiescent stellate cells	DACH1	fast
3.15078e-13	1.80758	0.757	0.267	8.3817e-09	OG0012916	Jamaican fruit bat	Quiescent stellate cells	ALDH1A2	fast
1.68838e-12	1.79826	0.739	0.276	4.49142e-08	DOCK4	Jamaican fruit bat	Quiescent stellate cells	DOCK4	fast
4.60478e-10	1.75107	0.414	0.048	1.22496e-05	SNRPN	Jamaican fruit bat	Quiescent stellate cells	SNRPN	fast
4.15594e-11	1.74908	0.622	0.2	1.10556e-06	CACNB2	Jamaican fruit bat	Quiescent stellate cells	CACNB2	fast
9.56052e-14	1.62276	0.892	0.505	2.54329e-09	SYNE1	Jamaican fruit bat	Quiescent stellate cells	SYNE1	fast
3.2632e-10	1.60584	0.514	0.114	8.68075e-06	MICAL2	Jamaican fruit bat	Quiescent stellate cells	MICAL2	fast
6.64041e-09	1.5861	0.559	0.171	0.000176648	LTBP2	Jamaican fruit bat	Quiescent stellate cells	LTBP2	fast
9.99531e-11	1.56952	0.64	0.181	2.65895e-06	PKHD1L1	Jamaican fruit bat	Quiescent stellate cells	PKHD1L1	fast
3.77345e-08	1.54396	0.351	0.048	0.00100381	LOC119053750	Jamaican fruit bat	Quiescent stellate cells	LOC119053750	fast
2.53735e-07	1.53482	0.703	0.343	0.00674987	FLRT2	Jamaican fruit bat	Quiescent stellate cells	FLRT2	fast
8.2358e-12	1.52497	0.793	0.352	2.19089e-07	PTPN13	Jamaican fruit bat	Quiescent stellate cells	PTPN13	fast
1.26958e-07	1.50329	0.459	0.133	0.00337734	OG0021488	Jamaican fruit bat	Quiescent stellate cells	PLXNA4	fast
1.04869e-07	1.50229	0.45	0.114	0.00278972	PLCE1	Jamaican fruit bat	Quiescent stellate cells	PLCE1	fast
1.33735e-11	1.49293	0.766	0.286	3.55761e-07	THSD4	Jamaican fruit bat	Quiescent stellate cells	THSD4	fast
6.6538e-08	1.47317	0.288	0.019	0.00177004	FGFR2	Jamaican fruit bat	Quiescent stellate cells	FGFR2	fast
2.26206e-07	1.46229	0.27	0.019	0.00601753	OG0013014	Jamaican fruit bat	Quiescent stellate cells	TSPAN5	fast
2.04895e-08	1.44705	0.604	0.21	0.000545061	HSP90AA1	Jamaican fruit bat	Quiescent stellate cells	HSP90AA1	fast
1.05662e-07	1.41101	0.622	0.229	0.00281083	COLEC12	Jamaican fruit bat	Quiescent stellate cells	COLEC12	fast
1.27582e-07	1.40143	0.45	0.124	0.00339394	FRMD4B	Jamaican fruit bat	Quiescent stellate cells	FRMD4B	fast
9.11164e-11	1.39078	0.658	0.2	2.42388e-06	CDON	Jamaican fruit bat	Quiescent stellate cells	CDON	fast
4.78621e-08	1.38388	0.378	0.067	0.00127323	OG0016270	Jamaican fruit bat	Quiescent stellate cells	GRIA3	fast
3.4927e-08	1.33929	0.396	0.076	0.000929127	PTK2B	Jamaican fruit bat	Quiescent stellate cells	PTK2B	fast
4.13075e-09	1.33718	0.333	0.019	0.000109886	POSTN	Jamaican fruit bat	Quiescent stellate cells	POSTN	fast
5.72197e-09	1.31437	0.586	0.19	0.000152216	CSGALNACT1	Jamaican fruit bat	Quiescent stellate cells	CSGALNACT1	fast
5.28297e-08	1.29711	0.288	0.019	0.00140538	OG0019243	Jamaican fruit bat	Quiescent stellate cells	MXRA5	fast
1.50673e-07	1.27007	0.324	0.038	0.0040082	OG0019609	Jamaican fruit bat	Quiescent stellate cells	ST6GALNAC3	fast
8.10144e-08	1.26555	0.604	0.219	0.00215515	SEMA3E	Jamaican fruit bat	Quiescent stellate cells	SEMA3E	fast
1.66789e-07	1.26396	0.396	0.076	0.00443692	CFH	Jamaican fruit bat	Quiescent stellate cells	CFH	fast
2.09639e-07	1.22653	0.396	0.086	0.0055768	DNAJA1	Jamaican fruit bat	Quiescent stellate cells	DNAJA1	fast
1.35652e-08	1.20581	0.541	0.143	0.000360861	OG0019900	Jamaican fruit bat	Quiescent stellate cells	PTGIS	fast
4.82224e-08	1.18842	0.712	0.333	0.00128281	MEIS1	Jamaican fruit bat	Quiescent stellate cells	MEIS1	fast
5.08223e-09	1.17915	0.604	0.171	0.000135198	P4HA1	Jamaican fruit bat	Quiescent stellate cells	P4HA1	fast
3.36448e-07	1.15338	0.261	0.019	0.0089502	OG0020369	Jamaican fruit bat	Quiescent stellate cells	RBM20	fast
1.36551e-07	1.1449	0.505	0.152	0.00363254	OG0021216	Jamaican fruit bat	Quiescent stellate cells	WT1	fast
1.31665e-09	1.1428	0.703	0.238	3.50254e-05	DISP1	Jamaican fruit bat	Quiescent stellate cells	DISP1	fast
7.10158e-08	1.14015	0.342	0.048	0.00188916	CLYBL	Jamaican fruit bat	Quiescent stellate cells	CLYBL	fast
5.57799e-09	1.13679	0.477	0.105	0.000148386	PHACTR1	Jamaican fruit bat	Quiescent stellate cells	PHACTR1	fast
2.09944e-08	1.11543	0.775	0.371	0.000558493	OG0019873	Jamaican fruit bat	Quiescent stellate cells	PLCB1	fast
7.78575e-14	1.10546	0.793	0.267	2.07117e-09	OG0017254	Jamaican fruit bat	Quiescent stellate cells	INS	fast
2.37864e-07	1.09778	0.532	0.181	0.00632767	ZFHX4	Jamaican fruit bat	Quiescent stellate cells	ZFHX4	fast
9.13411e-09	1.09149	0.91	0.667	0.000242986	ZFPM2	Jamaican fruit bat	Quiescent stellate cells	ZFPM2	fast
6.21489e-08	1.08689	0.432	0.095	0.00165328	OG0012895	Jamaican fruit bat	Quiescent stellate cells	GATM	fast
4.53181e-09	1.08094	0.306	0.01	0.000120555	SMAD1	Jamaican fruit bat	Quiescent stellate cells	SMAD1	fast
1.41154e-07	1.0784	0.739	0.324	0.00375498	OG0012061	Jamaican fruit bat	Quiescent stellate cells	CTRL	fast
1.70444e-07	1.0534	0.91	0.752	0.00453416	LRMDA	Jamaican fruit bat	Quiescent stellate cells	LRMDA	fast
2.82793e-08	1.04715	0.73	0.333	0.000752285	TSHZ2	Jamaican fruit bat	Quiescent stellate cells	TSHZ2	fast
1.02831e-07	1.04158	0.784	0.419	0.00273551	BNC2	Jamaican fruit bat	Quiescent stellate cells	BNC2	fast
1.76699e-07	1.02838	0.495	0.133	0.00470055	LOC119037890	Jamaican fruit bat	Quiescent stellate cells	LOC119037890	fast
7.94059e-09	1.02418	0.378	0.048	0.000211236	DESI2	Jamaican fruit bat	Quiescent stellate cells	DESI2	fast
5.75208e-08	1.01323	0.55	0.171	0.00153017	OG0018525	Jamaican fruit bat	Quiescent stellate cells	DOCK11	fast
1.19587e-08	1.00884	0.568	0.143	0.000318126	KIAA0825	Jamaican fruit bat	Quiescent stellate cells	KIAA0825	fast
1.77354e-08	0.948252	0.784	0.41	0.000471796	DOCK9	Jamaican fruit bat	Quiescent stellate cells	DOCK9	fast
1.06307e-07	0.938115	0.577	0.21	0.00282797	PCSK5	Jamaican fruit bat	Quiescent stellate cells	PCSK5	fast
3.6686e-08	0.896478	0.739	0.305	0.00097592	SOX6	Jamaican fruit bat	Quiescent stellate cells	SOX6	fast
6.67076e-08	0.870815	0.703	0.267	0.00177456	SLC4A4	Jamaican fruit bat	Quiescent stellate cells	SLC4A4	fast
1.28782e-07	0.854233	0.829	0.486	0.00342587	LOC119046947	Jamaican fruit bat	Quiescent stellate cells	LOC119046947	fast
1.0065e-07	0.712295	0.91	0.562	0.00267749	DST	Jamaican fruit bat	Quiescent stellate cells	DST	fast
1.17217e-08	-1.31588	0.82	0.905	0.00031182	RORA	Jamaican fruit bat	Quiescent stellate cells	RORA	fed
5.37085e-08	-1.43229	0.685	0.781	0.00142875	DDX5	Jamaican fruit bat	Quiescent stellate cells	DDX5	fed
1.65407e-09	-1.89696	0.477	0.743	4.40016e-05	JAK2	Jamaican fruit bat	Quiescent stellate cells	JAK2	fed
1.01082e-09	-2.22432	0.09	0.448	2.68898e-05	OG0013650	Jamaican fruit bat	Quiescent stellate cells	HMCN1	fed
4.949e-08	-4.54992	0.054	0.333	0.00131653	CCL21	Jamaican fruit bat	Quiescent stellate cells	CCL21	fed
2.12782e-183	3.66609	0.733	0.021	5.66042e-179	LOC119057640	Jamaican fruit bat	T cells	LOC119057640	fast
9.26337e-36	1.41	0.259	0.038	2.46424e-31	LOC119039094	Jamaican fruit bat	T cells	LOC119039094	fast
1.13286e-23	1.21704	0.547	0.288	3.01364e-19	FHIT	Jamaican fruit bat	T cells	FHIT	fast
3.27864e-23	1.02285	0.422	0.169	8.72183e-19	OG0017254	Jamaican fruit bat	T cells	INS	fast
5.41778e-20	0.858744	0.25	0.075	1.44124e-15	LOC119035466	Jamaican fruit bat	T cells	LOC119035466	fast
1.78796e-14	0.814663	0.3	0.132	4.75632e-10	CFDP1	Jamaican fruit bat	T cells	CFDP1	fast
4.95055e-13	0.804234	0.511	0.316	1.31695e-08	OG0021189	Jamaican fruit bat	T cells	RASSF3	fast
2.22783e-15	0.794567	0.308	0.132	5.92646e-11	PACS1	Jamaican fruit bat	T cells	PACS1	fast
8.84668e-26	0.790607	0.617	0.311	2.35339e-21	LOC119035263	Jamaican fruit bat	T cells	LOC119035263	fast
2.26829e-16	0.737577	0.327	0.141	6.0341e-12	OG0015253	Jamaican fruit bat	T cells	INTS6	fast
3.0605e-11	0.726038	0.431	0.26	8.14154e-07	BCAS3	Jamaican fruit bat	T cells	BCAS3	fast
4.03057e-16	0.723354	0.342	0.152	1.07221e-11	SSBP3	Jamaican fruit bat	T cells	SSBP3	fast
1.60806e-15	0.720753	0.369	0.179	4.27777e-11	MSI2	Jamaican fruit bat	T cells	MSI2	fast
1.16268e-09	0.706706	0.282	0.147	3.09295e-05	LTBP1	Jamaican fruit bat	T cells	LTBP1	fast
1.06021e-10	0.697485	0.271	0.133	2.82036e-06	NSMCE2	Jamaican fruit bat	T cells	NSMCE2	fast
7.14417e-11	0.687646	0.277	0.137	1.90049e-06	OG0021060	Jamaican fruit bat	T cells	JAZF1	fast
2.72226e-08	0.66399	0.261	0.143	0.000724175	BCL2	Jamaican fruit bat	T cells	BCL2	fast
3.62008e-19	0.663444	0.586	0.322	9.63012e-15	OG0013280	Jamaican fruit bat	T cells	CAMK4	fast
3.48236e-11	0.659329	0.271	0.13	9.26378e-07	KIAA0825	Jamaican fruit bat	T cells	KIAA0825	fast
1.80012e-15	0.649991	0.34	0.149	4.78867e-11	OG0020990	Jamaican fruit bat	T cells	ADAM19	fast
2.7202e-09	0.641465	0.25	0.126	7.23627e-05	MAML3	Jamaican fruit bat	T cells	MAML3	fast
2.66388e-16	0.641199	0.567	0.341	7.08646e-12	LOC119039090	Jamaican fruit bat	T cells	LOC119039090	fast
1.3161e-11	0.637176	0.263	0.117	3.50109e-07	AKNA	Jamaican fruit bat	T cells	AKNA	fast
7.63287e-15	0.633003	0.306	0.132	2.0305e-10	LOC119035264	Jamaican fruit bat	T cells	LOC119035264	fast
1.1626e-13	0.618737	0.725	0.531	3.09276e-09	KLF12	Jamaican fruit bat	T cells	KLF12	fast
2.27003e-21	0.618198	0.781	0.501	6.03874e-17	INPP4B	Jamaican fruit bat	T cells	INPP4B	fast
1.18536e-13	0.61054	0.406	0.21	3.15331e-09	GRAP2	Jamaican fruit bat	T cells	GRAP2	fast
2.90022e-14	0.605833	0.354	0.167	7.71515e-10	BCL11B	Jamaican fruit bat	T cells	BCL11B	fast
3.82809e-15	0.60207	0.412	0.199	1.01835e-10	OG0013106	Jamaican fruit bat	T cells	RASA3	fast
1.81331e-08	0.590998	0.265	0.144	0.000482376	BAZ2B	Jamaican fruit bat	T cells	BAZ2B	fast
2.55897e-15	0.585778	0.534	0.307	6.80737e-11	ETS1	Jamaican fruit bat	T cells	ETS1	fast
1.65158e-16	0.58536	0.592	0.341	4.39354e-12	ATP8A1	Jamaican fruit bat	T cells	ATP8A1	fast
3.35404e-14	0.581682	0.338	0.157	8.92242e-10	IKZF1	Jamaican fruit bat	T cells	IKZF1	fast
3.73813e-14	0.581049	0.478	0.268	9.94418e-10	PLCL2	Jamaican fruit bat	T cells	PLCL2	fast
1.18855e-09	0.57714	0.286	0.151	3.16177e-05	OG0011694	Jamaican fruit bat	T cells	CERS6	fast
9.21615e-12	0.567984	0.321	0.161	2.45168e-07	SNX29	Jamaican fruit bat	T cells	SNX29	fast
2.75288e-11	0.564975	0.379	0.211	7.32322e-07	EXOC4	Jamaican fruit bat	T cells	EXOC4	fast
7.41815e-11	0.562154	0.269	0.129	1.97338e-06	OG0020575	Jamaican fruit bat	T cells	SUGT1	fast
1.86664e-14	0.550419	0.437	0.231	4.96564e-10	TBC1D5	Jamaican fruit bat	T cells	TBC1D5	fast
1.58897e-15	0.54631	0.834	0.619	4.22697e-11	COX1	Jamaican fruit bat	T cells	COX1	fast
5.44995e-13	0.545099	0.53	0.32	1.4498e-08	PITPNC1	Jamaican fruit bat	T cells	PITPNC1	fast
2.33661e-12	0.539876	0.433	0.24	6.21586e-08	OG0015696	Jamaican fruit bat	T cells	TGFBR2	fast
8.0423e-14	0.537466	0.586	0.358	2.13941e-09	ADD3	Jamaican fruit bat	T cells	ADD3	fast
8.16151e-15	0.53134	0.559	0.328	2.17113e-10	ARID1B	Jamaican fruit bat	T cells	ARID1B	fast
3.62932e-09	0.511248	0.371	0.218	9.65472e-05	RAD51B	Jamaican fruit bat	T cells	RAD51B	fast
1.4676e-10	0.510443	0.265	0.126	3.9041e-06	HIBCH	Jamaican fruit bat	T cells	HIBCH	fast
6.16414e-09	0.504472	0.255	0.131	0.000163979	PTPN22	Jamaican fruit bat	T cells	PTPN22	fast
1.18387e-09	0.501524	0.253	0.124	3.14932e-05	ERO1B	Jamaican fruit bat	T cells	ERO1B	fast
9.67939e-13	0.491088	0.733	0.516	2.57491e-08	UBE2H	Jamaican fruit bat	T cells	UBE2H	fast
3.42115e-08	0.489742	0.311	0.18	0.000910095	LOC119047573	Jamaican fruit bat	T cells	LOC119047573	fast
1.06962e-11	0.489518	0.544	0.342	2.84541e-07	ZNF609	Jamaican fruit bat	T cells	ZNF609	fast
1.64812e-13	0.488443	0.259	0.105	4.38434e-09	PRRC2B	Jamaican fruit bat	T cells	PRRC2B	fast
4.28619e-09	0.487974	0.308	0.168	0.000114021	CDC42	Jamaican fruit bat	T cells	CDC42	fast
2.56264e-10	0.482906	0.257	0.123	6.81713e-06	OG0018832	Jamaican fruit bat	T cells	STK4	fast
1.03523e-13	0.47926	0.251	0.098	2.75391e-09	NTM	Jamaican fruit bat	T cells	NTM	fast
2.31974e-12	0.477808	0.402	0.213	6.17098e-08	PPP6R3	Jamaican fruit bat	T cells	PPP6R3	fast
9.77575e-08	0.477136	0.34	0.207	0.00260055	EEFSEC	Jamaican fruit bat	T cells	EEFSEC	fast
1.05693e-09	0.475586	0.25	0.123	2.81164e-05	ZNRF3	Jamaican fruit bat	T cells	ZNRF3	fast
8.20598e-12	0.474824	0.393	0.21	2.18296e-07	NCOA3	Jamaican fruit bat	T cells	NCOA3	fast
4.75536e-09	0.473532	0.551	0.379	0.000126502	IL7R	Jamaican fruit bat	T cells	IL7R	fast
6.00994e-16	0.47036	0.658	0.385	1.59876e-11	SCML4	Jamaican fruit bat	T cells	SCML4	fast
6.04878e-13	0.469513	0.838	0.608	1.6091e-08	OG0016924	Jamaican fruit bat	T cells	CCND3	fast
1.34334e-10	0.466686	0.532	0.333	3.57354e-06	FAM107B	Jamaican fruit bat	T cells	FAM107B	fast
1.18438e-09	0.463819	0.28	0.144	3.1507e-05	GNAI1	Jamaican fruit bat	T cells	GNAI1	fast
7.31197e-10	0.459418	0.3	0.154	1.94513e-05	TTC28	Jamaican fruit bat	T cells	TTC28	fast
8.01387e-08	0.455912	0.319	0.188	0.00213185	OG0014577	Jamaican fruit bat	T cells	MED13	fast
7.55012e-10	0.44709	0.497	0.317	2.00848e-05	FOXN3	Jamaican fruit bat	T cells	FOXN3	fast
8.18485e-11	0.445734	0.511	0.322	2.17733e-06	OG0018313	Jamaican fruit bat	T cells	FYB1	fast
1.46727e-13	0.443082	0.797	0.559	3.90324e-09	ANKRD44	Jamaican fruit bat	T cells	ANKRD44	fast
1.43114e-10	0.434165	0.681	0.465	3.80713e-06	OG0015698	Jamaican fruit bat	T cells	SKAP1	fast
2.16001e-13	0.423314	0.472	0.254	5.74605e-09	OG0013331	Jamaican fruit bat	T cells	MYH9	fast
7.33597e-11	0.420888	0.414	0.237	1.95151e-06	DENND1A	Jamaican fruit bat	T cells	DENND1A	fast
2.17228e-07	0.419901	0.292	0.169	0.00577871	GPATCH8	Jamaican fruit bat	T cells	GPATCH8	fast
5.68319e-10	0.418669	0.284	0.143	1.51184e-05	RASAL2	Jamaican fruit bat	T cells	RASAL2	fast
2.03217e-12	0.417895	0.805	0.588	5.40597e-08	EPB41	Jamaican fruit bat	T cells	EPB41	fast
3.03114e-08	0.416619	0.284	0.159	0.000806345	PARN	Jamaican fruit bat	T cells	PARN	fast
6.34412e-12	0.412497	0.708	0.49	1.68766e-07	AFF3	Jamaican fruit bat	T cells	AFF3	fast
8.79736e-09	0.405126	0.259	0.131	0.000234027	IRAK2	Jamaican fruit bat	T cells	IRAK2	fast
6.75847e-10	0.404969	0.464	0.283	1.79789e-05	OG0015258	Jamaican fruit bat	T cells	FOXO1	fast
6.21626e-09	0.400089	0.346	0.197	0.000165365	ABLIM1	Jamaican fruit bat	T cells	ABLIM1	fast
9.94732e-10	0.39999	0.379	0.214	2.64619e-05	EP300	Jamaican fruit bat	T cells	EP300	fast
2.2225e-10	0.399259	0.677	0.483	5.9123e-06	LOC119048002	Jamaican fruit bat	T cells	LOC119048002	fast
5.08345e-11	0.398483	0.362	0.193	1.3523e-06	TMEM131L	Jamaican fruit bat	T cells	TMEM131L	fast
1.35569e-08	0.39747	0.513	0.332	0.000360641	BACH2	Jamaican fruit bat	T cells	BACH2	fast
7.88551e-09	0.397023	0.865	0.744	0.00020977	FOXP1	Jamaican fruit bat	T cells	FOXP1	fast
1.07709e-07	0.39529	0.306	0.178	0.00286527	PPP2R5C	Jamaican fruit bat	T cells	PPP2R5C	fast
2.35646e-10	0.394474	0.563	0.367	6.26865e-06	ZCCHC7	Jamaican fruit bat	T cells	ZCCHC7	fast
9.94813e-11	0.38372	0.71	0.49	2.6464e-06	OG0011900	Jamaican fruit bat	T cells	JAK1	fast
1.03101e-08	0.382062	0.329	0.187	0.000274268	OG0015756	Jamaican fruit bat	T cells	SND1	fast
8.62785e-09	0.376609	0.253	0.128	0.000229518	HNRNPH3	Jamaican fruit bat	T cells	HNRNPH3	fast
9.36124e-08	0.376497	0.333	0.201	0.00249028	RREB1	Jamaican fruit bat	T cells	RREB1	fast
8.35528e-11	0.375958	0.412	0.226	2.22267e-06	DOCK2	Jamaican fruit bat	T cells	DOCK2	fast
2.05723e-09	0.375763	0.3	0.158	5.47264e-05	YEATS2	Jamaican fruit bat	T cells	YEATS2	fast
3.44207e-09	0.371958	0.547	0.351	9.1566e-05	ARID4B	Jamaican fruit bat	T cells	ARID4B	fast
2.77389e-10	0.371435	0.52	0.319	7.3791e-06	STIM1	Jamaican fruit bat	T cells	STIM1	fast
1.28136e-07	0.371022	0.369	0.225	0.00340868	ZBTB20	Jamaican fruit bat	T cells	ZBTB20	fast
3.81856e-10	0.368219	0.644	0.433	1.01581e-05	OG0011789	Jamaican fruit bat	T cells	PRKCH	fast
4.06271e-10	0.36467	0.515	0.32	1.08076e-05	CHD2	Jamaican fruit bat	T cells	CHD2	fast
2.66627e-07	0.360884	0.329	0.199	0.0070928	LOC119040356	Jamaican fruit bat	T cells	LOC119040356	fast
2.05794e-10	0.360212	0.538	0.34	5.47453e-06	DYRK1A	Jamaican fruit bat	T cells	DYRK1A	fast
6.06765e-10	0.359931	0.631	0.417	1.61412e-05	ST6GAL1	Jamaican fruit bat	T cells	ST6GAL1	fast
5.37977e-09	0.359543	0.499	0.323	0.000143113	ITGA4	Jamaican fruit bat	T cells	ITGA4	fast
2.16717e-11	0.353199	0.894	0.732	5.7651e-07	MBNL1	Jamaican fruit bat	T cells	MBNL1	fast
4.18663e-09	0.352291	0.3	0.162	0.000111373	HMG20A	Jamaican fruit bat	T cells	HMG20A	fast
1.80522e-08	0.352219	0.302	0.167	0.000480226	OG0015264	Jamaican fruit bat	T cells	RAB14	fast
6.96748e-11	0.347052	0.362	0.184	1.85349e-06	OG0012061	Jamaican fruit bat	T cells	CTRL	fast
3.32372e-07	0.34551	0.273	0.153	0.00884176	LCP1	Jamaican fruit bat	T cells	LCP1	fast
2.01544e-07	0.340773	0.381	0.238	0.00536148	RHOH	Jamaican fruit bat	T cells	RHOH	fast
6.37728e-08	0.340072	0.337	0.198	0.00169648	WIPF1	Jamaican fruit bat	T cells	WIPF1	fast
3.57302e-08	0.335829	0.681	0.487	0.000950495	MLLT3	Jamaican fruit bat	T cells	MLLT3	fast
1.31091e-09	0.334955	0.451	0.269	3.48728e-05	OG0012492	Jamaican fruit bat	T cells	UBE2D2	fast
3.71396e-08	0.332834	0.397	0.24	0.000987989	FUBP1	Jamaican fruit bat	T cells	FUBP1	fast
1.98717e-09	0.332508	0.687	0.461	5.28626e-05	ANKRD11	Jamaican fruit bat	T cells	ANKRD11	fast
6.05397e-10	0.330204	0.665	0.451	1.61048e-05	VPS13B	Jamaican fruit bat	T cells	VPS13B	fast
3.3203e-09	0.329275	0.515	0.323	8.83265e-05	MATR3	Jamaican fruit bat	T cells	MATR3	fast
9.44613e-09	0.323203	0.385	0.225	0.000251286	KDM2A	Jamaican fruit bat	T cells	KDM2A	fast
2.23151e-07	0.322921	0.53	0.361	0.00593625	TBL1XR1	Jamaican fruit bat	T cells	TBL1XR1	fast
1.09553e-09	0.31629	0.66	0.432	2.91433e-05	OG0019216	Jamaican fruit bat	T cells	PTPRC	fast
1.13259e-07	0.307329	0.286	0.159	0.00301291	LOC119034929	Jamaican fruit bat	T cells	LOC119034929	fast
1.35678e-08	0.305683	0.377	0.222	0.00036093	PTEN	Jamaican fruit bat	T cells	PTEN	fast
1.5201e-07	0.305192	0.526	0.364	0.00404377	OG0020377	Jamaican fruit bat	T cells	FBXL17	fast
3.30576e-08	0.304827	0.431	0.271	0.000879399	RNASEH2B	Jamaican fruit bat	T cells	RNASEH2B	fast
7.62034e-08	0.299892	0.387	0.234	0.00202716	OG0015364	Jamaican fruit bat	T cells	FNBP1	fast
6.61773e-08	0.298591	0.28	0.153	0.00176045	NCALD	Jamaican fruit bat	T cells	NCALD	fast
2.98606e-08	0.297338	0.468	0.299	0.000794351	FCHSD2	Jamaican fruit bat	T cells	FCHSD2	fast
1.37335e-07	0.293554	0.433	0.273	0.00365339	KAT6A	Jamaican fruit bat	T cells	KAT6A	fast
4.73458e-08	0.292557	0.499	0.321	0.00125949	LRBA	Jamaican fruit bat	T cells	LRBA	fast
2.31578e-07	0.289182	0.468	0.308	0.00616045	OG0014807	Jamaican fruit bat	T cells	PDE7A	fast
2.65937e-08	0.281885	0.304	0.166	0.000707444	RSF1	Jamaican fruit bat	T cells	RSF1	fast
1.98328e-09	0.281439	0.476	0.287	5.27591e-05	CLK1	Jamaican fruit bat	T cells	CLK1	fast
3.06185e-07	0.280212	0.387	0.239	0.00814514	ZNF638	Jamaican fruit bat	T cells	ZNF638	fast
3.96292e-10	0.279645	0.644	0.425	1.05421e-05	KANSL1	Jamaican fruit bat	T cells	KANSL1	fast
1.45439e-07	0.275713	0.36	0.218	0.00386897	EPC2	Jamaican fruit bat	T cells	EPC2	fast
5.10479e-08	0.274929	0.327	0.188	0.00135798	SLC38A1	Jamaican fruit bat	T cells	SLC38A1	fast
1.3835e-09	0.271442	0.53	0.338	3.68038e-05	KDM4C	Jamaican fruit bat	T cells	KDM4C	fast
7.74797e-09	0.265855	0.389	0.231	0.000206112	NSD1	Jamaican fruit bat	T cells	NSD1	fast
4.34667e-10	0.260646	0.547	0.331	1.1563e-05	CBL	Jamaican fruit bat	T cells	CBL	fast
8.70353e-08	0.256722	0.429	0.269	0.00231531	TNIK	Jamaican fruit bat	T cells	TNIK	fast
5.68609e-08	-0.281754	0.832	0.783	0.00151261	LOC119048943	Jamaican fruit bat	T cells	LOC119048943	fed
4.63421e-20	-0.618152	0.621	0.713	1.23279e-15	OG0018858	Jamaican fruit bat	T cells	CPB1	fed
1.69106e-47	-0.821054	0.865	0.907	4.49856e-43	OG0014827	Jamaican fruit bat	T cells	LOC119044340	fed
9.58331e-10	-0.945001	0.557	0.612	2.54935e-05	OG0014905	Jamaican fruit bat	T cells	R3HDM4	fed
3.03936e-08	-0.965882	0.311	0.41	0.000808531	CPA2	Jamaican fruit bat	T cells	CPA2	fed
5.60446e-15	-1.01165	0.598	0.657	1.4909e-10	DDX5	Jamaican fruit bat	T cells	DDX5	fed
5.00617e-14	-1.07369	0.499	0.595	1.33174e-09	OG0012928	Jamaican fruit bat	T cells	B2M	fed
1.37059e-11	-1.34312	0.219	0.356	3.64605e-07	OG0015228	Jamaican fruit bat	T cells	CLPS	fed
1.29588e-14	-1.46459	0.213	0.371	3.44729e-10	SLC8A1	Jamaican fruit bat	T cells	SLC8A1	fed
1.20754e-67	-1.52164	0.613	0.83	3.2123e-63	OG0012086	Jamaican fruit bat	T cells	SYCN	fed
7.88475e-45	-1.69105	0.319	0.623	2.0975e-40	OG0013233	Jamaican fruit bat	T cells	LOC119040076	fed
1.16419e-171	3.05959	0.752	0.352	3.09698e-167	LOC103291379	Big brown bat	Acinar_i	LOC103291379	fast
5.92902e-146	2.45599	0.755	0.44	1.57724e-141	SLIT2	Big brown bat	Acinar_i	SLIT2	fast
0	2.41066	0.745	0.117	0	OG0015506	Big brown bat	Acinar_i	LOC119049409	fast
6.98021e-286	2.08608	0.917	0.628	1.85688e-281	PDCD4	Big brown bat	Acinar_i	PDCD4	fast
1.746e-73	2.06273	0.338	0.099	4.64472e-69	NRXN1	Big brown bat	Acinar_i	NRXN1	fast
1.35953e-199	2.05787	0.613	0.139	3.61662e-195	OG0020219	Big brown bat	Acinar_i	NCKAP5	fast
5.47986e-152	1.81986	0.65	0.234	1.45775e-147	OG0014794	Big brown bat	Acinar_i	KCNB2	fast
4.78432e-188	1.74223	0.818	0.42	1.27273e-183	OG0014084	Big brown bat	Acinar_i	CHN2	fast
9.35194e-160	1.6936	0.348	0.021	2.4878e-155	LOC103291380	Big brown bat	Acinar_i	LOC103291380	fast
6.61156e-185	1.53933	0.533	0.085	1.75881e-180	OG0014402	Big brown bat	Acinar_i	PDK4	fast
2.05391e-210	1.51739	0.711	0.195	5.46382e-206	PKP4	Big brown bat	Acinar_i	PKP4	fast
2.51863e-145	1.45414	0.77	0.385	6.70006e-141	STXBP6	Big brown bat	Acinar_i	STXBP6	fast
4.31291e-175	1.45325	0.804	0.402	1.14732e-170	OG0014468	Big brown bat	Acinar_i	MAT1A	fast
7.55696e-160	1.44628	0.583	0.145	2.0103e-155	CYTIP	Big brown bat	Acinar_i	CYTIP	fast
1.93131e-139	1.43192	0.773	0.39	5.13766e-135	SLC24A3	Big brown bat	Acinar_i	SLC24A3	fast
9.83445e-136	1.40989	0.706	0.305	2.61616e-131	OG0012663	Big brown bat	Acinar_i	PPM1L	fast
1.1826e-171	1.40507	0.866	0.633	3.14596e-167	PTGER3	Big brown bat	Acinar_i	PTGER3	fast
3.05277e-183	1.39963	0.595	0.129	8.12099e-179	PLD1	Big brown bat	Acinar_i	PLD1	fast
6.11268e-175	1.38532	0.884	0.695	1.62609e-170	LOC114230250	Big brown bat	Acinar_i	LOC114230250	fast
1.04162e-157	1.35248	0.806	0.439	2.77091e-153	MEIS1	Big brown bat	Acinar_i	MEIS1	fast
3.96356e-147	1.31828	0.717	0.287	1.05439e-142	GHR	Big brown bat	Acinar_i	GHR	fast
1.4095e-174	1.28894	0.876	0.642	3.74954e-170	OG0014821	Big brown bat	Acinar_i	CAMK1D	fast
1.31355e-114	1.28767	0.342	0.052	3.49431e-110	KCNMA1	Big brown bat	Acinar_i	KCNMA1	fast
5.59998e-140	1.28123	0.757	0.364	1.48971e-135	OG0013274	Big brown bat	Acinar_i	MCC	fast
1.58421e-166	1.27862	0.787	0.293	4.21432e-162	SLC35F3	Big brown bat	Acinar_i	SLC35F3	fast
3.00346e-140	1.26672	0.818	0.495	7.98981e-136	OG0012966	Big brown bat	Acinar_i	DEPTOR	fast
2.64374e-119	1.264	0.684	0.292	7.03287e-115	OG0021488	Big brown bat	Acinar_i	PLXNA4	fast
4.83355e-93	1.25628	0.639	0.286	1.28582e-88	AUTS2	Big brown bat	Acinar_i	AUTS2	fast
2.64268e-140	1.24736	0.771	0.38	7.03006e-136	RAPGEF5	Big brown bat	Acinar_i	RAPGEF5	fast
4.34043e-255	1.22775	0.457	0.004	1.15464e-250	LAMA3	Big brown bat	Acinar_i	LAMA3	fast
3.51356e-137	1.21248	0.867	0.643	9.34676e-133	AGAP1	Big brown bat	Acinar_i	AGAP1	fast
8.51645e-142	1.20795	0.596	0.176	2.26554e-137	KIAA1217	Big brown bat	Acinar_i	KIAA1217	fast
1.43647e-115	1.20021	0.668	0.291	3.82131e-111	IL15	Big brown bat	Acinar_i	IL15	fast
9.20874e-140	1.16489	0.425	0.07	2.44971e-135	PTPRD	Big brown bat	Acinar_i	PTPRD	fast
3.57429e-137	1.16487	0.759	0.37	9.50834e-133	DTNA	Big brown bat	Acinar_i	DTNA	fast
3.77382e-115	1.16026	0.553	0.183	1.00391e-110	WDR72	Big brown bat	Acinar_i	WDR72	fast
1.42006e-146	1.15782	0.586	0.157	3.77764e-142	RAP1GAP2	Big brown bat	Acinar_i	RAP1GAP2	fast
5.53891e-188	1.15666	0.968	0.929	1.47346e-183	OG0013234	Big brown bat	Acinar_i	LOC119040077	fast
7.32538e-199	1.13347	0.528	0.068	1.9487e-194	CUNH12orf75	Big brown bat	Acinar_i	CUNH12orf75	fast
1.40426e-173	1.11898	0.586	0.12	3.73562e-169	GCNT1	Big brown bat	Acinar_i	GCNT1	fast
1.77845e-107	1.11696	0.81	0.56	4.73103e-103	BCAS3	Big brown bat	Acinar_i	BCAS3	fast
5.42239e-117	1.11144	0.805	0.486	1.44246e-112	NR3C2	Big brown bat	Acinar_i	NR3C2	fast
6.86262e-106	1.09719	0.587	0.215	1.8256e-101	AIG1	Big brown bat	Acinar_i	AIG1	fast
3.52932e-143	1.09511	0.572	0.15	9.38869e-139	OG0015986	Big brown bat	Acinar_i	CTDSPL	fast
2.3493e-108	1.0898	0.731	0.353	6.2496e-104	NDRG1	Big brown bat	Acinar_i	NDRG1	fast
3.21085e-125	1.07793	0.645	0.234	8.54149e-121	KLF12	Big brown bat	Acinar_i	KLF12	fast
4.7564e-104	1.07596	0.817	0.526	1.2653e-99	MAML3	Big brown bat	Acinar_i	MAML3	fast
5.84249e-127	1.07199	0.594	0.19	1.55422e-122	MCF2L	Big brown bat	Acinar_i	MCF2L	fast
1.7437e-122	1.06846	0.826	0.523	4.63859e-118	DTNB	Big brown bat	Acinar_i	DTNB	fast
1.08149e-107	1.06663	0.373	0.071	2.87698e-103	AKT3	Big brown bat	Acinar_i	AKT3	fast
2.45386e-129	1.06637	0.641	0.221	6.52776e-125	TMEM131L	Big brown bat	Acinar_i	TMEM131L	fast
4.37641e-74	1.0613	0.609	0.281	1.16421e-69	GLIS3	Big brown bat	Acinar_i	GLIS3	fast
4.73838e-81	1.06093	0.484	0.179	1.2605e-76	PLCL2	Big brown bat	Acinar_i	PLCL2	fast
6.97005e-179	1.04719	0.41	0.031	1.85417e-174	ATP13A4	Big brown bat	Acinar_i	ATP13A4	fast
4.33205e-138	1.04063	0.68	0.235	1.15241e-133	OG0011671	Big brown bat	Acinar_i	SESTD1	fast
2.05306e-161	1.03889	0.47	0.071	5.46154e-157	CRIM1	Big brown bat	Acinar_i	CRIM1	fast
8.55113e-134	1.01996	0.443	0.081	2.27477e-129	OG0018988	Big brown bat	Acinar_i	ARRDC4	fast
2.1364e-102	1.00815	0.747	0.407	5.68325e-98	AKAP9	Big brown bat	Acinar_i	AKAP9	fast
4.53939e-120	0.998778	0.742	0.328	1.20757e-115	OG0020191	Big brown bat	Acinar_i	EIF2AK4	fast
6.89564e-112	0.997017	0.826	0.59	1.83438e-107	SLC16A12	Big brown bat	Acinar_i	SLC16A12	fast
6.03784e-91	0.981823	0.479	0.153	1.60619e-86	PLPP3	Big brown bat	Acinar_i	PLPP3	fast
7.92376e-131	0.980461	0.892	0.752	2.10788e-126	SVIL	Big brown bat	Acinar_i	SVIL	fast
1.35421e-98	0.979835	0.496	0.154	3.60246e-94	SH3D19	Big brown bat	Acinar_i	SH3D19	fast
1.9973e-122	0.975318	0.856	0.632	5.31321e-118	SGMS1	Big brown bat	Acinar_i	SGMS1	fast
6.41754e-116	0.974579	0.47	0.117	1.70719e-111	OG0018965	Big brown bat	Acinar_i	KLHL32	fast
1.21797e-17	0.968016	0.993	0.878	3.24003e-13	LOC114230468	Big brown bat	Acinar_i	LOC114230468	fast
8.06144e-98	0.964073	0.677	0.303	2.1445e-93	OG0013056	Big brown bat	Acinar_i	PARM1	fast
1.09867e-97	0.962712	0.804	0.519	2.92269e-93	FOXP1	Big brown bat	Acinar_i	FOXP1	fast
5.75167e-136	0.956796	0.509	0.113	1.53006e-131	OG0012687	Big brown bat	Acinar_i	MCCC1	fast
2.63692e-104	0.956123	0.629	0.243	7.01474e-100	MGAT4A	Big brown bat	Acinar_i	MGAT4A	fast
3.6954e-116	0.955209	0.671	0.265	9.8305e-112	KIAA1147	Big brown bat	Acinar_i	KIAA1147	fast
1.40336e-126	0.95053	0.518	0.13	3.73322e-122	SMOC1	Big brown bat	Acinar_i	SMOC1	fast
4.18567e-91	0.936216	0.787	0.504	1.11347e-86	GATA4	Big brown bat	Acinar_i	GATA4	fast
7.63373e-76	0.933994	0.708	0.383	2.03073e-71	LOC114229676	Big brown bat	Acinar_i	LOC114229676	fast
4.42912e-86	0.933011	0.729	0.388	1.17824e-81	CCDC6	Big brown bat	Acinar_i	CCDC6	fast
3.10926e-98	0.931842	0.646	0.278	8.27124e-94	STARD13	Big brown bat	Acinar_i	STARD13	fast
1.40322e-42	0.930829	0.295	0.11	3.73285e-38	GRIP1	Big brown bat	Acinar_i	GRIP1	fast
7.63027e-205	0.930265	0.977	0.96	2.0298e-200	LOC103291131	Big brown bat	Acinar_i	LOC103291131	fast
1.35089e-130	0.928526	0.931	0.876	3.59364e-126	OG0020041	Big brown bat	Acinar_i	MECOM	fast
1.61311e-77	0.918439	0.403	0.124	4.29119e-73	OG0015135	Big brown bat	Acinar_i	FGF12	fast
1.74527e-87	0.917812	0.758	0.44	4.64277e-83	OG0014419	Big brown bat	Acinar_i	LGR4	fast
9.18959e-100	0.913151	0.58	0.209	2.44462e-95	LOC114235271	Big brown bat	Acinar_i	LOC114235271	fast
1.57455e-19	0.910705	0.986	0.861	4.18861e-15	OG0012739	Big brown bat	Acinar_i	LOC119041052	fast
2.28318e-68	0.909526	0.466	0.182	6.07371e-64	CCDC85A	Big brown bat	Acinar_i	CCDC85A	fast
4.15304e-115	0.905811	0.406	0.079	1.10479e-110	CGNL1	Big brown bat	Acinar_i	CGNL1	fast
8.83707e-69	0.902691	0.715	0.41	2.35084e-64	PTPRG	Big brown bat	Acinar_i	PTPRG	fast
2.99177e-86	0.898424	0.755	0.445	7.95872e-82	REPS2	Big brown bat	Acinar_i	REPS2	fast
6.07661e-67	0.898135	0.456	0.175	1.6165e-62	MID1	Big brown bat	Acinar_i	MID1	fast
9.92858e-78	0.895235	0.748	0.433	2.6412e-73	OG0019796	Big brown bat	Acinar_i	SOX5	fast
2.46597e-94	0.890109	0.519	0.176	6.55998e-90	RASGRF2	Big brown bat	Acinar_i	RASGRF2	fast
9.03884e-102	0.8862	0.636	0.249	2.40451e-97	LOC114234791	Big brown bat	Acinar_i	LOC114234791	fast
1.28143e-79	0.878539	0.595	0.265	3.40887e-75	OG0013335	Big brown bat	Acinar_i	LARGE1	fast
6.04607e-112	0.877505	0.539	0.159	1.60838e-107	NDST1	Big brown bat	Acinar_i	NDST1	fast
4.05155e-45	0.877219	0.329	0.127	1.07779e-40	MAML2	Big brown bat	Acinar_i	MAML2	fast
2.0974e-51	0.874702	0.518	0.265	5.5795e-47	CEP112	Big brown bat	Acinar_i	CEP112	fast
2.0146e-87	0.872197	0.648	0.296	5.35923e-83	IQGAP2	Big brown bat	Acinar_i	IQGAP2	fast
1.91286e-88	0.868721	0.633	0.265	5.0886e-84	NAV2	Big brown bat	Acinar_i	NAV2	fast
1.16864e-68	0.867381	0.689	0.399	3.10882e-64	ARHGAP24	Big brown bat	Acinar_i	ARHGAP24	fast
2.26856e-112	0.865854	0.871	0.685	6.03483e-108	MAGI1	Big brown bat	Acinar_i	MAGI1	fast
3.02187e-128	0.865177	0.508	0.118	8.03878e-124	CREBRF	Big brown bat	Acinar_i	CREBRF	fast
2.36537e-50	0.86413	0.394	0.164	6.29236e-46	TENM3	Big brown bat	Acinar_i	TENM3	fast
4.43143e-111	0.863535	0.879	0.727	1.17885e-106	ARID1B	Big brown bat	Acinar_i	ARID1B	fast
2.69262e-111	0.853516	0.492	0.136	7.16292e-107	ME3	Big brown bat	Acinar_i	ME3	fast
3.39832e-103	0.845696	0.866	0.678	9.04021e-99	ITPR2	Big brown bat	Acinar_i	ITPR2	fast
3.68096e-93	0.83342	0.601	0.235	9.7921e-89	PTK2B	Big brown bat	Acinar_i	PTK2B	fast
6.14571e-186	0.828446	0.998	0.998	1.63488e-181	OG0018858	Big brown bat	Acinar_i	CPB1	fast
2.48299e-87	0.827175	0.64	0.283	6.60524e-83	OG0012147	Big brown bat	Acinar_i	ADGRA3	fast
1.81341e-38	0.823463	0.524	0.259	4.82403e-34	LOC114231771	Big brown bat	Acinar_i	LOC114231771	fast
2.92131e-106	0.818088	0.45	0.112	7.77127e-102	ITGA6	Big brown bat	Acinar_i	ITGA6	fast
3.56466e-86	0.808917	0.541	0.197	9.4827e-82	SRPK2	Big brown bat	Acinar_i	SRPK2	fast
3.17032e-92	0.808843	0.582	0.218	8.43369e-88	LOC103304095	Big brown bat	Acinar_i	LOC103304095	fast
4.98132e-85	0.808542	0.708	0.345	1.32513e-80	ARFGEF3	Big brown bat	Acinar_i	ARFGEF3	fast
1.35947e-109	0.808319	0.463	0.117	3.61647e-105	SERINC5	Big brown bat	Acinar_i	SERINC5	fast
3.21508e-75	0.806672	0.725	0.414	8.55275e-71	ATXN1	Big brown bat	Acinar_i	ATXN1	fast
1.1553e-73	0.804064	0.591	0.259	3.07333e-69	CADM1	Big brown bat	Acinar_i	CADM1	fast
1.59804e-68	0.803635	0.78	0.527	4.25112e-64	PTPRK	Big brown bat	Acinar_i	PTPRK	fast
3.37284e-88	0.802609	0.599	0.239	8.97243e-84	OG0015492	Big brown bat	Acinar_i	PBX1	fast
4.95465e-104	0.799701	0.88	0.764	1.31804e-99	NBEA	Big brown bat	Acinar_i	NBEA	fast
6.2221e-70	0.787352	0.424	0.146	1.6552e-65	ADCY9	Big brown bat	Acinar_i	ADCY9	fast
1.95915e-89	0.786201	0.703	0.347	5.21172e-85	ESYT2	Big brown bat	Acinar_i	ESYT2	fast
3.25445e-90	0.776549	0.461	0.138	8.65749e-86	ECE1	Big brown bat	Acinar_i	ECE1	fast
6.96942e-72	0.776476	0.593	0.256	1.854e-67	JARID2	Big brown bat	Acinar_i	JARID2	fast
9.4943e-74	0.776268	0.531	0.21	2.52567e-69	TSC22D3	Big brown bat	Acinar_i	TSC22D3	fast
3.52599e-96	0.775891	0.46	0.134	9.37983e-92	OG0018834	Big brown bat	Acinar_i	TENM1	fast
2.19074e-123	0.775431	0.412	0.074	5.82781e-119	OG0017220	Big brown bat	Acinar_i	MTMR10	fast
1.71113e-90	0.771156	0.429	0.119	4.55194e-86	OG0013664	Big brown bat	Acinar_i	PLXNA2	fast
8.87188e-58	0.76796	0.582	0.293	2.3601e-53	OG0012971	Big brown bat	Acinar_i	EXT1	fast
3.95167e-116	0.76769	0.49	0.121	1.05122e-111	OG0013723	Big brown bat	Acinar_i	MTMR7	fast
1.39933e-81	0.76767	0.632	0.268	3.72249e-77	OG0012630	Big brown bat	Acinar_i	EPB41L4B	fast
8.21242e-49	0.767179	0.697	0.366	2.18467e-44	FBXL4	Big brown bat	Acinar_i	FBXL4	fast
4.50841e-94	0.765844	0.566	0.201	1.19933e-89	OG0019742	Big brown bat	Acinar_i	SEL1L3	fast
5.65813e-80	0.764542	0.466	0.156	1.50518e-75	TMTC1	Big brown bat	Acinar_i	TMTC1	fast
1.23249e-65	0.759075	0.591	0.287	3.27866e-61	ZNF438	Big brown bat	Acinar_i	ZNF438	fast
8.9027e-84	0.758666	0.486	0.167	2.3683e-79	ARHGEF3	Big brown bat	Acinar_i	ARHGEF3	fast
3.20179e-85	0.755992	0.658	0.291	8.51741e-81	LRRFIP1	Big brown bat	Acinar_i	LRRFIP1	fast
8.17279e-113	0.753846	0.558	0.171	2.17413e-108	KLHL24	Big brown bat	Acinar_i	KLHL24	fast
1.2473e-103	0.75086	0.485	0.134	3.31807e-99	MITF	Big brown bat	Acinar_i	MITF	fast
1.62608e-120	0.74862	0.311	0.03	4.32569e-116	OG0021444	Big brown bat	Acinar_i	CFI	fast
6.87103e-76	0.746743	0.662	0.317	1.82783e-71	TRIM2	Big brown bat	Acinar_i	TRIM2	fast
3.22081e-86	0.746728	0.469	0.149	8.568e-82	OG0018359	Big brown bat	Acinar_i	TCF7L1	fast
1.10651e-72	0.74473	0.526	0.206	2.94354e-68	OG0012158	Big brown bat	Acinar_i	ETV6	fast
8.32072e-65	0.743691	0.377	0.122	2.21348e-60	PHLDB2	Big brown bat	Acinar_i	PHLDB2	fast
3.55346e-72	0.74247	0.827	0.596	9.45292e-68	PCCA	Big brown bat	Acinar_i	PCCA	fast
1.4434e-111	0.741692	0.918	0.846	3.83972e-107	OG0017787	Big brown bat	Acinar_i	FOXP2	fast
9.42351e-99	0.73718	0.525	0.167	2.50684e-94	OG0021211	Big brown bat	Acinar_i	CUNH10orf67	fast
1.49273e-64	0.73713	0.818	0.619	3.97095e-60	OG0014577	Big brown bat	Acinar_i	MED13	fast
9.06288e-62	0.736805	0.733	0.438	2.41091e-57	NEO1	Big brown bat	Acinar_i	NEO1	fast
1.01986e-76	0.7359	0.483	0.173	2.71304e-72	OG0011823	Big brown bat	Acinar_i	SMAD3	fast
2.38357e-58	0.732341	0.682	0.396	6.34078e-54	SMYD3	Big brown bat	Acinar_i	SMYD3	fast
5.61297e-17	0.731524	0.375	0.259	1.49316e-12	LOC103295841	Big brown bat	Acinar_i	LOC103295841	fast
3.30269e-49	0.730454	0.471	0.214	8.78583e-45	SLC16A2	Big brown bat	Acinar_i	SLC16A2	fast
6.40509e-52	0.730256	0.461	0.206	1.70388e-47	NAV3	Big brown bat	Acinar_i	NAV3	fast
4.46579e-66	0.730073	0.804	0.555	1.18799e-61	ANKRD12	Big brown bat	Acinar_i	ANKRD12	fast
2.23299e-29	0.728965	0.7	0.421	5.9402e-25	CHRDL1	Big brown bat	Acinar_i	CHRDL1	fast
6.31855e-108	0.728879	0.481	0.126	1.68086e-103	AGPAT3	Big brown bat	Acinar_i	AGPAT3	fast
7.91844e-82	0.728632	0.4	0.109	2.10646e-77	PEX7	Big brown bat	Acinar_i	PEX7	fast
3.6127e-56	0.728385	0.729	0.464	9.6105e-52	MBD5	Big brown bat	Acinar_i	MBD5	fast
3.17053e-47	0.728155	0.325	0.12	8.43425e-43	CCBE1	Big brown bat	Acinar_i	CCBE1	fast
2.23635e-38	0.727811	0.716	0.483	5.94913e-34	OG0018917	Big brown bat	Acinar_i	FRY	fast
1.71652e-72	0.727668	0.578	0.25	4.56628e-68	JPH1	Big brown bat	Acinar_i	JPH1	fast
3.72192e-66	0.725777	0.664	0.335	9.90105e-62	RPH3AL	Big brown bat	Acinar_i	RPH3AL	fast
9.35971e-58	0.725152	0.548	0.259	2.48987e-53	DCP2	Big brown bat	Acinar_i	DCP2	fast
7.34766e-62	0.724174	0.619	0.308	1.95462e-57	LOC103289431	Big brown bat	Acinar_i	LOC103289431	fast
3.56437e-59	0.723075	0.711	0.415	9.48195e-55	OG0021738	Big brown bat	Acinar_i	LOC119063874	fast
1.16705e-100	0.71873	0.441	0.11	3.10458e-96	DIXDC1	Big brown bat	Acinar_i	DIXDC1	fast
1.0348e-85	0.718145	0.457	0.138	2.75277e-81	GNAO1	Big brown bat	Acinar_i	GNAO1	fast
2.64764e-53	0.716633	0.628	0.33	7.04324e-49	OG0018461	Big brown bat	Acinar_i	PTPRN2	fast
5.4488e-59	0.716558	0.788	0.544	1.44949e-54	FAM13A	Big brown bat	Acinar_i	FAM13A	fast
4.65591e-66	0.711741	0.553	0.24	1.23856e-61	EPB41	Big brown bat	Acinar_i	EPB41	fast
1.20169e-118	0.710703	0.272	0.016	3.19674e-114	YIPF7	Big brown bat	Acinar_i	YIPF7	fast
5.24231e-119	0.710331	0.949	0.893	1.39456e-114	ZBTB20	Big brown bat	Acinar_i	ZBTB20	fast
4.64604e-64	0.710029	0.704	0.376	1.23594e-59	CHD6	Big brown bat	Acinar_i	CHD6	fast
6.77761e-62	0.70515	0.658	0.341	1.80298e-57	FCHSD2	Big brown bat	Acinar_i	FCHSD2	fast
7.54304e-88	0.703413	0.277	0.042	2.0066e-83	GPRIN3	Big brown bat	Acinar_i	GPRIN3	fast
8.29894e-57	0.70126	0.692	0.392	2.20768e-52	RALGAPA2	Big brown bat	Acinar_i	RALGAPA2	fast
6.17008e-60	0.701074	0.278	0.071	1.64136e-55	SEMA3E	Big brown bat	Acinar_i	SEMA3E	fast
1.88896e-44	0.700064	0.617	0.35	5.02501e-40	TRPM3	Big brown bat	Acinar_i	TRPM3	fast
4.1948e-27	0.699867	0.397	0.201	1.1159e-22	LOC114232400	Big brown bat	Acinar_i	LOC114232400	fast
5.10953e-44	0.698085	0.793	0.607	1.35924e-39	OG0011990	Big brown bat	Acinar_i	WWOX	fast
4.53267e-55	0.697654	0.751	0.501	1.20578e-50	LOC103290597	Big brown bat	Acinar_i	LOC103290597	fast
5.31094e-57	0.695461	0.654	0.362	1.41282e-52	LOC103288668	Big brown bat	Acinar_i	LOC103288668	fast
2.25578e-71	0.695104	0.363	0.097	6.00082e-67	PIK3IP1	Big brown bat	Acinar_i	PIK3IP1	fast
1.66014e-72	0.693675	0.498	0.188	4.4163e-68	LIN7A	Big brown bat	Acinar_i	LIN7A	fast
3.12627e-116	0.693021	0.446	0.096	8.3165e-112	NGEF	Big brown bat	Acinar_i	NGEF	fast
9.76036e-71	0.692128	0.431	0.145	2.59645e-66	NRCAM	Big brown bat	Acinar_i	NRCAM	fast
5.96756e-53	0.689858	0.725	0.462	1.58749e-48	THRB	Big brown bat	Acinar_i	THRB	fast
5.12327e-57	0.689661	0.543	0.251	1.36289e-52	ALCAM	Big brown bat	Acinar_i	ALCAM	fast
9.66797e-52	0.68798	0.826	0.655	2.57187e-47	PDE4D	Big brown bat	Acinar_i	PDE4D	fast
4.3778e-62	0.686926	0.812	0.606	1.16458e-57	MBNL1	Big brown bat	Acinar_i	MBNL1	fast
1.74035e-42	0.685184	0.567	0.281	4.62969e-38	CXADR	Big brown bat	Acinar_i	CXADR	fast
1.63322e-77	0.683554	0.873	0.795	4.34468e-73	OG0020377	Big brown bat	Acinar_i	FBXL17	fast
5.65207e-99	0.683395	0.379	0.079	1.50356e-94	KSR1	Big brown bat	Acinar_i	KSR1	fast
4.28443e-57	0.681455	0.675	0.363	1.13974e-52	OG0020850	Big brown bat	Acinar_i	PHF21A	fast
1.70717e-80	0.681098	0.66	0.298	4.5414e-76	PER3	Big brown bat	Acinar_i	PER3	fast
1.50295e-77	0.680933	0.746	0.402	3.99815e-73	ERP27	Big brown bat	Acinar_i	ERP27	fast
1.46848e-63	0.679384	0.671	0.354	3.90645e-59	RFX7	Big brown bat	Acinar_i	RFX7	fast
3.37096e-100	0.676834	0.531	0.163	8.96743e-96	BCKDHA	Big brown bat	Acinar_i	BCKDHA	fast
5.56457e-68	0.676834	0.694	0.35	1.48029e-63	GRB14	Big brown bat	Acinar_i	GRB14	fast
1.95306e-59	0.674723	0.771	0.499	5.19553e-55	DMD	Big brown bat	Acinar_i	DMD	fast
2.92576e-36	0.674315	0.402	0.18	7.78311e-32	OG0021206	Big brown bat	Acinar_i	ST8SIA6	fast
2.3852e-76	0.670939	0.285	0.056	6.34512e-72	FRMD4A	Big brown bat	Acinar_i	FRMD4A	fast
9.10685e-65	0.670513	0.715	0.398	2.4226e-60	AUH	Big brown bat	Acinar_i	AUH	fast
8.73068e-95	0.669504	0.434	0.113	2.32254e-90	TSPAN11	Big brown bat	Acinar_i	TSPAN11	fast
4.84071e-51	0.668733	0.74	0.487	1.28772e-46	LRRC7	Big brown bat	Acinar_i	LRRC7	fast
1.22186e-64	0.667996	0.818	0.6	3.25038e-60	LIFR	Big brown bat	Acinar_i	LIFR	fast
4.36739e-82	0.666815	0.46	0.143	1.16181e-77	ZC3H6	Big brown bat	Acinar_i	ZC3H6	fast
1.16385e-66	0.665885	0.742	0.428	3.09606e-62	ERN1	Big brown bat	Acinar_i	ERN1	fast
7.75906e-75	0.665649	0.265	0.047	2.06406e-70	PTPRR	Big brown bat	Acinar_i	PTPRR	fast
1.0091e-73	0.665612	0.635	0.288	2.6844e-69	OG0015420	Big brown bat	Acinar_i	AQP8	fast
6.26322e-62	0.663527	0.609	0.296	1.66614e-57	LOC103301562	Big brown bat	Acinar_i	LOC103301562	fast
2.19608e-83	0.655174	0.316	0.063	5.84202e-79	TMEM38B	Big brown bat	Acinar_i	TMEM38B	fast
8.59206e-76	0.654137	0.579	0.236	2.28566e-71	AKAP13	Big brown bat	Acinar_i	AKAP13	fast
4.77525e-46	0.653897	0.26	0.08	1.27031e-41	KAZN	Big brown bat	Acinar_i	KAZN	fast
3.74218e-50	0.653075	0.727	0.45	9.95495e-46	OG0021796	Big brown bat	Acinar_i	BTBD9	fast
1.81793e-51	0.651199	0.711	0.438	4.83606e-47	KANSL1L	Big brown bat	Acinar_i	KANSL1L	fast
3.15839e-57	0.651001	0.592	0.291	8.40195e-53	FAM160A1	Big brown bat	Acinar_i	FAM160A1	fast
1.17206e-55	0.650183	0.571	0.28	3.11792e-51	LOC103300699	Big brown bat	Acinar_i	LOC103300699	fast
4.18478e-58	0.64828	0.674	0.365	1.11324e-53	GAB1	Big brown bat	Acinar_i	GAB1	fast
1.68918e-54	0.648141	0.688	0.401	4.49355e-50	ANK3	Big brown bat	Acinar_i	ANK3	fast
1.17651e-57	0.648023	0.338	0.106	3.12976e-53	OG0013643	Big brown bat	Acinar_i	LAMC1	fast
1.83415e-51	0.647081	0.615	0.325	4.87922e-47	KIF16B	Big brown bat	Acinar_i	KIF16B	fast
1.49874e-79	0.64509	0.529	0.193	3.98694e-75	OG0012626	Big brown bat	Acinar_i	KLF9	fast
1.96749e-68	0.644904	0.386	0.118	5.23391e-64	PRKACB	Big brown bat	Acinar_i	PRKACB	fast
7.12007e-52	0.643337	0.808	0.581	1.89408e-47	IL34	Big brown bat	Acinar_i	IL34	fast
1.61071e-77	0.642749	0.567	0.231	4.28481e-73	SCMH1	Big brown bat	Acinar_i	SCMH1	fast
1.52452e-58	0.642461	0.699	0.397	4.05552e-54	ACSS3	Big brown bat	Acinar_i	ACSS3	fast
2.24287e-85	0.641725	0.576	0.212	5.96649e-81	PLBD1	Big brown bat	Acinar_i	PLBD1	fast
2.50688e-29	0.640856	0.349	0.159	6.66881e-25	POU2F2	Big brown bat	Acinar_i	POU2F2	fast
3.87382e-44	0.639102	0.71	0.444	1.03051e-39	APBB2	Big brown bat	Acinar_i	APBB2	fast
2.52404e-71	0.639042	0.492	0.182	6.71445e-67	ARRB1	Big brown bat	Acinar_i	ARRB1	fast
8.67741e-38	0.637518	0.457	0.219	2.30836e-33	CTIF	Big brown bat	Acinar_i	CTIF	fast
1.39202e-83	0.636197	0.35	0.08	3.70306e-79	TOM1L1	Big brown bat	Acinar_i	TOM1L1	fast
4.59658e-46	0.634069	0.749	0.518	1.22278e-41	EXOC4	Big brown bat	Acinar_i	EXOC4	fast
9.83783e-43	0.63403	0.799	0.615	2.61706e-38	OG0016916	Big brown bat	Acinar_i	GMDS	fast
9.81979e-63	0.63328	0.692	0.374	2.61226e-58	FOXN3	Big brown bat	Acinar_i	FOXN3	fast
6.01072e-27	0.631797	0.518	0.325	1.59897e-22	OG0016518	Big brown bat	Acinar_i	NPAS3	fast
1.04972e-55	0.630509	0.768	0.505	2.79246e-51	LOC103302633	Big brown bat	Acinar_i	LOC103302633	fast
1.43505e-68	0.628684	0.411	0.133	3.81753e-64	ZFP36L1	Big brown bat	Acinar_i	ZFP36L1	fast
7.95007e-116	0.628337	0.371	0.059	2.11488e-111	OG0012154	Big brown bat	Acinar_i	GABARAPL1	fast
5.42497e-57	0.625155	0.602	0.297	1.44315e-52	STK39	Big brown bat	Acinar_i	STK39	fast
6.09826e-52	0.623363	0.705	0.433	1.62226e-47	PPP2R3A	Big brown bat	Acinar_i	PPP2R3A	fast
7.97529e-55	0.622457	0.479	0.204	2.12159e-50	NEDD4L	Big brown bat	Acinar_i	NEDD4L	fast
4.42252e-88	0.622019	0.436	0.118	1.17648e-83	OG0018137	Big brown bat	Acinar_i	BCAR3	fast
1.83113e-30	0.620788	0.691	0.402	4.87118e-26	TRAF3IP2	Big brown bat	Acinar_i	TRAF3IP2	fast
9.57137e-53	0.618913	0.584	0.287	2.54618e-48	TRIM24	Big brown bat	Acinar_i	TRIM24	fast
3.64315e-54	0.618846	0.753	0.512	9.69151e-50	OG0013118	Big brown bat	Acinar_i	ANKRD10	fast
4.7526e-64	0.617082	0.355	0.109	1.26429e-59	FARP1	Big brown bat	Acinar_i	FARP1	fast
3.59955e-61	0.615657	0.444	0.17	9.57553e-57	ARHGAP44	Big brown bat	Acinar_i	ARHGAP44	fast
6.36626e-24	0.615252	0.55	0.309	1.69355e-19	OG0015722	Big brown bat	Acinar_i	CNTNAP2	fast
4.63696e-93	0.615103	0.497	0.154	1.23352e-88	LOC103302471	Big brown bat	Acinar_i	LOC103302471	fast
3.7403e-54	0.613864	0.756	0.481	9.94994e-50	SLMAP	Big brown bat	Acinar_i	SLMAP	fast
7.27951e-62	0.613405	0.42	0.15	1.93649e-57	LOC114233104	Big brown bat	Acinar_i	LOC114233104	fast
1.75574e-52	0.61301	0.614	0.316	4.67062e-48	PHKA1	Big brown bat	Acinar_i	PHKA1	fast
1.55412e-65	0.612998	0.377	0.12	4.13426e-61	OG0015886	Big brown bat	Acinar_i	CNKSR2	fast
2.07305e-89	0.612994	0.384	0.092	5.51474e-85	TET3	Big brown bat	Acinar_i	TET3	fast
1.04015e-51	0.612581	0.793	0.572	2.76701e-47	OG0020681	Big brown bat	Acinar_i	RAPGEF2	fast
2.05816e-69	0.612577	0.46	0.164	5.47512e-65	EML5	Big brown bat	Acinar_i	EML5	fast
5.08045e-66	0.611762	0.42	0.141	1.3515e-61	ANKH	Big brown bat	Acinar_i	ANKH	fast
1.59618e-54	0.604408	0.707	0.399	4.24615e-50	RABGAP1	Big brown bat	Acinar_i	RABGAP1	fast
1.79423e-59	0.60414	0.614	0.308	4.773e-55	GRK5	Big brown bat	Acinar_i	GRK5	fast
1.06964e-47	0.60364	0.734	0.472	2.84546e-43	RABGAP1L	Big brown bat	Acinar_i	RABGAP1L	fast
9.31568e-61	0.602747	0.523	0.226	2.47816e-56	KIAA1328	Big brown bat	Acinar_i	KIAA1328	fast
2.46788e-49	0.601925	0.547	0.28	6.56505e-45	OG0014308	Big brown bat	Acinar_i	CRPPA	fast
5.35559e-36	0.601828	0.722	0.415	1.42469e-31	OG0013009	Big brown bat	Acinar_i	LOC119062363	fast
1.69966e-77	0.601624	0.281	0.052	4.52143e-73	SLC28A3	Big brown bat	Acinar_i	SLC28A3	fast
2.47632e-41	0.597798	0.68	0.43	6.58751e-37	HIVEP2	Big brown bat	Acinar_i	HIVEP2	fast
2.66574e-52	0.597438	0.425	0.173	7.09139e-48	CPNE8	Big brown bat	Acinar_i	CPNE8	fast
8.66892e-51	0.597426	0.633	0.344	2.30611e-46	SBF2	Big brown bat	Acinar_i	SBF2	fast
1.52094e-62	0.597302	0.405	0.137	4.04601e-58	RBBP8	Big brown bat	Acinar_i	RBBP8	fast
6.32602e-73	0.597143	0.531	0.204	1.68285e-68	KIAA1211L	Big brown bat	Acinar_i	KIAA1211L	fast
2.78406e-50	0.596421	0.583	0.3	7.40615e-46	HIVEP1	Big brown bat	Acinar_i	HIVEP1	fast
2.74104e-89	0.596334	0.36	0.078	7.29173e-85	OG0015982	Big brown bat	Acinar_i	GRPR	fast
5.81845e-41	0.59418	0.344	0.142	1.54782e-36	ATG10	Big brown bat	Acinar_i	ATG10	fast
4.33645e-40	0.593103	0.428	0.201	1.15358e-35	FTO	Big brown bat	Acinar_i	FTO	fast
4.81084e-54	0.590891	0.617	0.314	1.27978e-49	OG0012136	Big brown bat	Acinar_i	CHIC2	fast
1.55919e-66	0.58989	0.593	0.264	4.14775e-62	MYO10	Big brown bat	Acinar_i	MYO10	fast
5.33817e-59	0.589498	0.34	0.105	1.42006e-54	EPHB2	Big brown bat	Acinar_i	EPHB2	fast
4.0472e-50	0.586315	0.572	0.28	1.07664e-45	RSRC1	Big brown bat	Acinar_i	RSRC1	fast
3.10461e-49	0.58473	0.576	0.291	8.25889e-45	TPK1	Big brown bat	Acinar_i	TPK1	fast
8.24301e-77	0.584417	0.515	0.186	2.19281e-72	KIAA1324	Big brown bat	Acinar_i	KIAA1324	fast
2.90222e-36	0.584071	0.714	0.499	7.72047e-32	EDA	Big brown bat	Acinar_i	EDA	fast
1.32789e-41	0.58397	0.748	0.514	3.53246e-37	STXBP5	Big brown bat	Acinar_i	STXBP5	fast
3.04864e-64	0.583561	0.449	0.165	8.11e-60	COQ7	Big brown bat	Acinar_i	COQ7	fast
2.66125e-85	0.582829	0.334	0.07	7.07945e-81	OG0020075	Big brown bat	Acinar_i	SGSM1	fast
3.14663e-57	0.58271	0.83	0.62	8.37067e-53	TTLL7	Big brown bat	Acinar_i	TTLL7	fast
2.30985e-75	0.581665	0.301	0.063	6.14466e-71	SLCO3A1	Big brown bat	Acinar_i	SLCO3A1	fast
1.61259e-49	0.580533	0.408	0.167	4.28982e-45	PELI2	Big brown bat	Acinar_i	PELI2	fast
1.35931e-38	0.580274	0.751	0.538	3.61604e-34	DIAPH2	Big brown bat	Acinar_i	DIAPH2	fast
1.26141e-69	0.578816	0.343	0.091	3.35561e-65	OG0017761	Big brown bat	Acinar_i	ENPP1	fast
7.16569e-50	0.578385	0.601	0.307	1.90622e-45	RCBTB1	Big brown bat	Acinar_i	RCBTB1	fast
8.66775e-108	0.577361	0.286	0.029	2.30579e-103	OG0019067	Big brown bat	Acinar_i	IFITM10	fast
5.11841e-50	0.577116	0.823	0.627	1.3616e-45	BAZ2B	Big brown bat	Acinar_i	BAZ2B	fast
8.8649e-71	0.576866	0.318	0.077	2.35824e-66	ABLIM3	Big brown bat	Acinar_i	ABLIM3	fast
2.93478e-63	0.57645	0.658	0.339	7.80709e-59	FBXW8	Big brown bat	Acinar_i	FBXW8	fast
5.41049e-78	0.575221	0.523	0.187	1.4393e-73	BAIAP2L1	Big brown bat	Acinar_i	BAIAP2L1	fast
4.35876e-47	0.57456	0.435	0.19	1.15952e-42	LOC114230139	Big brown bat	Acinar_i	LOC114230139	fast
2.94275e-61	0.573225	0.884	0.812	7.82831e-57	OG0019873	Big brown bat	Acinar_i	PLCB1	fast
4.8746e-25	0.572503	0.41	0.234	1.29674e-20	OSBPL10	Big brown bat	Acinar_i	OSBPL10	fast
4.34351e-59	0.571847	0.591	0.292	1.15546e-54	RAP1GDS1	Big brown bat	Acinar_i	RAP1GDS1	fast
3.09027e-91	0.571409	0.328	0.06	8.22073e-87	CABLES1	Big brown bat	Acinar_i	CABLES1	fast
1.53211e-58	0.57024	0.545	0.247	4.07571e-54	ONECUT1	Big brown bat	Acinar_i	ONECUT1	fast
4.5709e-82	0.5675	0.348	0.079	1.21595e-77	LOC114228275	Big brown bat	Acinar_i	LOC114228275	fast
6.02297e-65	0.567158	0.468	0.177	1.60223e-60	OG0018780	Big brown bat	Acinar_i	TRPC1	fast
3.51157e-77	0.56592	0.308	0.066	9.34148e-73	LNX1	Big brown bat	Acinar_i	LNX1	fast
2.56125e-36	0.565591	0.283	0.11	6.81344e-32	PALLD	Big brown bat	Acinar_i	PALLD	fast
2.33367e-43	0.563999	0.504	0.242	6.20802e-39	PRKN	Big brown bat	Acinar_i	PRKN	fast
3.31515e-66	0.563966	0.574	0.25	8.81895e-62	OG0019434	Big brown bat	Acinar_i	TANC1	fast
1.2888e-51	0.563574	0.603	0.305	3.42848e-47	PPP4R4	Big brown bat	Acinar_i	PPP4R4	fast
6.02786e-47	0.563177	0.884	0.758	1.60353e-42	NFIA	Big brown bat	Acinar_i	NFIA	fast
1.39181e-43	0.561055	0.79	0.582	3.70248e-39	LRBA	Big brown bat	Acinar_i	LRBA	fast
5.85323e-57	0.560315	0.477	0.196	1.55708e-52	LOC114233630	Big brown bat	Acinar_i	LOC114233630	fast
1.91363e-62	0.559942	0.631	0.308	5.09063e-58	EXOC2	Big brown bat	Acinar_i	EXOC2	fast
2.62136e-75	0.559247	0.309	0.068	6.97334e-71	FRMD6	Big brown bat	Acinar_i	FRMD6	fast
1.41977e-49	0.558482	0.359	0.132	3.77687e-45	OG0011694	Big brown bat	Acinar_i	CERS6	fast
4.59515e-42	0.5578	0.506	0.257	1.2224e-37	PIP5K1B	Big brown bat	Acinar_i	PIP5K1B	fast
6.67477e-60	0.555393	0.284	0.073	1.77562e-55	MOB3B	Big brown bat	Acinar_i	MOB3B	fast
5.5278e-40	0.553457	0.574	0.316	1.47051e-35	FER	Big brown bat	Acinar_i	FER	fast
1.52183e-60	0.553005	0.491	0.201	4.04838e-56	ATXN7L1	Big brown bat	Acinar_i	ATXN7L1	fast
1.44651e-54	0.552379	0.334	0.107	3.84801e-50	LOC114231433	Big brown bat	Acinar_i	LOC114231433	fast
7.74346e-101	0.551835	0.273	0.029	2.05992e-96	TCP11L2	Big brown bat	Acinar_i	TCP11L2	fast
6.10735e-78	0.551621	0.38	0.103	1.62468e-73	MGMT	Big brown bat	Acinar_i	MGMT	fast
2.02088e-42	0.551534	0.391	0.168	5.37595e-38	TMEM164	Big brown bat	Acinar_i	TMEM164	fast
6.30964e-53	0.550183	0.405	0.154	1.67849e-48	CCDC50	Big brown bat	Acinar_i	CCDC50	fast
4.18735e-41	0.549466	0.275	0.094	1.11392e-36	PTPRM	Big brown bat	Acinar_i	PTPRM	fast
9.77523e-33	0.548884	0.4	0.196	2.60041e-28	TBC1D4	Big brown bat	Acinar_i	TBC1D4	fast
6.19188e-86	0.547778	0.301	0.054	1.64716e-81	OG0019792	Big brown bat	Acinar_i	LDHB	fast
5.22804e-50	0.546835	0.316	0.106	1.39076e-45	OG0013129	Big brown bat	Acinar_i	ARHGAP10	fast
7.79748e-72	0.54577	0.304	0.068	2.07429e-67	ABHD6	Big brown bat	Acinar_i	ABHD6	fast
4.55491e-78	0.545462	0.314	0.067	1.2117e-73	NEDD9	Big brown bat	Acinar_i	NEDD9	fast
2.63185e-52	0.543329	0.438	0.18	7.00126e-48	OG0012683	Big brown bat	Acinar_i	FSTL4	fast
2.86611e-33	0.541753	0.341	0.15	7.62442e-29	LYN	Big brown bat	Acinar_i	LYN	fast
2.58214e-68	0.541751	0.458	0.158	6.86901e-64	IL22RA1	Big brown bat	Acinar_i	IL22RA1	fast
6.09617e-45	0.541686	0.416	0.179	1.6217e-40	OG0018781	Big brown bat	Acinar_i	GK5	fast
3.26662e-75	0.541552	0.415	0.124	8.68987e-71	ST5	Big brown bat	Acinar_i	ST5	fast
6.14328e-58	0.541238	0.321	0.096	1.63424e-53	LOC114234520	Big brown bat	Acinar_i	LOC114234520	fast
6.86831e-51	0.541194	0.722	0.438	1.82711e-46	CDC42BPA	Big brown bat	Acinar_i	CDC42BPA	fast
2.78866e-58	0.539949	0.342	0.107	7.41838e-54	OG0015383	Big brown bat	Acinar_i	FAM102A	fast
2.84898e-55	0.539296	0.478	0.202	7.57886e-51	ASPH	Big brown bat	Acinar_i	ASPH	fast
3.66252e-48	0.53757	0.548	0.275	9.74305e-44	OG0018527	Big brown bat	Acinar_i	WDR44	fast
4.8285e-53	0.537194	0.347	0.119	1.28448e-48	TGFBR3	Big brown bat	Acinar_i	TGFBR3	fast
5.084e-47	0.536565	0.38	0.153	1.35245e-42	MLLT3	Big brown bat	Acinar_i	MLLT3	fast
7.66653e-79	0.53632	0.342	0.081	2.03945e-74	OG0020734	Big brown bat	Acinar_i	ASAH1	fast
3.00531e-70	0.536265	0.525	0.203	7.99472e-66	OG0018296	Big brown bat	Acinar_i	SLC49A4	fast
1.91591e-69	0.535856	0.342	0.092	5.09669e-65	MYRIP	Big brown bat	Acinar_i	MYRIP	fast
5.93821e-42	0.534846	0.803	0.599	1.57968e-37	OG0016750	Big brown bat	Acinar_i	PAN3	fast
2.14323e-48	0.53433	0.827	0.69	5.70142e-44	TNRC6B	Big brown bat	Acinar_i	TNRC6B	fast
3.09822e-44	0.532951	0.867	0.728	8.24188e-40	SNTB1	Big brown bat	Acinar_i	SNTB1	fast
2.5165e-57	0.532701	0.292	0.079	6.69439e-53	OG0013865	Big brown bat	Acinar_i	ABTB2	fast
1.8064e-62	0.532645	0.576	0.247	4.80539e-58	LRIG1	Big brown bat	Acinar_i	LRIG1	fast
5.40603e-44	0.532213	0.427	0.187	1.43811e-39	OG0012306	Big brown bat	Acinar_i	ARHGAP26	fast
3.1063e-40	0.530991	0.69	0.435	8.26338e-36	DENND1A	Big brown bat	Acinar_i	DENND1A	fast
4.9075e-62	0.530968	0.592	0.269	1.30549e-57	ANKS1A	Big brown bat	Acinar_i	ANKS1A	fast
3.60521e-62	0.530683	0.344	0.1	9.59059e-58	OG0018779	Big brown bat	Acinar_i	NUP210	fast
4.04823e-77	0.530231	0.484	0.163	1.07691e-72	OG0013368	Big brown bat	Acinar_i	FGD6	fast
1.19905e-58	0.529627	0.432	0.165	3.1897e-54	ZFHX3	Big brown bat	Acinar_i	ZFHX3	fast
4.68484e-42	0.528631	0.752	0.485	1.24626e-37	TNRC6A	Big brown bat	Acinar_i	TNRC6A	fast
6.26844e-31	0.523975	0.592	0.362	1.66753e-26	PCLO	Big brown bat	Acinar_i	PCLO	fast
2.49478e-72	0.522594	0.461	0.157	6.63661e-68	OG0016873	Big brown bat	Acinar_i	MAPK9	fast
6.31503e-68	0.522489	0.254	0.048	1.67992e-63	OG0013410	Big brown bat	Acinar_i	LURAP1L	fast
4.80444e-78	0.518922	0.384	0.104	1.27808e-73	PDZRN3	Big brown bat	Acinar_i	PDZRN3	fast
2.64753e-76	0.518101	0.346	0.082	7.04296e-72	TJP2	Big brown bat	Acinar_i	TJP2	fast
2.14438e-24	0.517754	0.527	0.335	5.70448e-20	OG0020749	Big brown bat	Acinar_i	CACNA2D3	fast
2.43217e-53	0.517031	0.289	0.085	6.47005e-49	SH3BGRL	Big brown bat	Acinar_i	SH3BGRL	fast
8.21118e-84	0.51612	0.267	0.04	2.18434e-79	OG0017389	Big brown bat	Acinar_i	REC114	fast
2.68803e-36	0.516052	0.752	0.531	7.1507e-32	EXOC6B	Big brown bat	Acinar_i	EXOC6B	fast
3.31905e-39	0.515564	0.658	0.397	8.82935e-35	PRKAG2	Big brown bat	Acinar_i	PRKAG2	fast
2.12212e-47	0.515327	0.63	0.337	5.64526e-43	OG0019302	Big brown bat	Acinar_i	FCHO2	fast
3.2678e-58	0.514788	0.598	0.285	8.693e-54	OG0014633	Big brown bat	Acinar_i	PHTF2	fast
3.78733e-41	0.513494	0.813	0.588	1.0075e-36	OG0019001	Big brown bat	Acinar_i	LOC119038929	fast
1.26818e-65	0.513454	0.349	0.101	3.37361e-61	HLTF	Big brown bat	Acinar_i	HLTF	fast
6.72051e-50	0.513442	0.741	0.447	1.78779e-45	OG0012895	Big brown bat	Acinar_i	GATM	fast
4.98428e-55	0.513137	0.345	0.112	1.32592e-50	CEP192	Big brown bat	Acinar_i	CEP192	fast
2.44514e-58	0.513038	0.499	0.213	6.50457e-54	TLN2	Big brown bat	Acinar_i	TLN2	fast
1.14937e-46	0.512335	0.682	0.406	3.05755e-42	PSD3	Big brown bat	Acinar_i	PSD3	fast
1.47713e-65	0.512141	0.421	0.141	3.92945e-61	OG0021669	Big brown bat	Acinar_i	TLE3	fast
1.12627e-37	0.511888	0.773	0.544	2.99612e-33	MBNL2	Big brown bat	Acinar_i	MBNL2	fast
1.52665e-36	0.510065	0.758	0.53	4.06118e-32	AFF1	Big brown bat	Acinar_i	AFF1	fast
2.7436e-45	0.509944	0.867	0.775	7.29852e-41	OG0013498	Big brown bat	Acinar_i	ADK	fast
3.62377e-52	0.508291	0.44	0.179	9.63996e-48	APOOL	Big brown bat	Acinar_i	APOOL	fast
3.87315e-73	0.507752	0.347	0.09	1.03034e-68	ARHGAP32	Big brown bat	Acinar_i	ARHGAP32	fast
3.83866e-54	0.505795	0.502	0.213	1.02116e-49	SATB1	Big brown bat	Acinar_i	SATB1	fast
3.51707e-67	0.5056	0.268	0.056	9.35611e-63	MXI1	Big brown bat	Acinar_i	MXI1	fast
5.61006e-40	0.503145	0.577	0.313	1.49239e-35	OSBPL8	Big brown bat	Acinar_i	OSBPL8	fast
1.54923e-48	0.501623	0.595	0.311	4.12125e-44	OG0012513	Big brown bat	Acinar_i	DNASE1	fast
2.05671e-84	0.500837	0.425	0.116	5.47126e-80	CRYGS	Big brown bat	Acinar_i	CRYGS	fast
8.57914e-32	0.500396	0.695	0.457	2.28222e-27	LPP	Big brown bat	Acinar_i	LPP	fast
1.33434e-18	0.49892	0.394	0.245	3.54962e-14	NHS	Big brown bat	Acinar_i	NHS	fast
1.50922e-36	0.497081	0.71	0.441	4.01482e-32	NCOR1	Big brown bat	Acinar_i	NCOR1	fast
9.88092e-58	0.497008	0.335	0.104	2.62852e-53	MDFIC	Big brown bat	Acinar_i	MDFIC	fast
3.55234e-46	0.49667	0.561	0.285	9.44994e-42	MAP4K5	Big brown bat	Acinar_i	MAP4K5	fast
3.07381e-53	0.495369	0.368	0.128	8.17694e-49	SLC38A6	Big brown bat	Acinar_i	SLC38A6	fast
8.00633e-75	0.494863	0.623	0.256	2.12984e-70	ADAP2	Big brown bat	Acinar_i	ADAP2	fast
4.81166e-45	0.494768	0.595	0.316	1.28e-40	RREB1	Big brown bat	Acinar_i	RREB1	fast
2.06233e-73	0.49425	0.299	0.064	5.48622e-69	PRKCQ	Big brown bat	Acinar_i	PRKCQ	fast
1.33434e-56	0.494042	0.371	0.126	3.5496e-52	ARHGEF10L	Big brown bat	Acinar_i	ARHGEF10L	fast
5.27799e-61	0.494003	0.258	0.057	1.40405e-56	NXN	Big brown bat	Acinar_i	NXN	fast
9.65252e-44	0.493801	0.566	0.296	2.56776e-39	STAU2	Big brown bat	Acinar_i	STAU2	fast
1.97647e-22	0.493736	0.698	0.54	5.25781e-18	FHIT	Big brown bat	Acinar_i	FHIT	fast
8.97803e-73	0.49319	0.412	0.128	2.38834e-68	HIBADH	Big brown bat	Acinar_i	HIBADH	fast
6.57692e-46	0.493059	0.707	0.418	1.74959e-41	TMEM116	Big brown bat	Acinar_i	TMEM116	fast
2.84148e-51	0.492932	0.465	0.195	7.5589e-47	OG0013708	Big brown bat	Acinar_i	EIF4EBP1	fast
7.40925e-57	0.491371	0.381	0.131	1.97101e-52	SSBP3	Big brown bat	Acinar_i	SSBP3	fast
1.44924e-58	0.49013	0.617	0.293	3.85528e-54	PCMTD1	Big brown bat	Acinar_i	PCMTD1	fast
1.25e-43	0.489243	0.516	0.255	3.32525e-39	PEAK1	Big brown bat	Acinar_i	PEAK1	fast
8.5483e-44	0.487978	0.535	0.265	2.27402e-39	ATP9B	Big brown bat	Acinar_i	ATP9B	fast
2.87121e-48	0.487457	0.502	0.233	7.638e-44	OG0012067	Big brown bat	Acinar_i	TANGO6	fast
9.26188e-52	0.486874	0.277	0.081	2.46385e-47	HPS5	Big brown bat	Acinar_i	HPS5	fast
1.81503e-41	0.485545	0.543	0.278	4.82835e-37	SH3RF1	Big brown bat	Acinar_i	SH3RF1	fast
2.72009e-55	0.484882	0.477	0.198	7.23597e-51	MICU2	Big brown bat	Acinar_i	MICU2	fast
7.13732e-45	0.484696	0.268	0.084	1.89867e-40	WWTR1	Big brown bat	Acinar_i	WWTR1	fast
1.10001e-15	0.484213	0.271	0.145	2.92626e-11	TRIM9	Big brown bat	Acinar_i	TRIM9	fast
2.46676e-30	0.483912	0.564	0.34	6.56208e-26	NFIB	Big brown bat	Acinar_i	NFIB	fast
2.41435e-38	0.483468	0.351	0.148	6.42266e-34	MSRA	Big brown bat	Acinar_i	MSRA	fast
6.51962e-31	0.48259	0.717	0.492	1.73435e-26	FBXW7	Big brown bat	Acinar_i	FBXW7	fast
1.58751e-53	0.482499	0.338	0.113	4.22309e-49	TCEA3	Big brown bat	Acinar_i	TCEA3	fast
1.21274e-41	0.482361	0.658	0.376	3.22612e-37	BBX	Big brown bat	Acinar_i	BBX	fast
5.92134e-35	0.48183	0.637	0.386	1.5752e-30	TBC1D5	Big brown bat	Acinar_i	TBC1D5	fast
1.59585e-63	0.481806	0.428	0.148	4.24528e-59	PSAP	Big brown bat	Acinar_i	PSAP	fast
1.22397e-52	0.481666	0.414	0.158	3.25601e-48	STX7	Big brown bat	Acinar_i	STX7	fast
8.29497e-77	0.481345	0.275	0.049	2.20663e-72	YPEL5	Big brown bat	Acinar_i	YPEL5	fast
1.27474e-53	0.481144	0.486	0.204	3.39106e-49	OG0013727	Big brown bat	Acinar_i	GSR	fast
9.11646e-35	0.480085	0.641	0.387	2.42516e-30	ELL2	Big brown bat	Acinar_i	ELL2	fast
2.49602e-36	0.478143	0.703	0.458	6.63993e-32	OG0019762	Big brown bat	Acinar_i	BCKDHB	fast
1.10574e-30	0.477959	0.258	0.104	2.94148e-26	OG0011945	Big brown bat	Acinar_i	DDAH1	fast
3.44349e-31	0.475759	0.892	0.808	9.16038e-27	SLC16A10	Big brown bat	Acinar_i	SLC16A10	fast
4.25803e-50	0.47559	0.52	0.235	1.13272e-45	CCNY	Big brown bat	Acinar_i	CCNY	fast
3.67939e-46	0.475546	0.465	0.206	9.78792e-42	UBAC2	Big brown bat	Acinar_i	UBAC2	fast
3.6647e-49	0.474749	0.441	0.185	9.74885e-45	MPP5	Big brown bat	Acinar_i	MPP5	fast
4.4244e-51	0.47332	0.63	0.325	1.17698e-46	GOLIM4	Big brown bat	Acinar_i	GOLIM4	fast
4.05859e-66	0.472249	0.373	0.112	1.07967e-61	RAB12	Big brown bat	Acinar_i	RAB12	fast
1.88067e-49	0.470863	0.691	0.398	5.00296e-45	CCPG1	Big brown bat	Acinar_i	CCPG1	fast
1.09861e-36	0.470409	0.849	0.724	2.92252e-32	TCF12	Big brown bat	Acinar_i	TCF12	fast
3.4905e-44	0.470199	0.548	0.276	9.28543e-40	OG0019279	Big brown bat	Acinar_i	PHLPP1	fast
2.63637e-45	0.466578	0.55	0.274	7.01327e-41	KIAA0319L	Big brown bat	Acinar_i	KIAA0319L	fast
1.49837e-38	0.466509	0.326	0.13	3.98597e-34	ASCC1	Big brown bat	Acinar_i	ASCC1	fast
2.15799e-61	0.465748	0.61	0.271	5.74069e-57	OG0013345	Big brown bat	Acinar_i	APPL2	fast
5.23243e-47	0.465398	0.514	0.241	1.39193e-42	LOC114226866	Big brown bat	Acinar_i	LOC114226866	fast
4.06189e-33	0.464766	0.708	0.454	1.08055e-28	CUX1	Big brown bat	Acinar_i	CUX1	fast
9.46159e-40	0.46473	0.665	0.399	2.51697e-35	SORBS2	Big brown bat	Acinar_i	SORBS2	fast
1.39321e-57	0.463032	0.285	0.076	3.70622e-53	IL7	Big brown bat	Acinar_i	IL7	fast
4.77303e-33	0.462799	0.531	0.293	1.26972e-28	FGD4	Big brown bat	Acinar_i	FGD4	fast
2.17589e-60	0.462769	0.305	0.085	5.78831e-56	LOC103297985	Big brown bat	Acinar_i	LOC103297985	fast
1.14066e-23	0.461438	0.423	0.241	3.03439e-19	IMMP2L	Big brown bat	Acinar_i	IMMP2L	fast
5.81034e-40	0.461083	0.605	0.333	1.54567e-35	SLC12A6	Big brown bat	Acinar_i	SLC12A6	fast
5.8873e-30	0.460994	0.627	0.372	1.56614e-25	2023-09-10	Big brown bat	Acinar_i	2023-09-10	fast
2.67815e-69	0.460092	0.3	0.069	7.12441e-65	CALCOCO1	Big brown bat	Acinar_i	CALCOCO1	fast
3.35538e-33	0.459475	0.796	0.616	8.92598e-29	CPEB3	Big brown bat	Acinar_i	CPEB3	fast
1.02753e-52	0.459473	0.524	0.237	2.73343e-48	OG0021598	Big brown bat	Acinar_i	THSD7A	fast
5.03838e-58	0.458642	0.407	0.146	1.34031e-53	PAG1	Big brown bat	Acinar_i	PAG1	fast
2.39108e-42	0.458454	0.555	0.281	6.36074e-38	GOLGB1	Big brown bat	Acinar_i	GOLGB1	fast
7.72175e-45	0.458206	0.558	0.286	2.05414e-40	NFKB1	Big brown bat	Acinar_i	NFKB1	fast
1.52821e-53	0.456966	0.443	0.175	4.06534e-49	TMEM241	Big brown bat	Acinar_i	TMEM241	fast
7.26259e-42	0.456687	0.407	0.177	1.93199e-37	LRRC8D	Big brown bat	Acinar_i	LRRC8D	fast
6.2432e-53	0.456682	0.453	0.188	1.66082e-48	CCDC149	Big brown bat	Acinar_i	CCDC149	fast
1.12825e-36	0.456454	0.853	0.748	3.00137e-32	PARD3	Big brown bat	Acinar_i	PARD3	fast
9.56906e-43	0.456169	0.6	0.324	2.54556e-38	ALDH7A1	Big brown bat	Acinar_i	ALDH7A1	fast
1.98058e-53	0.454144	0.495	0.211	5.26874e-49	TPD52	Big brown bat	Acinar_i	TPD52	fast
1.16967e-43	0.453966	0.607	0.329	3.11155e-39	ARHGEF28	Big brown bat	Acinar_i	ARHGEF28	fast
5.0667e-37	0.452322	0.359	0.156	1.34784e-32	2023-03-03	Big brown bat	Acinar_i	2023-03-03	fast
1.64307e-76	0.451212	0.56	0.205	4.37089e-72	COQ8A	Big brown bat	Acinar_i	COQ8A	fast
1.40829e-35	0.450257	0.678	0.42	3.74635e-31	LIMS1	Big brown bat	Acinar_i	LIMS1	fast
4.65218e-31	0.448359	0.668	0.429	1.23757e-26	UTRN	Big brown bat	Acinar_i	UTRN	fast
9.46735e-68	0.448203	0.533	0.209	2.5185e-63	ACACB	Big brown bat	Acinar_i	ACACB	fast
3.5656e-34	0.44794	0.621	0.375	9.48522e-30	CELF2	Big brown bat	Acinar_i	CELF2	fast
2.32253e-47	0.447629	0.486	0.217	6.1784e-43	OG0016220	Big brown bat	Acinar_i	SUCLG1	fast
5.83577e-52	0.447587	0.4	0.15	1.55243e-47	ACBD5	Big brown bat	Acinar_i	ACBD5	fast
3.47915e-46	0.447061	0.607	0.324	9.25523e-42	A1CF	Big brown bat	Acinar_i	A1CF	fast
2.92467e-40	0.446979	0.462	0.219	7.7802e-36	USP25	Big brown bat	Acinar_i	USP25	fast
3.29685e-56	0.446878	0.431	0.164	8.77029e-52	OG0014455	Big brown bat	Acinar_i	BMPR1A	fast
6.16388e-36	0.446597	0.781	0.557	1.63971e-31	RERE	Big brown bat	Acinar_i	RERE	fast
5.76822e-53	0.446126	0.496	0.214	1.53446e-48	OG0020027	Big brown bat	Acinar_i	GAS1	fast
3.5966e-24	0.446075	0.708	0.487	9.56767e-20	MAPKAP1	Big brown bat	Acinar_i	MAPKAP1	fast
2.19679e-25	0.445666	0.293	0.138	5.84391e-21	OG0013059	Big brown bat	Acinar_i	TSPAN9	fast
3.00687e-31	0.44552	0.705	0.46	7.99887e-27	CLASP1	Big brown bat	Acinar_i	CLASP1	fast
4.69993e-43	0.444644	0.396	0.171	1.25028e-38	OG0020487	Big brown bat	Acinar_i	RNF217	fast
4.18061e-48	0.444592	0.416	0.169	1.11212e-43	RNF169	Big brown bat	Acinar_i	RNF169	fast
1.80899e-39	0.444434	0.698	0.428	4.81226e-35	SLC7A2	Big brown bat	Acinar_i	SLC7A2	fast
3.77521e-62	0.444396	0.582	0.254	1.00428e-57	SMARCA2	Big brown bat	Acinar_i	SMARCA2	fast
2.15039e-29	0.444365	0.766	0.557	5.72048e-25	NR3C1	Big brown bat	Acinar_i	NR3C1	fast
6.49147e-39	0.444094	0.398	0.179	1.72686e-34	BBS9	Big brown bat	Acinar_i	BBS9	fast
6.31075e-33	0.443425	0.638	0.385	1.67879e-28	PLEKHA5	Big brown bat	Acinar_i	PLEKHA5	fast
4.25075e-52	0.443199	0.398	0.152	1.13078e-47	IRF2	Big brown bat	Acinar_i	IRF2	fast
1.24202e-45	0.44315	0.519	0.252	3.30403e-41	LOC103284429	Big brown bat	Acinar_i	LOC103284429	fast
1.85071e-39	0.442765	0.646	0.355	4.92326e-35	USP3	Big brown bat	Acinar_i	USP3	fast
8.35777e-38	0.442131	0.493	0.25	2.22333e-33	LOC114235092	Big brown bat	Acinar_i	LOC114235092	fast
5.62693e-50	0.441452	0.423	0.169	1.49688e-45	KAT2B	Big brown bat	Acinar_i	KAT2B	fast
1.25092e-38	0.44067	0.655	0.395	3.3277e-34	EVI5	Big brown bat	Acinar_i	EVI5	fast
2.34135e-31	0.440581	0.637	0.399	6.22845e-27	NRIP1	Big brown bat	Acinar_i	NRIP1	fast
1.54218e-30	0.439755	0.67	0.431	4.10251e-26	JAK2	Big brown bat	Acinar_i	JAK2	fast
1.03638e-34	0.439292	0.523	0.279	2.75698e-30	VWA3B	Big brown bat	Acinar_i	VWA3B	fast
3.72597e-27	0.438717	0.592	0.35	9.91182e-23	ZC3H13	Big brown bat	Acinar_i	ZC3H13	fast
3.9372e-72	0.438596	0.453	0.15	1.04737e-67	RAP1GAP	Big brown bat	Acinar_i	RAP1GAP	fast
8.61529e-42	0.438433	0.436	0.195	2.29184e-37	MOSPD1	Big brown bat	Acinar_i	MOSPD1	fast
2.93728e-33	0.438429	0.666	0.415	7.81374e-29	NCOA2	Big brown bat	Acinar_i	NCOA2	fast
9.27965e-37	0.437188	0.362	0.155	2.46857e-32	OG0014978	Big brown bat	Acinar_i	PARVA	fast
1.10127e-35	0.437136	0.727	0.498	2.92959e-31	ZNF148	Big brown bat	Acinar_i	ZNF148	fast
1.23377e-71	0.436717	0.37	0.103	3.28207e-67	STXBP1	Big brown bat	Acinar_i	STXBP1	fast
3.21219e-60	0.436267	0.259	0.059	8.54507e-56	RGS7	Big brown bat	Acinar_i	RGS7	fast
1.66437e-41	0.435947	0.614	0.334	4.42755e-37	PTBP2	Big brown bat	Acinar_i	PTBP2	fast
4.16503e-34	0.434496	0.717	0.45	1.10798e-29	MICAL3	Big brown bat	Acinar_i	MICAL3	fast
7.43071e-42	0.434023	0.419	0.186	1.97672e-37	OG0014390	Big brown bat	Acinar_i	RSU1	fast
1.34804e-28	0.43311	0.596	0.359	3.58606e-24	OG0014115	Big brown bat	Acinar_i	LOC119036308	fast
2.49053e-42	0.432956	0.301	0.105	6.6253e-38	OG0019695	Big brown bat	Acinar_i	CMTM4	fast
3.86305e-30	0.431335	0.701	0.453	1.02765e-25	PDK1	Big brown bat	Acinar_i	PDK1	fast
2.41012e-74	0.430502	0.265	0.047	6.41141e-70	OG0014244	Big brown bat	Acinar_i	PADI2	fast
8.36911e-42	0.430344	0.503	0.25	2.22635e-37	CDK19	Big brown bat	Acinar_i	CDK19	fast
1.25227e-45	0.430124	0.314	0.108	3.3313e-41	OG0015871	Big brown bat	Acinar_i	ARHGAP35	fast
7.2408e-34	0.429812	0.683	0.432	1.9262e-29	RB1CC1	Big brown bat	Acinar_i	RB1CC1	fast
1.01639e-40	0.428863	0.479	0.228	2.7038e-36	MGAT5	Big brown bat	Acinar_i	MGAT5	fast
3.6385e-45	0.428446	0.527	0.255	9.67914e-41	C2CD5	Big brown bat	Acinar_i	C2CD5	fast
1.85782e-19	0.427795	0.29	0.145	4.94218e-15	SLC35F2	Big brown bat	Acinar_i	SLC35F2	fast
2.72139e-61	0.426819	0.393	0.129	7.23945e-57	TMEM59	Big brown bat	Acinar_i	TMEM59	fast
2.33348e-33	0.426711	0.252	0.093	6.20753e-29	SCN8A	Big brown bat	Acinar_i	SCN8A	fast
1.65285e-34	0.426398	0.535	0.288	4.39692e-30	TMEM135	Big brown bat	Acinar_i	TMEM135	fast
2.61995e-71	0.42544	0.375	0.106	6.96959e-67	OG0017669	Big brown bat	Acinar_i	RTN4	fast
6.16015e-34	0.424607	0.596	0.347	1.63872e-29	CPEB2	Big brown bat	Acinar_i	CPEB2	fast
4.60793e-43	0.423351	0.309	0.11	1.2258e-38	PLAG1	Big brown bat	Acinar_i	PLAG1	fast
6.53075e-50	0.423204	0.359	0.128	1.73731e-45	LRCH1	Big brown bat	Acinar_i	LRCH1	fast
5.84162e-33	0.422869	0.653	0.407	1.55399e-28	EXTL3	Big brown bat	Acinar_i	EXTL3	fast
2.36005e-75	0.422754	0.285	0.056	6.27821e-71	OG0019901	Big brown bat	Acinar_i	ATP9A	fast
1.02126e-25	0.421568	0.293	0.137	2.71675e-21	KLHL13	Big brown bat	Acinar_i	KLHL13	fast
1.85973e-39	0.421541	0.729	0.472	4.94725e-35	UBR3	Big brown bat	Acinar_i	UBR3	fast
5.74024e-68	0.420326	0.26	0.05	1.52702e-63	PDE9A	Big brown bat	Acinar_i	PDE9A	fast
8.69218e-56	0.419037	0.268	0.068	2.31229e-51	LOC103303198	Big brown bat	Acinar_i	LOC103303198	fast
1.41396e-29	0.417558	0.621	0.362	3.76141e-25	OG0011994	Big brown bat	Acinar_i	LOC119047104	fast
2.13768e-48	0.417545	0.258	0.072	5.68665e-44	RNF180	Big brown bat	Acinar_i	RNF180	fast
3.90255e-28	0.41721	0.696	0.443	1.03816e-23	INSR	Big brown bat	Acinar_i	INSR	fast
2.64788e-51	0.417173	0.55	0.253	7.04388e-47	MAP4K4	Big brown bat	Acinar_i	MAP4K4	fast
1.62473e-36	0.41675	0.363	0.16	4.3221e-32	SPATS2L	Big brown bat	Acinar_i	SPATS2L	fast
7.07513e-45	0.416623	0.541	0.271	1.88213e-40	MRTFB	Big brown bat	Acinar_i	MRTFB	fast
[truncated: 2,155 more rows]

## Sheet: Sup Data 4
p_val	avg_log2FC	pct.1	pct.2	p_val_adj	gene	gene_convert
2.93088e-235	1.18456	0.959	0.615	7.67247e-231	OG0014391	CUBN
3.30074e-223	1.49616	0.94	0.566	8.64067e-219	SLC34A1	SLC34A1
7.00364e-209	1.26844	0.945	0.594	1.83341e-204	OG0019432	LRP2
1.50528e-178	2.01368	0.725	0.327	3.94052e-174	OG0012037	PRODH2
5.47842e-166	1.7575	0.72	0.321	1.43414e-161	SLC47A2	SLC47A2
4.03546e-156	2.20739	0.703	0.324	1.0564e-151	OG0012110	LOC119045894
2.60275e-132	2.00107	0.617	0.28	6.81348e-128	SLC13A1	SLC13A1
5.39303e-132	1.79411	0.679	0.349	1.41179e-127	GPCPD1	GPCPD1
5.28031e-131	1.00366	0.81	0.454	1.38228e-126	DAB2	DAB2
5.92699e-128	1.66343	0.656	0.309	1.55157e-123	NOX4	NOX4
1.91253e-126	1.12497	0.713	0.354	5.00662e-122	SLC16A10	SLC16A10
1.06332e-121	1.01362	0.82	0.474	2.78356e-117	BNC2	BNC2
2.03367e-121	0.925373	0.754	0.378	5.32374e-117	TINAG	TINAG
1.0107e-111	0.95048	0.789	0.467	2.6458e-107	LRRC8D	LRRC8D
7.4761e-109	0.827351	0.746	0.404	1.95709e-104	OG0015514	PDZK1
2.99976e-106	1.55885	0.553	0.237	7.85276e-102	SLC27A6	SLC27A6
2.36931e-103	1.12782	0.64	0.336	6.20238e-99	FGGY	FGGY
4.71482e-102	1.19637	0.626	0.304	1.23425e-97	IGSF11	IGSF11
1.35254e-98	1.07587	0.696	0.395	3.54069e-94	OG0013498	ADK
1.4793e-96	0.949868	0.623	0.301	3.87251e-92	DPYS	DPYS
3.21778e-96	1.30483	0.499	0.209	8.42351e-92	MLXIPL	MLXIPL
5.70602e-96	-1.73881	0.49	0.681	1.49372e-91	MT-ND1	MT-ND1
1.44931e-93	0.750815	0.761	0.451	3.79401e-89	TRPS1	TRPS1
2.0352e-93	1.60131	0.503	0.22	5.32773e-89	SLC22A8	SLC22A8
1.44313e-92	1.43493	0.495	0.214	3.77783e-88	SLC15A2	SLC15A2
2.90487e-92	1.19348	0.539	0.247	7.60437e-88	SLC22A5	SLC22A5
1.09869e-91	1.03011	0.658	0.36	2.87616e-87	RORA	RORA
2.04295e-91	0.778348	0.734	0.432	5.34803e-87	RBM47	RBM47
3.34354e-91	0.89804	0.6	0.3	8.75273e-87	OG0013129	ARHGAP10
1.03855e-88	0.642613	0.861	0.547	2.71871e-84	SLC4A4	SLC4A4
7.87538e-88	1.7563	0.44	0.175	2.06162e-83	OG0014131	SLC13A2
4.46268e-86	0.921069	0.584	0.286	1.16824e-81	GLDC	GLDC
2.68905e-84	0.963292	0.602	0.307	7.03939e-80	ETNPPL	ETNPPL
1.12421e-83	-2.49564	0.471	0.65	2.94297e-79	OG0020501	FARSB
2.14771e-83	-2.52328	0.461	0.633	5.62228e-79	LOC114230468	LOC114230468
2.36652e-83	0.756629	0.667	0.371	6.19507e-79	OG0017261	KL
3.42186e-82	-2.43577	0.459	0.627	8.95776e-78	OG0012739	LOC119041052
3.45021e-82	0.696374	0.733	0.45	9.03197e-78	PLEKHA7	PLEKHA7
2.21465e-81	0.736606	0.688	0.38	5.79751e-77	OG0018114	FBP1
6.7844e-81	0.678697	0.816	0.534	1.77602e-76	GLIS3	GLIS3
1.45761e-80	0.649077	0.687	0.401	3.81572e-76	MAP7	MAP7
1.80527e-80	1.00631	0.491	0.22	4.72585e-76	OG0015419	SLC5A11
3.23406e-80	1.29202	0.56	0.291	8.46613e-76	MAF	MAF
9.40395e-80	0.732114	0.607	0.327	2.46177e-75	RAB11FIP3	RAB11FIP3
1.1506e-79	0.913805	0.558	0.284	3.01203e-75	GALNT11	GALNT11
4.87716e-78	0.601738	0.859	0.626	1.27674e-73	NFIA	NFIA
5.27459e-78	1.05439	0.601	0.331	1.38078e-73	OG0012663	PPM1L
1.61374e-77	0.605819	0.869	0.614	4.22445e-73	PTPRD	PTPRD
2.69273e-77	1.18297	0.478	0.219	7.04903e-73	SLC22A7	SLC22A7
3.28197e-75	1.07807	0.556	0.281	8.59155e-71	OG0014524	G6PC
2.63866e-74	1.79928	0.367	0.139	6.90748e-70	AFMID	AFMID
5.73803e-74	2.10726	0.318	0.089	1.5021e-69	LOC119056574	LOC119056574
6.32697e-74	1.04567	0.565	0.295	1.65627e-69	OG0019115	SLC22A6
2.71408e-73	0.784321	0.567	0.304	7.10491e-69	MTSS1	MTSS1
7.07302e-73	0.670707	0.697	0.42	1.85157e-68	GK	GK
1.39895e-72	0.901114	0.74	0.471	3.66216e-68	OG0012384	PCK1
1.49613e-72	0.999302	0.481	0.23	3.91656e-68	PDZD3	PDZD3
6.1657e-72	1.05238	0.536	0.278	1.61406e-67	CUNH11orf54	CUNH11orf54
7.74546e-72	0.57725	0.692	0.421	2.02761e-67	SNX29	SNX29
2.47683e-71	0.934875	0.494	0.24	6.48385e-67	CDH6	CDH6
1.2012e-70	0.768541	0.547	0.291	3.14451e-66	GRAMD2B	GRAMD2B
1.24796e-70	0.753568	0.747	0.484	3.26691e-66	ITPR2	ITPR2
8.33377e-70	1.04227	0.505	0.248	2.18162e-65	OG0014421	SLC5A12
9.3327e-69	1.4758	0.44	0.211	2.44311e-64	LOC119046947	LOC119046947
2.98222e-68	1.72151	0.359	0.137	7.80685e-64	LOC119057640	LOC119057640
1.57942e-67	0.612308	0.753	0.507	4.13461e-63	OG0013993	DPYD
3.1184e-67	1.09195	0.532	0.292	8.16335e-63	ACSL1	ACSL1
3.33985e-67	0.537654	0.669	0.409	8.74307e-63	CSPP1	CSPP1
2.29673e-65	-1.55817	0.482	0.628	6.01237e-61	MT-COX3	MT-COX3
8.99081e-65	0.566799	0.703	0.438	2.35361e-60	PCCA	PCCA
2.50727e-64	1.53232	0.332	0.119	6.56352e-60	SLC17A1	SLC17A1
3.19933e-64	0.510153	0.628	0.372	8.37521e-60	ANKIB1	ANKIB1
1.11084e-63	0.636347	0.658	0.397	2.90796e-59	KCNJ15	KCNJ15
5.30556e-63	0.60128	0.617	0.365	1.38889e-58	OG0013639	XPR1
1.22295e-62	-1.18193	0.771	0.793	3.20145e-58	ND4	ND4
1.76133e-62	0.491969	0.69	0.423	4.61081e-58	ABCC4	ABCC4
2.13231e-62	0.504517	0.749	0.468	5.58195e-58	MSRA	MSRA
1.95338e-61	1.17032	0.387	0.17	5.11355e-57	OG0017797	SLC34A3
2.76182e-61	0.572095	0.726	0.484	7.2299e-57	SRRM2	SRRM2
3.91994e-61	0.604126	0.568	0.309	1.02616e-56	RGL1	RGL1
6.9199e-61	1.49074	0.358	0.147	1.81149e-56	OG0012147	ADGRA3
8.01017e-61	0.574146	0.561	0.311	2.0969e-56	DTNBP1	DTNBP1
8.94317e-61	-1.5951	0.477	0.616	2.34114e-56	MT-COX1	MT-COX1
2.1926e-60	0.689084	0.555	0.32	5.73978e-56	SNX14	SNX14
2.30156e-60	0.577702	0.667	0.419	6.02502e-56	EPC1	EPC1
3.04734e-60	0.840956	0.42	0.193	7.97734e-56	KMO	KMO
5.47778e-60	0.532507	0.758	0.499	1.43397e-55	OG0020681	RAPGEF2
6.74084e-60	0.620679	0.69	0.452	1.76462e-55	OG0013536	BICC1
9.07725e-60	-1.59495	0.465	0.603	2.37624e-55	MT-COX2	MT-COX2
1.33794e-59	0.788414	0.5	0.267	3.50245e-55	OG0016464	GPC4
2.15443e-59	0.777911	0.48	0.245	5.63987e-55	SLC16A4	SLC16A4
9.57207e-59	0.931352	0.502	0.27	2.50578e-54	OG0016835	SLC7A8
1.00175e-58	0.766237	0.549	0.314	2.62238e-54	KIF12	KIF12
5.70522e-58	0.579313	0.546	0.301	1.49351e-53	OG0011750	DPF3
7.3637e-58	0.972644	0.498	0.274	1.92767e-53	SLC5A2	SLC5A2
1.33784e-57	0.548542	0.627	0.387	3.5022e-53	AFF1	AFF1
3.65006e-57	0.531328	0.685	0.438	9.55514e-53	PARD3	PARD3
5.27869e-57	0.469798	0.672	0.441	1.38186e-52	ATXN2	ATXN2
5.77241e-57	0.967467	0.461	0.234	1.5111e-52	OG0015917	SLC22A2
7.00803e-57	0.895306	0.441	0.224	1.83456e-52	DMXL2	DMXL2
1.30228e-56	0.777589	0.59	0.355	3.40912e-52	OG0012429	SLC12A2
1.91488e-56	0.705387	0.521	0.3	5.01277e-52	PHF20L1	PHF20L1
2.10582e-56	1.07112	0.445	0.228	5.51262e-52	LRRK2	LRRK2
3.93575e-56	0.630661	0.473	0.246	1.0303e-51	GLIS1	GLIS1
9.0761e-56	-1.69958	0.257	0.422	2.37594e-51	OG0016248	ACTB
1.03368e-55	1.01721	0.466	0.239	2.70598e-51	OG0019609	ST6GALNAC3
1.25227e-55	0.677973	0.51	0.291	3.2782e-51	IFT88	IFT88
1.41652e-55	0.962735	0.52	0.302	3.70816e-51	CAMKMT	CAMKMT
2.22922e-55	0.463413	0.661	0.418	5.83566e-51	MLLT10	MLLT10
2.3954e-55	1.46767	0.256	0.075	6.27068e-51	PRSS57	PRSS57
3.1383e-55	1.59676	0.29	0.102	8.21544e-51	MAST4	MAST4
3.58792e-55	0.532905	0.593	0.349	9.39245e-51	HNF4A	HNF4A
4.29024e-55	0.756009	0.499	0.263	1.1231e-50	SLC5A10	SLC5A10
4.32256e-55	0.508522	0.683	0.436	1.13156e-50	KLF12	KLF12
6.59188e-55	1.15633	0.394	0.19	1.72562e-50	OG0015563	UXS1
7.81036e-55	0.562177	0.526	0.283	2.0446e-50	OG0013180	LOC119064549
8.60055e-55	-1.57411	0.47	0.596	2.25145e-50	MT-ATP6	MT-ATP6
8.79684e-55	1.15785	0.364	0.158	2.30284e-50	OG0017683	SLC3A1
1.86541e-54	1.16892	0.455	0.247	4.88328e-50	DIP2C	DIP2C
2.42397e-54	-1.6653	0.073	0.213	6.34547e-50	OG0016374	TMSB4X
3.93972e-54	0.489803	0.697	0.436	1.03134e-49	FRMD4B	FRMD4B
4.04241e-54	0.642335	0.507	0.278	1.05822e-49	FIGN	FIGN
4.12649e-54	0.426715	0.771	0.525	1.08023e-49	TCF12	TCF12
4.99379e-54	0.535279	0.564	0.335	1.30727e-49	OG0012765	FNIP1
7.38549e-54	0.943928	0.504	0.294	1.93337e-49	SRPK2	SRPK2
1.08826e-53	1.38189	0.364	0.172	2.84884e-49	PARD3B	PARD3B
1.85817e-53	0.780185	0.531	0.314	4.86432e-49	STRN3	STRN3
3.74526e-53	0.459336	0.593	0.372	9.80434e-49	PIKFYVE	PIKFYVE
7.56997e-53	1.42603	0.283	0.101	1.98167e-48	COL27A1	COL27A1
8.0808e-53	1.61927	0.231	0.059	2.11539e-48	LOC119048201	LOC119048201
2.62149e-52	0.634156	0.547	0.332	6.86253e-48	ITCH	ITCH
8.28241e-52	0.398483	0.649	0.418	2.16817e-47	NCOA2	NCOA2
1.52837e-51	0.486102	0.559	0.328	4.00097e-47	OG0019852	KIF21A
1.84825e-51	1.60841	0.258	0.085	4.83835e-47	LOC119044483	LOC119044483
2.18434e-51	0.749793	0.528	0.314	5.71816e-47	IMMP2L	IMMP2L
2.22235e-51	0.585976	0.608	0.378	5.81767e-47	LIMCH1	LIMCH1
2.27316e-51	0.515923	0.581	0.351	5.95069e-47	MPP5	MPP5
2.60009e-51	0.619937	0.516	0.301	6.8065e-47	CLK1	CLK1
4.94095e-51	0.845555	0.522	0.311	1.29344e-46	FHIT	FHIT
9.43178e-51	0.877533	0.453	0.24	2.46905e-46	HOGA1	HOGA1
1.15514e-50	0.441052	0.753	0.506	3.02393e-46	ANK3	ANK3
1.63473e-50	-1.83107	0.474	0.591	4.2794e-46	2023-03-06	2023-03-06
1.99285e-50	1.45239	0.324	0.145	5.21689e-46	LOC119039090	LOC119039090
2.59373e-50	0.669383	0.397	0.193	6.78986e-46	XYLB	XYLB
2.70763e-50	1.13217	0.4	0.205	7.08803e-46	LOC119050005	LOC119050005
5.19733e-50	0.624834	0.577	0.361	1.36056e-45	OG0012785	ATP2A2
8.48613e-50	1.73162	0.242	0.071	2.2215e-45	LOC119056575	LOC119056575
1.07079e-49	0.487033	0.634	0.42	2.80312e-45	VPS13B	VPS13B
1.55794e-49	0.787542	0.395	0.195	4.07838e-45	ZNF521	ZNF521
1.74027e-49	1.43591	0.271	0.095	4.55569e-45	LOC119036144	LOC119036144
2.1221e-49	0.51517	0.611	0.385	5.55524e-45	PLEKHA5	PLEKHA5
2.89009e-49	1.02252	0.37	0.174	7.56567e-45	LPIN1	LPIN1
3.80937e-49	0.458045	0.589	0.358	9.97216e-45	FNIP2	FNIP2
7.25526e-49	0.703147	0.411	0.207	1.89928e-44	OG0013014	TSPAN5
1.14264e-48	0.915194	0.344	0.156	2.99121e-44	GAREM1	GAREM1
1.24225e-48	0.399473	0.721	0.5	3.25197e-44	MYO6	MYO6
1.66897e-48	0.442616	0.584	0.351	4.36904e-44	SHROOM4	SHROOM4
1.86341e-48	0.446558	0.617	0.384	4.87804e-44	TMTC1	TMTC1
6.23172e-48	1.52925	0.235	0.072	1.63134e-43	LOC119060165	LOC119060165
8.35179e-48	1.97098	0.252	0.087	2.18633e-43	OG0021044	CPVL
8.57126e-48	0.828898	0.408	0.215	2.24379e-43	SLC7A7	SLC7A7
1.33241e-47	0.536638	0.506	0.298	3.48799e-43	FXR1	FXR1
1.42117e-47	0.693531	0.386	0.189	3.72035e-43	HAO2	HAO2
2.11039e-47	0.408798	0.581	0.362	5.52457e-43	SMG1	SMG1
2.88343e-47	0.90007	0.394	0.204	7.54824e-43	OG0013274	MCC
5.29218e-47	1.42391	0.253	0.088	1.38539e-42	LOC119064284	LOC119064284
5.76936e-47	0.45096	0.557	0.332	1.5103e-42	PDGFC	PDGFC
1.85386e-46	0.549783	0.637	0.422	4.85304e-42	PAM	PAM
2.07409e-46	0.680345	0.558	0.349	5.42955e-42	OG0011935	USP24
3.31842e-46	-1.89201	0.198	0.348	8.68696e-42	OG0020041	MECOM
8.79979e-46	0.439095	0.563	0.357	2.30361e-41	OG0018047	DNAJC13
2.01432e-45	0.358808	0.589	0.377	5.27308e-41	VPS13C	VPS13C
2.68383e-45	0.385416	0.543	0.323	7.02573e-41	SLC12A6	SLC12A6
3.0482e-45	0.441997	0.556	0.342	7.97958e-41	ZNF608	ZNF608
3.1464e-45	0.554375	0.497	0.277	8.23664e-41	OG0012904	SLC27A2
3.8019e-45	0.375116	0.735	0.516	9.95261e-41	OG0017984	PICALM
4.70405e-45	0.757773	0.402	0.209	1.23143e-40	OG0013823	HGD
8.73177e-45	0.420788	0.634	0.416	2.2858e-40	BCAS3	BCAS3
1.8776e-44	0.510787	0.521	0.302	4.91517e-40	PPP1R16B	PPP1R16B
1.89106e-44	0.424619	0.636	0.426	4.95041e-40	ASH1L	ASH1L
2.10984e-44	0.44167	0.487	0.286	5.52313e-40	MAPT	MAPT
2.86945e-44	0.361155	0.743	0.487	7.51164e-40	MCTP1	MCTP1
2.94644e-44	0.442955	0.501	0.303	7.71319e-40	PPP6R3	PPP6R3
3.40472e-44	0.458261	0.501	0.292	8.91287e-40	OG0011879	TRABD2B
4.63474e-44	-1.2246	0.064	0.182	1.21328e-39	OG0013336	TIMP3
7.85754e-44	0.623976	0.421	0.23	2.05695e-39	RRAS2	RRAS2
8.92511e-44	0.520426	0.449	0.26	2.33642e-39	OG0020363	TBC1D12
1.0748e-43	0.414869	0.515	0.309	2.81362e-39	SAFB2	SAFB2
2.5061e-43	0.392315	0.625	0.414	6.56047e-39	NRIP1	NRIP1
4.27723e-43	0.423552	0.541	0.329	1.11969e-38	PRKN	PRKN
8.07761e-43	0.469519	0.539	0.334	2.11456e-38	CPEB2	CPEB2
9.86449e-43	0.551799	0.541	0.345	2.58233e-38	SRSF5	SRSF5
1.40171e-42	0.32988	0.633	0.408	3.66939e-38	THRB	THRB
2.96468e-42	0.403818	0.641	0.423	7.76093e-38	NFIB	NFIB
3.14864e-42	1.39846	0.199	0.055	8.24252e-38	OG0013257	LOC119064010
3.3434e-42	0.503644	0.539	0.335	8.75234e-38	JARID2	JARID2
3.39023e-42	0.521762	0.474	0.286	8.87495e-38	ZNF827	ZNF827
4.96895e-42	0.434156	0.432	0.23	1.30077e-37	IDO2	IDO2
6.60498e-42	0.348778	0.657	0.445	1.72905e-37	WDFY3	WDFY3
1.08349e-41	0.491078	0.424	0.239	2.83637e-37	OG0021119	MYO5B
1.67509e-41	0.363207	0.64	0.438	4.38506e-37	CUX1	CUX1
1.68734e-41	0.459598	0.556	0.355	4.41713e-37	UBR3	UBR3
2.60322e-41	-2.27801	0.214	0.353	6.8147e-37	SLC12A1	SLC12A1
2.86165e-41	0.762927	0.407	0.211	7.49124e-37	SLC22A12	SLC22A12
3.02637e-41	0.80622	0.403	0.227	7.92243e-37	ARHGEF11	ARHGEF11
3.55941e-41	0.297995	0.696	0.482	9.31781e-37	ARID1B	ARID1B
5.47295e-41	0.443259	0.536	0.335	1.43271e-36	DOCK9	DOCK9
6.96431e-41	0.497905	0.526	0.327	1.82312e-36	KCNJ16	KCNJ16
7.55607e-41	0.562263	0.484	0.298	1.97803e-36	TNS1	TNS1
1.07006e-40	0.378611	0.539	0.349	2.8012e-36	AP3B1	AP3B1
1.08011e-40	-1.53134	0.413	0.528	2.82752e-36	MT-CYTB	MT-CYTB
1.37277e-40	0.821136	0.383	0.205	3.59363e-36	OG0014084	CHN2
1.56446e-40	0.348838	0.808	0.585	4.09545e-36	ESRRG	ESRRG
1.76836e-40	0.330581	0.633	0.423	4.62921e-36	ANKRD17	ANKRD17
1.77939e-40	0.648465	0.452	0.27	4.6581e-36	NCOA1	NCOA1
2.32941e-40	0.365874	0.744	0.509	6.09793e-36	OG0016586	PKHD1
3.90379e-40	0.583449	0.474	0.288	1.02193e-35	THADA	THADA
5.2542e-40	0.703423	0.357	0.182	1.37544e-35	STEAP2	STEAP2
1.28959e-39	0.533197	0.432	0.25	3.3759e-35	PARN	PARN
3.38612e-39	0.307735	0.575	0.369	8.86419e-35	ARHGEF28	ARHGEF28
4.68201e-39	0.412859	0.861	0.69	1.22566e-34	OG0013781	PLCL1
7.9157e-39	0.365813	0.629	0.429	2.07217e-34	OG0021796	BTBD9
8.42929e-39	0.356998	0.463	0.269	2.20662e-34	PCSK5	PCSK5
1.08683e-38	0.475017	0.482	0.295	2.8451e-34	OG0011823	SMAD3
1.09374e-38	0.280248	0.674	0.462	2.8632e-34	DIAPH2	DIAPH2
1.8707e-38	0.64411	0.45	0.263	4.89712e-34	OG0018639	CLSTN2
2.05188e-38	0.393135	0.576	0.376	5.37142e-34	OSBPL8	OSBPL8
2.77787e-38	0.346767	0.639	0.428	7.27192e-34	UBR5	UBR5
3.43075e-38	0.289773	0.67	0.471	8.98102e-34	NIPBL	NIPBL
3.65145e-38	-1.06798	0.153	0.29	9.55876e-34	OG0011641	PTMA
3.95034e-38	0.776585	0.291	0.129	1.03412e-33	OG0012017	LOC119044664
5.00474e-38	0.529631	0.441	0.26	1.31014e-33	PHACTR4	PHACTR4
6.93655e-38	0.294113	0.644	0.442	1.81585e-33	GPHN	GPHN
7.63083e-38	1.05302	0.273	0.122	1.9976e-33	LARGE2	LARGE2
8.9108e-38	-1.23386	0.091	0.213	2.33267e-33	CD74	CD74
9.92034e-38	0.350296	0.547	0.341	2.59695e-33	RUFY3	RUFY3
1.46379e-37	0.275201	0.588	0.392	3.83192e-33	HUWE1	HUWE1
1.65709e-37	0.486406	0.4	0.226	4.33794e-33	DHTKD1	DHTKD1
2.57172e-37	0.49968	0.495	0.308	6.73225e-33	OG0018657	HS2ST1
2.68512e-37	0.312944	0.508	0.316	7.02911e-33	GCC2	GCC2
2.69174e-37	0.330908	0.61	0.416	7.04645e-33	HNRNPH1	HNRNPH1
2.79944e-37	0.576032	0.446	0.264	7.32838e-33	AGXT2	AGXT2
3.08388e-37	0.709	0.387	0.215	8.07299e-33	NR6A1	NR6A1
3.82811e-37	1.09762	0.325	0.172	1.00212e-32	SLC19A3	SLC19A3
4.37717e-37	0.501903	0.57	0.384	1.14586e-32	INSR	INSR
5.12709e-37	0.481863	0.562	0.369	1.34217e-32	HNRNPA2B1	HNRNPA2B1
6.29902e-37	0.363557	0.367	0.191	1.64896e-32	ELL2	ELL2
9.15592e-37	0.60303	0.386	0.214	2.39684e-32	RFX7	RFX7
1.05022e-36	0.350272	0.539	0.351	2.74926e-32	DENND1A	DENND1A
1.05501e-36	-1.43406	0.473	0.569	2.7618e-32	LOC114234553	LOC114234553
1.09637e-36	0.382265	0.483	0.297	2.87008e-32	PXK	PXK
1.17384e-36	0.393825	0.531	0.345	3.07287e-32	EWSR1	EWSR1
1.19235e-36	0.281533	0.581	0.382	3.12134e-32	EVI5	EVI5
1.29418e-36	0.47722	0.483	0.305	3.38791e-32	HERC1	HERC1
1.33861e-36	0.688058	0.422	0.249	3.50422e-32	MAPK6	MAPK6
1.58275e-36	0.496775	0.47	0.291	4.14333e-32	ZMYM4	ZMYM4
2.15711e-36	0.453736	0.488	0.307	5.64689e-32	NUMB	NUMB
2.42206e-36	0.374392	0.64	0.446	6.34046e-32	BAZ2B	BAZ2B
2.67122e-36	0.46016	0.644	0.445	6.99271e-32	DACH1	DACH1
2.7106e-36	0.452726	0.472	0.291	7.09582e-32	ZFR	ZFR
2.87869e-36	-0.804934	0.066	0.176	7.53583e-32	OG0013373	RPL5
3.00859e-36	0.316792	0.632	0.435	7.87589e-32	ANKRD11	ANKRD11
3.90586e-36	0.389583	0.493	0.299	1.02248e-31	PTER	PTER
3.95124e-36	0.920572	0.345	0.179	1.03436e-31	OG0012895	GATM
3.98842e-36	0.33117	0.497	0.309	1.04409e-31	HELZ	HELZ
4.03526e-36	0.898944	0.303	0.146	1.05635e-31	ADAMTS16	ADAMTS16
4.34585e-36	0.753058	0.296	0.142	1.13766e-31	MYO7B	MYO7B
[truncated: 939 more rows]

## Sheet: Sup Data 5
p_val	avg_log2FC	pct.1	pct.2	p_val_adj	gene	celltype
[truncated: 18,542 more rows]

[truncated: 8 more sheets: Sup Data 6, Sup Data 7, Sup Data 8, Sup Data 9, Sup Data 10, Sup Data 11, Sup Data 12, Sup Data 13]
