# Supplementary material for: Integrative single-cell characterization of a frugivorous and an insectivorous bat kidney and pancreas
Source: Nat Commun. 2024 Jan 9;15:12. doi: 10.1038/s41467-023-44186-y (PMC10776631; doi:10.1038/s41467-023-44186-y)
Supplement: Supplementary file 5 — Source Data [file 41467_2023_44186_MOESM5_ESM.xlsx]

## Sheet: Fig1G
sample	species	Endothelial cells	Fibroblasts	Mesangial cells	Principal cells	Parietal epithelial cells	Type B intercalated cells	Type A intercalated cells	Podocytes	Descending thin limbs	Thick ascending limbs	Distal convoluted tubules	Connecting tubules	Proximal tubules like	Proximal tubules
A1	Frugivore	0.0735069	0.00357325	0.0438999	0.11026	0.00561511	0.0490046	0.0515569	0.0148035	0.0193977	0.196529	0.071465	0.0877999	0.0515569	0.221031
A2	Frugivore	0.0632911	0.0105485	0.0545007	0.112518	0.00703235	0.0657525	0.035865	0.0432489	0.0080872	0.0833333	0.0685654	0.0720816	0.064346	0.31083
A3	Frugivore	0.0728643	0.0041876	0.0649079	0.123534	0.00837521	0.0904523	0.038526	0.0276382	0.0188442	0.15201	0.0753769	0.0766332	0.0586265	0.188023
A4	Frugivore	0.0755686	0.00733676	0.081438	0.1438	0.0102715	0.0601614	0.0601614	0.0403522	0.0132062	0.12766	0.0719002	0.0851064	0.052091	0.170946
K1	Insectivore	0.111069	0.00497894	0.077748	0.0214477	0.00153198	0.00574492	0.0149368	0.0137878	0.0382995	0.235159	0.0651092	0.0187668	0.130218	0.261203
K3	Insectivore	0.0964467	0.00676819	0.0902425	0.0575296	0.00282008	0.00620417	0.0276368	0.0180485	0.0609137	0.192893	0.0439932	0.0282008	0.137056	0.231246
K4	Insectivore	0.100855	0.0162393	0.11453	0.0435897	0.00598291	0.0111111	0.0282051	0.0316239	0.0290598	0.12906	0.0700855	0.0136752	0.146154	0.259829
K5	Insectivore	0.0615385	0.00598291	0.0918803	0.0354701	0.00213675	0.0235043	0.0132479	0.116667	0.0200855	0.182906	0.0517094	0.0226496	0.136325	0.235897

## Sheet: Fig2B
Total Intensity/Total Nuclei	Species	Sample
16.7287	Frugivore	A6_ajam
1.9476	Frugivore	A6_ajam
1.55078	Frugivore	A6_ajam
6.92791	Frugivore	A6_ajam
9.2162	Frugivore	A6_ajam
20.694	Frugivore	A6_ajam
18.3008	Frugivore	A6_ajam
11.858	Frugivore	A6_ajam
14.0271	Frugivore	A6_ajam
15.9654	Frugivore	A6_ajam
28.5225	Frugivore	O10_ajam
35.1011	Frugivore	O10_ajam
28.0782	Frugivore	O10_ajam
36.4392	Frugivore	O10_ajam
38.2866	Frugivore	O10_ajam
26.8858	Frugivore	O10_ajam
37.3329	Frugivore	O10_ajam
36.5679	Frugivore	O10_ajam
31.6687	Frugivore	O10_ajam
28.3929	Frugivore	O10_ajam
0.876915	Frugivore	T10_AJAM
34.5077	Frugivore	T10_AJAM
21.472	Frugivore	T10_AJAM
35.2165	Frugivore	T10_AJAM
22.5878	Frugivore	T10_AJAM
37.2375	Frugivore	T10_AJAM
28.2489	Frugivore	T10_AJAM
31.136	Frugivore	T10_AJAM
28.9118	Frugivore	T10_AJAM
0.377825	Frugivore	T10_AJAM
12.4666	Insectivore	Q10_efus
19.0049	Insectivore	Q10_efus
17.2445	Insectivore	Q10_efus
4.82767	Insectivore	Q10_efus
2.09236	Insectivore	Q10_efus
6.07052	Insectivore	Q10_efus
3.21354	Insectivore	Q10_efus
15.4406	Insectivore	Q10_efus
22.7662	Insectivore	Q10_efus
10.2726	Insectivore	Q10_efus
29.6281	Insectivore	U10_efus
9.56066	Insectivore	U10_efus
5.21269	Insectivore	U10_efus
7.04284	Insectivore	U10_efus
4.70449	Insectivore	U10_efus
16.411	Insectivore	U10_efus
2.79071	Insectivore	U10_efus
2.81841	Insectivore	U10_efus
4.87696	Insectivore	U10_efus
22.8353	Insectivore	U10_efus
0.05898	Insectivore	C8_efus
0.200615	Insectivore	C8_efus
0.387235	Insectivore	C8_efus
1.06926	Insectivore	C8_efus
0.357198	Insectivore	C8_efus
0.070855	Insectivore	C8_efus
0.0846871	Insectivore	C8_efus
0.037743	Insectivore	C8_efus
0.00352113	Insectivore	C8_efus
0.0371661	Insectivore	C8_efus

## Sheet: Fig2C
Total Intensity/Total Nuclei	Species	Sample
3.90339	Frugivore	A4_ajamkidney
24.224	Frugivore	A4_ajamkidney
92.1014	Frugivore	A4_ajamkidney
33.368	Frugivore	A4_ajamkidney
12.4266	Frugivore	A4_ajamkidney
8.49422	Frugivore	A4_ajamkidney
13.0597	Frugivore	A4_ajamkidney
51.2788	Frugivore	A4_ajamkidney
60.1588	Frugivore	A4_ajamkidney
11.1221	Frugivore	A4_ajamkidney
7.96223	Frugivore	T8_ajamkidney
4.92896	Frugivore	T8_ajamkidney
8.54908	Frugivore	T8_ajamkidney
3.28301	Frugivore	T8_ajamkidney
3.41345	Frugivore	T8_ajamkidney
3.06315	Frugivore	T8_ajamkidney
7.55591	Frugivore	T8_ajamkidney
4.72569	Frugivore	T8_ajamkidney
0.132003	Frugivore	T8_ajamkidney
5.12284	Frugivore	T8_ajamkidney
8.46024	Frugivore	Y8_ajamkidney
5.23374	Frugivore	Y8_ajamkidney
4.98103	Frugivore	Y8_ajamkidney
3.00513	Frugivore	Y8_ajamkidney
7.46369	Frugivore	Y8_ajamkidney
10.5807	Frugivore	Y8_ajamkidney
9.91503	Frugivore	Y8_ajamkidney
21.2646	Frugivore	Y8_ajamkidney
4.70953	Frugivore	Y8_ajamkidney
23.9328	Frugivore	Y8_ajamkidney
105.251	Insectivore	C4_efus
123.723	Insectivore	C4_efus
12.4001	Insectivore	C4_efus
28.6733	Insectivore	C4_efus
21.4541	Insectivore	C4_efus
25.4655	Insectivore	C4_efus
16.2459	Insectivore	C4_efus
22.2343	Insectivore	C4_efus
124.181	Insectivore	C4_efus
125.502	Insectivore	C4_efus
96.9945	Insectivore	Q7_Efus
115.361	Insectivore	Q7_Efus
44.14	Insectivore	Q7_Efus
16.4228	Insectivore	Q7_Efus
20.3028	Insectivore	Q7_Efus
90.6845	Insectivore	Q7_Efus
51.4059	Insectivore	Q7_Efus
19.5484	Insectivore	Q7_Efus
38.534	Insectivore	Q7_Efus
139.636	Insectivore	Q7_Efus
113.624	Insectivore	U12_efus
196.879	Insectivore	U12_efus
136.596	Insectivore	U12_efus
46.407	Insectivore	U12_efus
41.1855	Insectivore	U12_efus
28.9012	Insectivore	U12_efus
56.7092	Insectivore	U12_efus
34.6572	Insectivore	U12_efus
89.2528	Insectivore	U12_efus
147.857	Insectivore	U12_efus

## Sheet: Fig4E
sample	species	Acinar_i	Acinar_s	Ductal cells	Alpha cells	Beta cells	Delta cells	Gamma cells	Epsilon cells	Endothelial cells	active stellate cells	Quiescent stellate cells
J1	Frugivore	0.409502	0.112217	0.0914027	0.0914027	0.163348	0.0113122	0.00588235	0.0208145	0.0122172	0.0515837	0.0303167
J2	Frugivore	0.370048	0.0869565	0.164734	0.0830918	0.158454	0.0111111	0.00289855	0.0140097	0.0188406	0.068599	0.021256
J4	Frugivore	0.371587	0.195884	0.0890384	0.057776	0.118718	0.00672735	0.00435299	0.0304709	0.0185991	0.0652948	0.0415512
P1	Insectivore	0.509767	0.260465	0.0637209	0.00837209	0.0381395	0.00232558	0.00930233	0.015814	0.0167442	0.0386047	0.0367442
P2	Insectivore	0.467159	0.29803	0.0611658	0.0205255	0.0722496	0.00533662	0.0205255	0.00862069	0.00697865	0.022578	0.0168309
P4	Insectivore	0.674544	0.104189	0.0311493	0.0075188	0.0633727	0.00214823	0.00859291	0.00644468	0.00859291	0.0343716	0.0590763
P5	Insectivore	0.519831	0.123207	0.0438819	0.0607595	0.0793249	0.0177215	0.043038	0.0126582	0.00759494	0.0345992	0.057384

## Sheet: Fig5A
Total Intensity/Total Nuclei	Species	Sample
27.0244	Frugivore	B7_ajampancreas
34.4982	Frugivore	B7_ajampancreas
27.9714	Frugivore	B7_ajampancreas
13.5708	Frugivore	B7_ajampancreas
17.5019	Frugivore	B7_ajampancreas
14.5499	Frugivore	B7_ajampancreas
24.6068	Frugivore	B7_ajampancreas
21.039	Frugivore	B7_ajampancreas
25.32	Frugivore	B7_ajampancreas
32.1711	Frugivore	B7_ajampancreas
10.9116	Frugivore	V7_ajampancreas
28.0407	Frugivore	V7_ajampancreas
40.6897	Frugivore	V7_ajampancreas
6.91117	Frugivore	V7_ajampancreas
28.2308	Frugivore	V7_ajampancreas
25.8405	Frugivore	V7_ajampancreas
11.1816	Frugivore	V7_ajampancreas
3.52246	Frugivore	V7_ajampancreas
0	Frugivore	V7_ajampancreas
39.8352	Frugivore	V7_ajampancreas
39.0838	Frugivore	Z6_ajampancreas
78.5562	Frugivore	Z6_ajampancreas
50.4049	Frugivore	Z6_ajampancreas
27.2821	Frugivore	Z6_ajampancreas
33.3298	Frugivore	Z6_ajampancreas
27.1839	Frugivore	Z6_ajampancreas
13.6627	Frugivore	Z6_ajampancreas
70.1185	Frugivore	Z6_ajampancreas
45.1005	Frugivore	Z6_ajampancreas
40.7468	Frugivore	Z6_ajampancreas
12.4617	Insectivore	D7_efuspancreas
23.5501	Insectivore	D7_efuspancreas
0.886504	Insectivore	D7_efuspancreas
0	Insectivore	D7_efuspancreas
9.6454	Insectivore	D7_efuspancreas
3.886	Insectivore	D7_efuspancreas
26.6386	Insectivore	D7_efuspancreas
3.50723	Insectivore	D7_efuspancreas
0.257353	Insectivore	D7_efuspancreas
20.2357	Insectivore	D7_efuspancreas
21.5221	Insectivore	R6_efuspancreas
39.6818	Insectivore	R6_efuspancreas
27.5251	Insectivore	R6_efuspancreas
23.0558	Insectivore	R6_efuspancreas
17.0958	Insectivore	R6_efuspancreas
23.2416	Insectivore	R6_efuspancreas
25.4389	Insectivore	R6_efuspancreas
38.019	Insectivore	R6_efuspancreas
26.424	Insectivore	R6_efuspancreas
15.801	Insectivore	R6_efuspancreas
2.46763	Insectivore	S6_efuspancreas
11.9095	Insectivore	S6_efuspancreas
24.4651	Insectivore	S6_efuspancreas
0	Insectivore	S6_efuspancreas
5.71687	Insectivore	S6_efuspancreas
3.71563	Insectivore	S6_efuspancreas
0.650257	Insectivore	S6_efuspancreas
4.16852	Insectivore	S6_efuspancreas
23.5733	Insectivore	S6_efuspancreas
2.57386	Insectivore	S6_efuspancreas

## Sheet: Fig5B
Total Intensity/Total Nuclei	Species	Sample
7.64197	Frugivore	B10_ajampancreas
4.31252	Frugivore	B10_ajampancreas
1.64072	Frugivore	B10_ajampancreas
1.0148	Frugivore	B10_ajampancreas
4.79771	Frugivore	B10_ajampancreas
7.27368	Frugivore	B10_ajampancreas
11.6095	Frugivore	B10_ajampancreas
0.548408	Frugivore	B10_ajampancreas
3.58339	Frugivore	B10_ajampancreas
2.47154	Frugivore	B10_ajampancreas
7.59748	Frugivore	V8_ajampancreas
10.0693	Frugivore	V8_ajampancreas
30.1559	Frugivore	V8_ajampancreas
8.1193	Frugivore	V8_ajampancreas
15.8607	Frugivore	V8_ajampancreas
10.2375	Frugivore	V8_ajampancreas
5.20587	Frugivore	V8_ajampancreas
1.74349	Frugivore	V8_ajampancreas
3.56852	Frugivore	V8_ajampancreas
13.9144	Frugivore	V8_ajampancreas
17.3874	Frugivore	Z7_ajampancreas
14.4687	Frugivore	Z7_ajampancreas
0.982765	Frugivore	Z7_ajampancreas
33.86	Frugivore	Z7_ajampancreas
9.63148	Frugivore	Z7_ajampancreas
19.0145	Frugivore	Z7_ajampancreas
6.98238	Frugivore	Z7_ajampancreas
2.70763	Frugivore	Z7_ajampancreas
4.30838	Frugivore	Z7_ajampancreas
29.7833	Frugivore	Z7_ajampancreas
0.471475	Insectivore	D11_efuspancreas
1.6106	Insectivore	D11_efuspancreas
4.26175	Insectivore	D11_efuspancreas
4.23147	Insectivore	D11_efuspancreas
11.2435	Insectivore	D11_efuspancreas
9.75683	Insectivore	D11_efuspancreas
10.3234	Insectivore	D11_efuspancreas
26.5048	Insectivore	D11_efuspancreas
5.17528	Insectivore	D11_efuspancreas
3.14974	Insectivore	D11_efuspancreas
11.1054	Insectivore	R7_efuspancreas
1.30653	Insectivore	R7_efuspancreas
1.60733	Insectivore	R7_efuspancreas
9.65645	Insectivore	R7_efuspancreas
1.30297	Insectivore	R7_efuspancreas
0.462766	Insectivore	R7_efuspancreas
1.40238	Insectivore	R7_efuspancreas
7.81042	Insectivore	R7_efuspancreas
5.32074	Insectivore	R7_efuspancreas
2.90292	Insectivore	R7_efuspancreas
5.44634	Insectivore	S7_efuspancreas
7.24475	Insectivore	S7_efuspancreas
4.1058	Insectivore	S7_efuspancreas
0.418043	Insectivore	S7_efuspancreas
2.4231	Insectivore	S7_efuspancreas
5.7509	Insectivore	S7_efuspancreas
2.76387	Insectivore	S7_efuspancreas
0.426771	Insectivore	S7_efuspancreas
0.10125	Insectivore	S7_efuspancreas
1.44323	Insectivore	S7_efuspancreas

## Sheet: FigS4C
Syntheny block ID	Number of gene pairs	species
Box_414	11	Frugivore
Box_219	34	Frugivore
Box_817	12	Frugivore
Box_158	26	Frugivore
Box_259	11	Frugivore
Box_180	18	Frugivore
Box_410	11	Frugivore
Box_673	5	Frugivore
Box_170	5	Frugivore
Box_662	9	Frugivore
Box_800	21	Frugivore
Box_604	12	Frugivore
Box_213	10	Frugivore
Box_679	8	Frugivore
Box_346	4	Frugivore
Box_851	14	Frugivore
Box_243	5	Frugivore
Box_998	4	Frugivore
Box_3	31	Frugivore
Box_283	14	Frugivore
Box_920	7	Frugivore
Box_122	102	Frugivore
Box_639	5	Frugivore
Box_966	7	Frugivore
Box_616	4	Frugivore
Box_251	16	Frugivore
Box_682	4	Frugivore
Box_757	5	Frugivore
Box_914	6	Frugivore
Box_422	11	Frugivore
Box_638	4	Frugivore
Box_948	5	Frugivore
Box_115	13	Frugivore
Box_34	14	Frugivore
Box_355	15	Frugivore
Box_712	4	Frugivore
Box_104	6	Frugivore
Box_456	27	Frugivore
Box_477	6	Frugivore
Box_85	32	Frugivore
Box_583	5	Frugivore
Box_423	4	Frugivore
Box_971	7	Frugivore
Box_10	5	Frugivore
Box_368	14	Frugivore
Box_444	17	Frugivore
Box_178	8	Frugivore
Box_473	5	Frugivore
Box_268	40	Frugivore
Box_431	7	Frugivore
Box_556	30	Frugivore
Box_198	5	Frugivore
Box_576	4	Frugivore
Box_303	23	Frugivore
Box_690	44	Frugivore
Box_773	13	Frugivore
Box_798	5	Frugivore
Box_916	7	Frugivore
Box_649	25	Frugivore
Box_81	11	Frugivore
Box_197	148	Frugivore
Box_18	18	Frugivore
Box_711	11	Frugivore
Box_683	9	Frugivore
Box_177	10	Frugivore
Box_844	5	Frugivore
Box_632	23	Frugivore
Box_98	16	Frugivore
Box_549	14	Frugivore
Box_964	5	Frugivore
Box_907	8	Frugivore
Box_300	15	Frugivore
Box_24	31	Frugivore
Box_358	16	Frugivore
Box_592	22	Frugivore
Box_676	8	Frugivore
Box_333	6	Frugivore
Box_490	4	Frugivore
Box_977	4	Frugivore
Box_141	37	Frugivore
Box_53	40	Frugivore
Box_137	22	Frugivore
Box_417	10	Frugivore
Box_380	6	Frugivore
Box_714	7	Frugivore
Box_83	9	Frugivore
Box_755	4	Frugivore
Box_806	4	Frugivore
Box_889	10	Frugivore
Box_72	14	Frugivore
Box_190	12	Frugivore
Box_334	9	Frugivore
Box_280	6	Frugivore
Box_342	5	Frugivore
Box_63	10	Frugivore
Box_415	92	Frugivore
Box_621	4	Frugivore
Box_925	10	Frugivore
Box_278	8	Frugivore
Box_296	59	Frugivore
Box_91	8	Frugivore
Box_383	12	Frugivore
Box_492	8	Frugivore
Box_618	15	Frugivore
Box_723	10	Frugivore
Box_312	18	Frugivore
Box_726	5	Frugivore
Box_446	6	Frugivore
Box_345	29	Frugivore
Box_758	4	Frugivore
Box_861	13	Frugivore
Box_76	80	Frugivore
Box_309	15	Frugivore
Box_940	5	Frugivore
Box_991	4	Frugivore
Box_123	16	Frugivore
Box_385	8	Frugivore
Box_289	70	Frugivore
Box_16	4	Frugivore
Box_118	8	Frugivore
Box_750	11	Frugivore
Box_807	5	Frugivore
Box_974	6	Frugivore
Box_106	4	Frugivore
Box_698	25	Frugivore
Box_121	33	Frugivore
Box_810	7	Frugivore
Box_223	4	Frugivore
Box_164	8	Frugivore
Box_535	6	Frugivore
Box_20	10	Frugivore
Box_970	7	Frugivore
Box_830	17	Frugivore
Box_915	7	Frugivore
Box_509	12	Frugivore
Box_774	5	Frugivore
Box_214	15	Frugivore
Box_56	51	Frugivore
Box_691	16	Frugivore
Box_86	39	Frugivore
Box_613	11	Frugivore
Box_656	7	Frugivore
Box_578	4	Frugivore
Box_856	6	Frugivore
Box_619	31	Frugivore
Box_376	4	Frugivore
Box_264	6	Frugivore
Box_247	33	Frugivore
Box_500	4	Frugivore
Box_601	4	Frugivore
Box_887	9	Frugivore
Box_564	7	Frugivore
Box_670	56	Frugivore
Box_803	6	Frugivore
Box_580	6	Frugivore
Box_340	17	Frugivore
Box_605	7	Frugivore
Box_124	12	Frugivore
Box_354	15	Frugivore
Box_135	25	Frugivore
Box_400	12	Frugivore
Box_995	4	Frugivore
Box_428	16	Frugivore
Box_474	9	Frugivore
Box_489	8	Frugivore
Box_922	15	Frugivore
Box_15	13	Frugivore
Box_79	35	Frugivore
Box_299	18	Frugivore
Box_495	4	Frugivore
Box_110	22	Frugivore
Box_458	25	Frugivore
Box_107	8	Frugivore
Box_814	38	Frugivore
Box_846	6	Frugivore
Box_192	22	Frugivore
Box_985	4	Frugivore
Box_554	10	Frugivore
Box_585	4	Frugivore
Box_292	103	Frugivore
Box_202	41	Frugivore
Box_394	12	Frugivore
Box_392	8	Frugivore
Box_499	5	Frugivore
Box_459	8	Frugivore
Box_436	16	Frugivore
Box_624	8	Frugivore
Box_637	9	Frugivore
Box_722	5	Frugivore
Box_140	8	Frugivore
Box_237	11	Frugivore
Box_483	21	Frugivore
Box_330	8	Frugivore
Box_937	6	Frugivore
Box_336	15	Frugivore
Box_235	22	Frugivore
Box_534	11	Frugivore
Box_468	7	Frugivore
Box_590	5	Frugivore
Box_622	5	Frugivore
Box_193	23	Frugivore
Box_442	5	Frugivore
Box_721	4	Frugivore
Box_908	4	Frugivore
Box_290	8	Frugivore
Box_878	13	Frugivore
Box_167	9	Frugivore
Box_644	9	Frugivore
Box_226	60	Frugivore
Box_139	12	Frugivore
Box_189	10	Frugivore
Box_89	27	Frugivore
Box_749	8	Frugivore
Box_239	21	Frugivore
Box_743	7	Frugivore
Box_313	19	Frugivore
Box_302	8	Frugivore
Box_447	14	Frugivore
Box_752	5	Frugivore
Box_362	4	Frugivore
Box_154	7	Frugivore
Box_732	4	Frugivore
Box_935	4	Frugivore
Box_989	4	Frugivore
Box_315	12	Frugivore
Box_762	12	Frugivore
Box_865	11	Frugivore
Box_245	41	Frugivore
Box_293	27	Frugivore
Box_506	4	Frugivore
Box_64	28	Frugivore
Box_606	5	Frugivore
Box_864	11	Frugivore
Box_398	8	Frugivore
Box_847	4	Frugivore
Box_636	16	Frugivore
Box_185	28	Frugivore
Box_596	7	Frugivore
Box_23	30	Frugivore
Box_100	72	Frugivore
Box_860	14	Frugivore
Box_361	53	Frugivore
Box_610	5	Frugivore
Box_541	4	Frugivore
Box_262	6	Frugivore
Box_881	7	Frugivore
Box_99	8	Frugivore
Box_976	4	Frugivore
Box_335	16	Frugivore
Box_729	9	Frugivore
Box_746	6	Frugivore
Box_568	5	Frugivore
Box_693	9	Frugivore
Box_862	12	Frugivore
Box_941	9	Frugivore
Box_715	4	Frugivore
Box_470	4	Frugivore
Box_501	32	Frugivore
Box_627	7	Frugivore
Box_812	10	Frugivore
Box_843	8	Frugivore
Box_572	6	Frugivore
Box_897	4	Frugivore
Box_821	5	Frugivore
Box_159	22	Frugivore
Box_919	7	Frugivore
Box_65	5	Frugivore
Box_147	9	Frugivore
Box_513	7	Frugivore
Box_143	32	Frugivore
Box_395	4	Frugivore
Box_544	7	Frugivore
Box_625	5	Frugivore
Box_713	22	Frugivore
Box_322	11	Frugivore
Box_403	11	Frugivore
Box_832	7	Frugivore
Box_438	32	Frugivore
Box_480	65	Frugivore
Box_684	6	Frugivore
Box_763	5	Frugivore
Box_952	5	Frugivore
Box_531	17	Frugivore
Box_982	10	Frugivore
Box_384	9	Frugivore
Box_433	18	Frugivore
Box_205	8	Frugivore
Box_588	11	Frugivore
Box_35	49	Frugivore
Box_671	11	Frugivore
Box_697	9	Frugivore
Box_898	23	Frugivore
Box_484	6	Frugivore
Box_469	51	Frugivore
Box_204	4	Frugivore
Box_150	6	Frugivore
Box_134	7	Frugivore
Box_910	9	Frugivore
Box_963	7	Frugivore
Box_507	13	Frugivore
Box_870	4	Frugivore
Box_707	24	Frugivore
Box_393	105	Frugivore
Box_196	5	Frugivore
Box_883	22	Frugivore
Box_559	9	Frugivore
Box_514	7	Frugivore
Box_429	4	Frugivore
Box_577	11	Frugivore
Box_103	23	Frugivore
Box_451	4	Frugivore
Box_668	13	Frugivore
Box_785	24	Frugivore
Box_95	11	Frugivore
Box_399	7	Frugivore
Box_516	6	Frugivore
Box_521	6	Frugivore
Box_463	4	Frugivore
Box_308	6	Frugivore
Box_842	5	Frugivore
Box_874	5	Frugivore
Box_1000	13	Frugivore
Box_182	8	Frugivore
Box_761	9	Frugivore
Box_614	5	Frugivore
Box_411	5	Frugivore
Box_655	6	Frugivore
Box_130	20	Frugivore
Box_397	4	Frugivore
Box_543	25	Frugivore
Box_73	58	Frugivore
Box_71	26	Frugivore
Box_221	55	Frugivore
Box_425	39	Frugivore
Box_505	5	Frugivore
Box_538	5	Frugivore
Box_228	40	Frugivore
Box_650	6	Frugivore
Box_899	4	Frugivore
Box_891	5	Frugivore
Box_466	21	Frugivore
Box_574	25	Frugivore
Box_563	5	Frugivore
Box_820	21	Frugivore
Box_988	4	Frugivore
Box_930	4	Frugivore
Box_902	9	Frugivore
Box_402	6	Frugivore
Box_525	9	Frugivore
Box_504	10	Frugivore
Box_769	8	Frugivore
Box_39	17	Frugivore
Box_828	4	Frugivore
Box_252	5	Frugivore
Box_350	16	Frugivore
Box_640	8	Frugivore
Box_709	5	Frugivore
Box_855	12	Frugivore
Box_779	36	Frugivore
Box_815	13	Frugivore
Box_448	4	Frugivore
Box_599	22	Frugivore
Box_740	47	Frugivore
Box_818	4	Frugivore
Box_939	13	Frugivore
Box_997	4	Frugivore
Box_781	19	Frugivore
Box_764	22	Frugivore
Box_273	7	Frugivore
Box_617	5	Frugivore
Box_702	24	Frugivore
Box_129	10	Frugivore
Box_719	21	Frugivore
Box_465	13	Frugivore
Box_533	4	Frugivore
Box_730	8	Frugivore
Box_351	20	Frugivore
Box_284	27	Frugivore
Box_161	28	Frugivore
Box_900	11	Frugivore
Box_413	8	Frugivore
Box_471	13	Frugivore
Box_936	4	Frugivore
Box_527	13	Frugivore
Box_460	11	Frugivore
Box_348	11	Frugivore
Box_285	54	Frugivore
Box_277	36	Frugivore
Box_317	4	Frugivore
Box_375	11	Frugivore
Box_396	7	Frugivore
Box_522	11	Frugivore
Box_133	42	Frugivore
Box_241	9	Frugivore
Box_238	4	Frugivore
Box_923	5	Frugivore
Box_822	4	Frugivore
Box_877	18	Frugivore
Box_780	4	Frugivore
Box_97	8	Frugivore
Box_176	19	Frugivore
Box_790	23	Frugivore
Box_734	59	Frugivore
Box_823	7	Frugivore
Box_179	16	Frugivore
Box_142	43	Frugivore
Box_759	12	Frugivore
Box_430	63	Frugivore
Box_222	12	Frugivore
Box_449	21	Frugivore
Box_494	5	Frugivore
Box_26	25	Frugivore
Box_567	9	Frugivore
Box_569	8	Frugivore
Box_80	23	Frugivore
Box_767	4	Frugivore
Box_651	5	Frugivore
Box_386	19	Frugivore
Box_875	6	Frugivore
Box_586	26	Frugivore
Box_231	43	Frugivore
Box_200	14	Frugivore
Box_265	29	Frugivore
Box_131	4	Frugivore
Box_111	11	Frugivore
Box_485	7	Frugivore
Box_169	40	Frugivore
Box_849	16	Frugivore
Box_148	18	Frugivore
Box_944	4	Frugivore
Box_250	6	Frugivore
Box_270	16	Frugivore
Box_286	7	Frugivore
Box_311	10	Frugivore
Box_645	47	Frugivore
Box_983	5	Frugivore
Box_244	18	Frugivore
Box_635	26	Frugivore
Box_731	5	Frugivore
Box_918	7	Frugivore
Box_209	14	Frugivore
Box_579	13	Frugivore
Box_304	29	Frugivore
Box_502	5	Frugivore
Box_542	10	Frugivore
Box_363	10	Frugivore
Box_589	4	Frugivore
Box_295	31	Frugivore
Box_905	4	Frugivore
Box_230	24	Frugivore
Box_349	11	Frugivore
Box_892	7	Frugivore
Box_187	31	Frugivore
Box_353	35	Frugivore
Box_687	38	Frugivore
Box_984	8	Frugivore
Box_105	11	Frugivore
Box_234	7	Frugivore
Box_272	14	Frugivore
Box_149	15	Frugivore
Box_654	21	Frugivore
Box_464	15	Frugivore
Box_128	54	Frugivore
Box_339	6	Frugivore
Box_582	7	Frugivore
Box_112	20	Frugivore
Box_612	35	Frugivore
Box_519	5	Frugivore
Box_30	13	Frugivore
Box_9	27	Frugivore
Box_52	78	Frugivore
Box_553	8	Frugivore
Box_32	19	Frugivore
Box_600	5	Frugivore
Box_297	13	Frugivore
Box_777	4	Frugivore
Box_31	10	Frugivore
Box_885	4	Frugivore
Box_826	38	Frugivore
Box_282	7	Frugivore
Box_92	34	Frugivore
Box_961	5	Frugivore
Box_347	5	Frugivore
Box_611	8	Frugivore
Box_772	6	Frugivore
Box_331	10	Frugivore
Box_666	9	Frugivore
Box_253	14	Frugivore
Box_973	7	Frugivore
Box_912	8	Frugivore
Box_857	6	Frugivore
Box_314	15	Frugivore
Box_254	6	Frugivore
Box_69	94	Frugivore
Box_320	6	Frugivore
Box_476	11	Frugivore
Box_558	13	Frugivore
Box_950	4	Frugivore
Box_255	9	Frugivore
Box_871	23	Frugivore
Box_552	5	Frugivore
Box_324	6	Frugivore
Box_258	48	Frugivore
Box_472	26	Frugivore
Box_555	7	Frugivore
Box_868	13	Frugivore
Box_377	4	Frugivore
Box_893	7	Frugivore
Box_960	4	Frugivore
Box_51	15	Frugivore
Box_609	6	Frugivore
Box_894	15	Frugivore
Box_717	5	Frugivore
Box_352	6	Frugivore
Box_82	15	Frugivore
Box_765	7	Frugivore
Box_532	6	Frugivore
Box_62	18	Frugivore
Box_210	8	Frugivore
Box_526	8	Frugivore
Box_93	16	Frugivore
Box_866	11	Frugivore
Box_834	5	Frugivore
Box_373	11	Frugivore
Box_979	6	Frugivore
Box_382	30	Frugivore
Box_657	4	Frugivore
Box_794	8	Frugivore
Box_416	5	Frugivore
Box_853	4	Frugivore
Box_215	27	Frugivore
Box_566	21	Frugivore
Box_518	27	Frugivore
Box_992	4	Frugivore
Box_792	4	Frugivore
Box_387	9	Frugivore
Box_783	21	Frugivore
Box_756	6	Frugivore
Box_808	5	Frugivore
Box_999	4	Frugivore
Box_786	10	Frugivore
Box_938	4	Frugivore
Box_419	26	Frugivore
Box_623	4	Frugivore
Box_688	5	Frugivore
Box_427	4	Frugivore
Box_728	6	Frugivore
Box_933	4	Frugivore
Box_174	13	Frugivore
Box_29	38	Frugivore
Box_28	16	Frugivore
Box_523	8	Frugivore
Box_12	261	Frugivore
Box_799	4	Frugivore
Box_360	52	Frugivore
Box_945	5	Frugivore
Box_510	19	Frugivore
Box_796	34	Frugivore
Box_741	4	Frugivore
Box_404	11	Frugivore
Box_126	4	Frugivore
Box_17	10	Frugivore
Box_132	36	Frugivore
Box_467	7	Frugivore
Box_685	9	Frugivore
Box_199	4	Frugivore
Box_701	10	Frugivore
Box_720	7	Frugivore
Box_805	28	Frugivore
Box_163	8	Frugivore
Box_409	4	Frugivore
Box_136	138	Frugivore
Box_512	6	Frugivore
Box_291	28	Frugivore
Box_946	8	Frugivore
Box_681	9	Frugivore
Box_370	5	Frugivore
Box_962	8	Frugivore
Box_886	7	Frugivore
Box_978	4	Frugivore
Box_562	4	Frugivore
Box_557	4	Frugivore
Box_276	6	Frugivore
Box_59	18	Frugivore
Box_536	5	Frugivore
Box_879	7	Frugivore
Box_704	7	Frugivore
Box_954	13	Frugivore
Box_705	5	Frugivore
Box_949	7	Frugivore
Box_49	74	Frugivore
Box_837	4	Frugivore
Box_929	21	Frugivore
Box_703	6	Frugivore
Box_305	47	Frugivore
Box_68	26	Frugivore
Box_8	6	Frugivore
Box_249	12	Frugivore
Box_793	8	Frugivore
Box_678	4	Frugivore
Box_5	4	Frugivore
Box_835	20	Frugivore
Box_87	17	Frugivore
Box_454	13	Frugivore
Box_528	8	Frugivore
Box_884	13	Frugivore
Box_261	23	Frugivore
Box_497	6	Frugivore
Box_824	17	Frugivore
Box_748	6	Frugivore
Box_770	5	Frugivore
Box_975	7	Frugivore
Box_344	9	Frugivore
Box_337	10	Frugivore
Box_461	5	Frugivore
Box_306	5	Frugivore
Box_515	5	Frugivore
Box_745	7	Frugivore
Box_972	13	Frugivore
Box_598	10	Frugivore
Box_486	8	Frugivore
Box_172	26	Frugivore
Box_25	9	Frugivore
Box_96	4	Frugivore
Box_184	33	Frugivore
Box_813	17	Frugivore
Box_953	9	Frugivore
Box_162	12	Frugivore
Box_608	15	Frugivore
Box_593	16	Frugivore
Box_634	6	Frugivore
Box_669	9	Frugivore
Box_117	63	Frugivore
Box_694	4	Frugivore
Box_14	141	Frugivore
Box_710	35	Frugivore
Box_839	4	Frugivore
Box_931	11	Frugivore
Box_547	35	Frugivore
Box_804	13	Frugivore
Box_981	5	Frugivore
Box_587	5	Frugivore
Box_827	4	Frugivore
Box_739	54	Frugivore
Box_642	8	Frugivore
Box_833	4	Frugivore
Box_928	7	Frugivore
Box_867	15	Frugivore
Box_959	10	Frugivore
Box_266	14	Frugivore
Box_325	4	Frugivore
Box_700	9	Frugivore
Box_809	4	Frugivore
Box_545	12	Frugivore
Box_537	28	Frugivore
Box_450	28	Frugivore
Box_171	8	Frugivore
Box_269	8	Frugivore
Box_986	4	Frugivore
Box_21	7	Frugivore
Box_372	4	Frugivore
Box_520	4	Frugivore
Box_904	4	Frugivore
Box_443	18	Frugivore
Box_74	68	Frugivore
Box_58	6	Frugivore
Box_575	56	Frugivore
Box_366	9	Frugivore
Box_439	11	Frugivore
Box_66	6	Frugivore
Box_279	12	Frugivore
Box_629	12	Frugivore
Box_560	15	Frugivore
Box_391	4	Frugivore
Box_876	105	Frugivore
Box_271	4	Frugivore
Box_60	18	Frugivore
Box_405	34	Frugivore
Box_753	11	Frugivore
Box_699	7	Frugivore
Box_990	4	Frugivore
Box_203	25	Frugivore
Box_517	25	Frugivore
Box_778	8	Frugivore
Box_227	7	Frugivore
Box_511	6	Frugivore
Box_310	21	Frugivore
Box_389	5	Frugivore
Box_294	10	Frugivore
Box_675	5	Frugivore
Box_695	4	Frugivore
Box_156	44	Frugivore
Box_595	7	Frugivore
Box_232	12	Frugivore
Box_40	140	Frugivore
Box_607	5	Frugivore
Box_181	19	Frugivore
Box_338	12	Frugivore
Box_895	5	Frugivore
Box_787	23	Frugivore
Box_901	4	Frugivore
Box_343	51	Frugivore
Box_113	43	Frugivore
Box_524	34	Frugivore
Box_708	21	Frugivore
Box_201	42	Frugivore
Box_407	5	Frugivore
Box_896	8	Frugivore
Box_615	5	Frugivore
Box_725	7	Frugivore
Box_727	6	Frugivore
Box_332	4	Frugivore
Box_22	7	Frugivore
Box_281	9	Frugivore
Box_488	6	Frugivore
Box_319	15	Frugivore
Box_41	9	Frugivore
Box_909	11	Frugivore
Box_980	4	Frugivore
Box_680	5	Frugivore
Box_836	5	Frugivore
Box_318	13	Frugivore
Box_686	4	Frugivore
Box_168	4	Frugivore
Box_744	14	Frugivore
Box_838	21	Frugivore
Box_434	12	Frugivore
Box_256	23	Frugivore
Box_457	31	Frugivore
Box_70	8	Frugivore
Box_298	24	Frugivore
Box_869	17	Frugivore
Box_452	10	Frugivore
Box_956	6	Frugivore
Box_57	8	Frugivore
Box_166	33	Frugivore
Box_207	7	Frugivore
Box_663	7	Frugivore
Box_738	54	Frugivore
Box_326	24	Frugivore
Box_274	8	Frugivore
Box_6	26	Frugivore
Box_55	19	Frugivore
Box_364	17	Frugivore
Box_329	18	Frugivore
Box_736	51	Frugivore
Box_801	6	Frugivore
Box_882	10	Frugivore
Box_850	7	Frugivore
Box_643	4	Frugivore
Box_211	8	Frugivore
Box_840	5	Frugivore
Box_426	5	Frugivore
Box_371	37	Frugivore
Box_119	43	Frugivore
Box_401	4	Frugivore
Box_173	4	Frugivore
Box_859	19	Frugivore
Box_858	8	Frugivore
Box_45	64	Frugivore
Box_77	5	Frugivore
Box_718	6	Frugivore
Box_455	7	Frugivore
Box_307	18	Frugivore
Box_696	12	Frugivore
Box_359	8	Frugivore
Box_689	7	Frugivore
Box_829	5	Frugivore
Box_160	83	Frugivore
Box_33	8	Frugivore
Box_275	16	Frugivore
Box_388	32	Frugivore
Box_441	5	Frugivore
Box_379	13	Frugivore
Box_816	11	Frugivore
Box_11	6	Frugivore
Box_287	16	Frugivore
Box_27	29	Frugivore
Box_462	5	Frugivore
Box_546	12	Frugivore
Box_667	4	Frugivore
Box_374	5	Frugivore
Box_78	87	Frugivore
Box_412	20	Frugivore
Box_754	6	Frugivore
Box_924	7	Frugivore
Box_716	15	Frugivore
Box_825	4	Frugivore
Box_987	4	Frugivore
Box_435	9	Frugivore
Box_191	33	Frugivore
Box_602	8	Frugivore
Box_19	27	Frugivore
Box_491	23	Frugivore
Box_581	27	Frugivore
Box_872	23	Frugivore
Box_996	4	Frugivore
Box_420	4	Frugivore
Box_38	17	Frugivore
Box_493	8	Frugivore
Box_301	16	Frugivore
Box_648	5	Frugivore
Box_144	38	Frugivore
Box_733	57	Frugivore
Box_646	5	Frugivore
Box_665	7	Frugivore
Box_742	5	Frugivore
Box_13	4	Frugivore
Box_873	5	Frugivore
Box_381	4	Frugivore
Box_760	8	Frugivore
Box_658	10	Frugivore
Box_771	42	Frugivore
Box_795	8	Frugivore
Box_942	7	Frugivore
Box_993	4	Frugivore
Box_437	11	Frugivore
Box_75	4	Frugivore
Box_478	14	Frugivore
Box_943	5	Frugivore
Box_102	42	Frugivore
Box_802	6	Frugivore
Box_674	4	Frugivore
Box_120	10	Frugivore
Box_957	16	Frugivore
Box_677	48	Frugivore
Box_932	4	Frugivore
Box_260	42	Frugivore
Box_7	29	Frugivore
Box_321	29	Frugivore
Box_267	20	Frugivore
Box_597	12	Frugivore
Box_1	73	Frugivore
Box_138	79	Frugivore
Box_233	8	Frugivore
Box_797	30	Frugivore
Box_768	4	Frugivore
Box_327	8	Frugivore
Box_539	50	Frugivore
Box_692	4	Frugivore
Box_819	5	Frugivore
Box_357	15	Frugivore
Box_947	6	Frugivore
Box_101	42	Frugivore
Box_811	6	Frugivore
Box_659	8	Frugivore
Box_934	12	Frugivore
Box_737	41	Frugivore
Box_229	16	Frugivore
Box_341	13	Frugivore
Box_591	6	Frugivore
Box_236	32	Frugivore
Box_775	4	Frugivore
Box_212	5	Frugivore
Box_913	5	Frugivore
Box_561	12	Frugivore
Box_751	5	Frugivore
Box_661	8	Frugivore
Box_584	7	Frugivore
Box_641	5	Frugivore
Box_854	4	Frugivore
Box_257	30	Frugivore
Box_188	11	Frugivore
Box_47	37	Frugivore
Box_565	6	Frugivore
Box_316	95	Frugivore
Box_848	13	Frugivore
Box_42	5	Frugivore
Box_328	8	Frugivore
Box_550	4	Frugivore
Box_633	9	Frugivore
Box_911	15	Frugivore
Box_367	9	Frugivore
Box_175	64	Frugivore
Box_890	5	Frugivore
Box_660	12	Frugivore
Box_225	5	Frugivore
Box_570	5	Frugivore
Box_571	11	Frugivore
Box_54	27	Frugivore
Box_84	11	Frugivore
Box_508	34	Frugivore
Box_195	18	Frugivore
Box_969	4	Frugivore
Box_48	15	Frugivore
Box_951	5	Frugivore
Box_421	12	Frugivore
Box_789	20	Frugivore
Box_109	11	Frugivore
Box_152	9	Frugivore
Box_926	14	Frugivore
Box_628	20	Frugivore
Box_418	7	Frugivore
Box_631	4	Frugivore
Box_965	6	Frugivore
Box_183	23	Frugivore
Box_220	16	Frugivore
Box_406	13	Frugivore
Box_50	59	Frugivore
Box_246	31	Frugivore
Box_766	15	Frugivore
Box_487	13	Frugivore
Box_424	4	Frugivore
Box_776	37	Frugivore
Box_880	7	Frugivore
Box_37	52	Frugivore
Box_620	4	Frugivore
Box_479	30	Frugivore
Box_153	44	Frugivore
Box_378	7	Frugivore
Box_453	14	Frugivore
Box_540	9	Frugivore
Box_888	14	Frugivore
Box_218	12	Frugivore
Box_90	52	Frugivore
Box_145	4	Frugivore
Box_108	21	Frugivore
Box_788	23	Frugivore
Box_127	52	Frugivore
Box_551	67	Frugivore
Box_125	41	Frugivore
Box_445	14	Frugivore
Box_845	10	Frugivore
Box_217	7	Frugivore
Box_263	38	Frugivore
Box_831	5	Frugivore
Box_165	6	Frugivore
Box_994	4	Frugivore
Box_194	59	Frugivore
Box_724	11	Frugivore
Box_784	24	Frugivore
Box_208	8	Frugivore
Box_968	4	Frugivore
Box_653	10	Frugivore
Box_664	6	Frugivore
Box_573	10	Frugivore
Box_4	168	Frugivore
Box_146	21	Frugivore
Box_248	4	Frugivore
Box_440	13	Frugivore
Box_224	55	Frugivore
Box_390	30	Frugivore
Box_432	7	Frugivore
Box_365	61	Frugivore
Box_927	11	Frugivore
Box_151	5	Frugivore
Box_475	8	Frugivore
Box_903	16	Frugivore
Box_43	57	Frugivore
Box_652	20	Frugivore
Box_863	11	Frugivore
Box_603	5	Frugivore
Box_498	23	Frugivore
Box_917	7	Frugivore
Box_955	13	Frugivore
Box_735	23	Frugivore
Box_630	9	Frugivore
Box_323	26	Frugivore
Box_88	19	Frugivore
Box_482	5	Frugivore
Box_791	15	Frugivore
Box_626	5	Frugivore
Box_408	35	Frugivore
Box_672	6	Frugivore
Box_481	6	Frugivore
Box_496	4	Frugivore
Box_155	12	Frugivore
Box_594	9	Frugivore
Box_216	22	Frugivore
Box_157	23	Frugivore
Box_647	11	Frugivore
Box_114	28	Frugivore
Box_530	46	Frugivore
Box_782	4	Frugivore
Box_369	4	Frugivore
Box_206	85	Frugivore
Box_967	4	Frugivore
Box_356	5	Frugivore
Box_36	65	Frugivore
Box_548	4	Frugivore
Box_747	13	Frugivore
Box_841	8	Frugivore
Box_921	5	Frugivore
Box_61	7	Frugivore
Box_67	39	Frugivore
Box_242	18	Frugivore
Box_44	45	Frugivore
Box_706	12	Frugivore
Box_852	5	Frugivore
Box_958	5	Frugivore
Box_288	11	Frugivore
Box_2	37	Frugivore
Box_503	5	Frugivore
Box_46	39	Frugivore
Box_94	18	Frugivore
Box_529	4	Frugivore
Box_906	9	Frugivore
Box_116	28	Frugivore
Box_240	18	Frugivore
Box_186	67	Frugivore
Box_414	69	Insectivore
Box_219	34	Insectivore
Box_158	107	Insectivore
Box_259	5	Insectivore
Box_180	30	Insectivore
Box_410	75	Insectivore
Box_170	4	Insectivore
Box_604	5	Insectivore
Box_213	8	Insectivore
Box_346	34	Insectivore
Box_243	15	Insectivore
Box_3	20	Insectivore
Box_283	49	Insectivore
Box_122	188	Insectivore
Box_251	4	Insectivore
Box_422	17	Insectivore
Box_115	22	Insectivore
Box_34	4	Insectivore
Box_355	7	Insectivore
Box_104	25	Insectivore
Box_456	30	Insectivore
Box_477	45	Insectivore
Box_85	10	Insectivore
Box_583	8	Insectivore
Box_423	18	Insectivore
Box_10	35	Insectivore
Box_368	25	Insectivore
Box_444	4	Insectivore
Box_178	4	Insectivore
Box_473	4	Insectivore
Box_268	64	Insectivore
Box_431	19	Insectivore
Box_556	11	Insectivore
Box_198	57	Insectivore
Box_576	6	Insectivore
Box_303	7	Insectivore
Box_81	73	Insectivore
Box_197	5	Insectivore
Box_18	12	Insectivore
Box_177	5	Insectivore
Box_98	26	Insectivore
Box_549	4	Insectivore
Box_300	14	Insectivore
Box_24	5	Insectivore
Box_358	7	Insectivore
Box_592	5	Insectivore
Box_333	7	Insectivore
Box_490	7	Insectivore
Box_141	7	Insectivore
Box_53	4	Insectivore
Box_137	8	Insectivore
Box_417	20	Insectivore
Box_380	18	Insectivore
Box_83	31	Insectivore
Box_72	5	Insectivore
Box_190	68	Insectivore
Box_334	13	Insectivore
Box_280	8	Insectivore
Box_342	39	Insectivore
Box_63	101	Insectivore
Box_415	7	Insectivore
Box_278	27	Insectivore
Box_296	11	Insectivore
Box_91	60	Insectivore
Box_383	12	Insectivore
Box_492	12	Insectivore
Box_312	14	Insectivore
Box_446	25	Insectivore
Box_345	7	Insectivore
Box_76	5	Insectivore
Box_309	13	Insectivore
Box_123	23	Insectivore
Box_385	30	Insectivore
Box_289	10	Insectivore
Box_16	9	Insectivore
Box_118	29	Insectivore
Box_106	9	Insectivore
Box_121	27	Insectivore
Box_223	10	Insectivore
Box_164	114	Insectivore
Box_535	4	Insectivore
Box_20	121	Insectivore
Box_509	18	Insectivore
Box_214	86	Insectivore
Box_56	4	Insectivore
Box_86	124	Insectivore
Box_578	17	Insectivore
Box_376	18	Insectivore
Box_264	18	Insectivore
Box_247	4	Insectivore
Box_500	14	Insectivore
Box_601	4	Insectivore
Box_564	5	Insectivore
Box_580	5	Insectivore
Box_340	7	Insectivore
Box_605	4	Insectivore
Box_124	5	Insectivore
Box_354	46	Insectivore
Box_135	59	Insectivore
Box_400	12	Insectivore
Box_428	8	Insectivore
Box_474	12	Insectivore
Box_489	6	Insectivore
Box_15	4	Insectivore
Box_79	57	Insectivore
Box_299	48	Insectivore
Box_495	29	Insectivore
Box_110	4	Insectivore
Box_458	6	Insectivore
Box_107	6	Insectivore
Box_192	125	Insectivore
Box_554	12	Insectivore
Box_585	4	Insectivore
Box_292	24	Insectivore
Box_202	27	Insectivore
Box_394	5	Insectivore
Box_392	59	Insectivore
Box_499	16	Insectivore
Box_459	11	Insectivore
Box_436	64	Insectivore
Box_140	102	Insectivore
Box_237	24	Insectivore
Box_483	5	Insectivore
Box_330	6	Insectivore
Box_336	5	Insectivore
Box_235	5	Insectivore
Box_534	6	Insectivore
Box_468	7	Insectivore
Box_590	7	Insectivore
Box_193	47	Insectivore
Box_442	20	Insectivore
Box_290	22	Insectivore
Box_167	21	Insectivore
Box_226	6	Insectivore
Box_139	15	Insectivore
Box_189	36	Insectivore
Box_89	86	Insectivore
Box_239	75	Insectivore
Box_313	18	Insectivore
Box_302	12	Insectivore
Box_447	5	Insectivore
Box_362	35	Insectivore
Box_154	57	Insectivore
Box_315	177	Insectivore
Box_245	92	Insectivore
Box_293	5	Insectivore
Box_506	31	Insectivore
Box_64	36	Insectivore
Box_606	5	Insectivore
Box_398	24	Insectivore
Box_185	6	Insectivore
Box_596	6	Insectivore
Box_23	16	Insectivore
Box_100	17	Insectivore
Box_361	19	Insectivore
Box_541	13	Insectivore
Box_262	9	Insectivore
Box_99	37	Insectivore
Box_335	156	Insectivore
Box_568	14	Insectivore
Box_470	7	Insectivore
Box_501	29	Insectivore
Box_572	4	Insectivore
Box_159	107	Insectivore
Box_65	12	Insectivore
Box_147	9	Insectivore
Box_513	12	Insectivore
Box_143	41	Insectivore
Box_395	4	Insectivore
Box_544	9	Insectivore
Box_322	23	Insectivore
Box_403	84	Insectivore
Box_438	27	Insectivore
Box_480	7	Insectivore
Box_531	4	Insectivore
Box_384	4	Insectivore
Box_433	4	Insectivore
Box_205	106	Insectivore
Box_588	4	Insectivore
Box_35	26	Insectivore
Box_484	10	Insectivore
Box_469	13	Insectivore
Box_204	5	Insectivore
Box_150	16	Insectivore
Box_134	5	Insectivore
Box_507	19	Insectivore
Box_393	10	Insectivore
Box_196	20	Insectivore
Box_559	13	Insectivore
Box_514	9	Insectivore
Box_429	4	Insectivore
Box_577	86	Insectivore
Box_103	72	Insectivore
Box_451	11	Insectivore
Box_95	6	Insectivore
Box_399	8	Insectivore
Box_516	8	Insectivore
Box_521	5	Insectivore
Box_463	9	Insectivore
Box_308	8	Insectivore
Box_182	6	Insectivore
Box_411	5	Insectivore
Box_130	78	Insectivore
Box_397	6	Insectivore
Box_543	23	Insectivore
Box_73	314	Insectivore
Box_71	7	Insectivore
Box_221	15	Insectivore
Box_425	21	Insectivore
Box_505	7	Insectivore
Box_538	20	Insectivore
Box_228	69	Insectivore
Box_466	19	Insectivore
Box_574	5	Insectivore
Box_563	4	Insectivore
Box_402	7	Insectivore
Box_525	10	Insectivore
Box_504	10	Insectivore
Box_39	12	Insectivore
Box_252	48	Insectivore
Box_350	20	Insectivore
Box_448	8	Insectivore
Box_599	11	Insectivore
Box_273	15	Insectivore
Box_129	12	Insectivore
Box_465	4	Insectivore
Box_533	8	Insectivore
Box_351	18	Insectivore
Box_284	24	Insectivore
Box_161	113	Insectivore
Box_413	6	Insectivore
Box_471	63	Insectivore
Box_527	5	Insectivore
Box_460	6	Insectivore
Box_348	11	Insectivore
Box_285	45	Insectivore
Box_277	45	Insectivore
Box_317	33	Insectivore
Box_375	29	Insectivore
Box_396	17	Insectivore
Box_522	5	Insectivore
Box_133	4	Insectivore
Box_241	4	Insectivore
Box_238	39	Insectivore
Box_97	4	Insectivore
Box_176	9	Insectivore
Box_179	190	Insectivore
Box_142	103	Insectivore
Box_430	67	Insectivore
Box_222	14	Insectivore
Box_449	5	Insectivore
Box_494	9	Insectivore
Box_26	50	Insectivore
Box_567	5	Insectivore
Box_569	6	Insectivore
Box_80	25	Insectivore
Box_386	16	Insectivore
Box_586	5	Insectivore
Box_231	20	Insectivore
Box_200	62	Insectivore
Box_265	4	Insectivore
Box_131	53	Insectivore
Box_111	22	Insectivore
Box_485	40	Insectivore
Box_169	6	Insectivore
Box_148	49	Insectivore
Box_250	11	Insectivore
Box_270	62	Insectivore
Box_286	17	Insectivore
Box_311	6	Insectivore
Box_244	64	Insectivore
Box_209	15	Insectivore
Box_579	11	Insectivore
Box_304	5	Insectivore
Box_502	26	Insectivore
Box_542	22	Insectivore
Box_363	14	Insectivore
Box_589	23	Insectivore
Box_295	13	Insectivore
Box_230	4	Insectivore
Box_349	5	Insectivore
Box_187	13	Insectivore
Box_353	114	Insectivore
Box_105	25	Insectivore
Box_234	16	Insectivore
Box_272	47	Insectivore
Box_149	8	Insectivore
Box_464	4	Insectivore
Box_128	32	Insectivore
Box_339	14	Insectivore
Box_582	5	Insectivore
Box_112	30	Insectivore
Box_519	4	Insectivore
Box_30	62	Insectivore
Box_9	114	Insectivore
Box_52	153	Insectivore
Box_553	11	Insectivore
Box_32	9	Insectivore
Box_600	5	Insectivore
Box_297	25	Insectivore
Box_31	74	Insectivore
Box_282	5	Insectivore
Box_92	114	Insectivore
Box_347	32	Insectivore
Box_331	7	Insectivore
Box_253	14	Insectivore
Box_314	13	Insectivore
Box_254	22	Insectivore
Box_69	4	Insectivore
Box_320	29	Insectivore
Box_476	7	Insectivore
Box_558	11	Insectivore
Box_255	7	Insectivore
Box_552	13	Insectivore
Box_324	31	Insectivore
Box_258	4	Insectivore
Box_472	44	Insectivore
Box_555	11	Insectivore
Box_377	13	Insectivore
Box_51	84	Insectivore
Box_352	8	Insectivore
Box_82	12	Insectivore
Box_532	12	Insectivore
Box_62	105	Insectivore
Box_210	6	Insectivore
Box_526	12	Insectivore
Box_93	6	Insectivore
Box_373	8	Insectivore
Box_382	17	Insectivore
Box_416	4	Insectivore
Box_215	31	Insectivore
Box_566	4	Insectivore
Box_518	6	Insectivore
Box_387	43	Insectivore
Box_419	10	Insectivore
Box_427	48	Insectivore
Box_174	57	Insectivore
Box_29	57	Insectivore
Box_28	9	Insectivore
Box_523	22	Insectivore
Box_12	5	Insectivore
Box_360	7	Insectivore
Box_510	12	Insectivore
Box_404	7	Insectivore
Box_126	59	Insectivore
Box_17	10	Insectivore
Box_132	126	Insectivore
Box_467	7	Insectivore
Box_199	28	Insectivore
Box_163	20	Insectivore
Box_409	6	Insectivore
Box_136	137	Insectivore
Box_512	20	Insectivore
Box_291	15	Insectivore
Box_370	4	Insectivore
Box_562	4	Insectivore
Box_557	11	Insectivore
Box_276	37	Insectivore
Box_59	77	Insectivore
Box_536	8	Insectivore
Box_49	249	Insectivore
Box_305	23	Insectivore
Box_68	6	Insectivore
Box_8	11	Insectivore
Box_249	7	Insectivore
Box_5	29	Insectivore
Box_87	16	Insectivore
Box_454	5	Insectivore
Box_528	14	Insectivore
Box_261	74	Insectivore
Box_497	5	Insectivore
Box_344	25	Insectivore
Box_337	20	Insectivore
Box_461	9	Insectivore
Box_306	78	Insectivore
Box_515	4	Insectivore
Box_598	5	Insectivore
Box_486	9	Insectivore
Box_172	43	Insectivore
Box_25	21	Insectivore
Box_96	4	Insectivore
Box_184	8	Insectivore
Box_162	4	Insectivore
Box_608	12	Insectivore
Box_593	4	Insectivore
Box_117	32	Insectivore
Box_14	4	Insectivore
Box_547	4	Insectivore
Box_587	6	Insectivore
Box_266	22	Insectivore
Box_325	59	Insectivore
Box_545	4	Insectivore
Box_537	5	Insectivore
Box_450	29	Insectivore
Box_171	75	Insectivore
Box_269	8	Insectivore
Box_21	77	Insectivore
Box_372	8	Insectivore
Box_520	5	Insectivore
Box_443	4	Insectivore
Box_74	4	Insectivore
Box_58	90	Insectivore
Box_575	5	Insectivore
Box_366	26	Insectivore
Box_439	48	Insectivore
Box_66	86	Insectivore
Box_279	11	Insectivore
Box_560	12	Insectivore
Box_391	47	Insectivore
Box_271	9	Insectivore
Box_60	115	Insectivore
Box_405	18	Insectivore
Box_203	71	Insectivore
Box_517	4	Insectivore
Box_227	53	Insectivore
Box_511	19	Insectivore
Box_310	50	Insectivore
Box_389	37	Insectivore
Box_294	122	Insectivore
Box_156	43	Insectivore
Box_595	4	Insectivore
Box_232	17	Insectivore
Box_40	46	Insectivore
Box_607	6	Insectivore
Box_181	4	Insectivore
Box_338	19	Insectivore
Box_343	27	Insectivore
Box_113	37	Insectivore
Box_524	4	Insectivore
Box_201	4	Insectivore
Box_407	74	Insectivore
Box_332	28	Insectivore
Box_22	31	Insectivore
Box_281	20	Insectivore
Box_488	8	Insectivore
Box_319	23	Insectivore
Box_41	84	Insectivore
Box_318	4	Insectivore
Box_168	13	Insectivore
Box_434	11	Insectivore
Box_256	19	Insectivore
Box_457	6	Insectivore
Box_70	13	Insectivore
Box_298	17	Insectivore
Box_452	10	Insectivore
Box_57	219	Insectivore
Box_166	6	Insectivore
Box_207	10	Insectivore
Box_326	5	Insectivore
Box_274	118	Insectivore
Box_6	5	Insectivore
Box_55	5	Insectivore
Box_364	6	Insectivore
Box_329	19	Insectivore
Box_211	14	Insectivore
Box_426	10	Insectivore
Box_371	64	Insectivore
Box_119	6	Insectivore
Box_401	85	Insectivore
Box_173	27	Insectivore
Box_45	136	Insectivore
Box_77	35	Insectivore
Box_455	13	Insectivore
Box_307	44	Insectivore
Box_359	49	Insectivore
Box_160	8	Insectivore
Box_33	110	Insectivore
Box_275	12	Insectivore
Box_388	21	Insectivore
Box_441	70	Insectivore
Box_379	7	Insectivore
Box_11	47	Insectivore
Box_287	5	Insectivore
Box_27	10	Insectivore
Box_462	24	Insectivore
Box_546	9	Insectivore
Box_374	23	Insectivore
Box_78	163	Insectivore
Box_412	80	Insectivore
Box_435	10	Insectivore
Box_191	5	Insectivore
Box_602	4	Insectivore
Box_19	6	Insectivore
Box_491	66	Insectivore
Box_581	5	Insectivore
Box_420	8	Insectivore
Box_38	55	Insectivore
Box_493	9	Insectivore
Box_301	6	Insectivore
Box_144	4	Insectivore
Box_13	9	Insectivore
Box_381	8	Insectivore
Box_437	8	Insectivore
Box_75	5	Insectivore
Box_478	6	Insectivore
Box_102	84	Insectivore
Box_120	38	Insectivore
Box_260	25	Insectivore
Box_7	36	Insectivore
Box_321	5	Insectivore
Box_267	36	Insectivore
Box_597	5	Insectivore
Box_1	184	Insectivore
Box_138	122	Insectivore
Box_233	175	Insectivore
Box_327	4	Insectivore
Box_539	29	Insectivore
Box_357	22	Insectivore
Box_101	39	Insectivore
Box_229	5	Insectivore
Box_341	20	Insectivore
Box_591	19	Insectivore
Box_236	23	Insectivore
Box_212	6	Insectivore
Box_561	4	Insectivore
Box_584	21	Insectivore
Box_257	136	Insectivore
Box_188	34	Insectivore
Box_47	11	Insectivore
Box_565	8	Insectivore
Box_316	59	Insectivore
Box_42	5	Insectivore
Box_328	19	Insectivore
Box_550	41	Insectivore
Box_367	13	Insectivore
Box_175	49	Insectivore
Box_225	20	Insectivore
Box_570	5	Insectivore
Box_571	6	Insectivore
Box_54	4	Insectivore
Box_84	17	Insectivore
Box_508	5	Insectivore
Box_195	22	Insectivore
Box_48	10	Insectivore
Box_421	39	Insectivore
Box_109	24	Insectivore
Box_152	59	Insectivore
Box_418	5	Insectivore
Box_183	4	Insectivore
Box_220	4	Insectivore
Box_406	23	Insectivore
Box_50	9	Insectivore
Box_246	50	Insectivore
Box_487	10	Insectivore
Box_424	48	Insectivore
Box_37	11	Insectivore
Box_479	11	Insectivore
Box_153	75	Insectivore
Box_378	6	Insectivore
Box_453	42	Insectivore
Box_540	18	Insectivore
Box_218	8	Insectivore
Box_90	90	Insectivore
Box_145	51	Insectivore
Box_108	25	Insectivore
Box_127	4	Insectivore
Box_551	17	Insectivore
Box_125	5	Insectivore
Box_445	66	Insectivore
Box_217	8	Insectivore
Box_263	4	Insectivore
Box_165	39	Insectivore
Box_194	16	Insectivore
Box_208	22	Insectivore
Box_573	5	Insectivore
Box_4	73	Insectivore
Box_146	4	Insectivore
Box_248	4	Insectivore
Box_440	13	Insectivore
Box_224	65	Insectivore
Box_390	6	Insectivore
Box_432	8	Insectivore
Box_365	8	Insectivore
Box_151	7	Insectivore
Box_475	8	Insectivore
Box_43	5	Insectivore
Box_603	6	Insectivore
Box_498	5	Insectivore
Box_323	5	Insectivore
Box_88	6	Insectivore
Box_482	4	Insectivore
Box_408	66	Insectivore
Box_481	17	Insectivore
Box_496	9	Insectivore
Box_155	12	Insectivore
Box_594	4	Insectivore
Box_216	43	Insectivore
Box_157	34	Insectivore
Box_114	101	Insectivore
Box_530	12	Insectivore
Box_369	4	Insectivore
Box_206	58	Insectivore
Box_356	7	Insectivore
Box_36	15	Insectivore
Box_548	4	Insectivore
Box_61	120	Insectivore
Box_67	85	Insectivore
Box_242	8	Insectivore
Box_44	31	Insectivore
Box_288	71	Insectivore
Box_2	122	Insectivore
Box_503	6	Insectivore
Box_46	5	Insectivore
Box_94	182	Insectivore
Box_529	7	Insectivore
Box_116	62	Insectivore
Box_240	4	Insectivore
Box_186	37	Insectivore
Box_414	15	mouse
Box_219	7	mouse
Box_158	28	mouse
Box_259	49	mouse
Box_180	6	mouse
Box_410	10	mouse
Box_170	24	mouse
Box_662	4	mouse
Box_604	6	mouse
Box_213	8	mouse
Box_346	4	mouse
Box_243	7	mouse
Box_3	271	mouse
Box_283	5	mouse
Box_122	324	mouse
Box_639	5	mouse
Box_616	9	mouse
Box_251	11	mouse
Box_422	10	mouse
Box_638	7	mouse
Box_115	7	mouse
Box_34	20	mouse
Box_355	8	mouse
Box_104	7	mouse
Box_456	6	mouse
Box_477	8	mouse
Box_85	5	mouse
Box_583	10	mouse
Box_423	7	mouse
Box_10	58	mouse
Box_368	6	mouse
Box_444	17	mouse
Box_178	6	mouse
Box_473	5	mouse
Box_268	39	mouse
Box_431	23	mouse
Box_556	4	mouse
Box_198	22	mouse
Box_576	6	mouse
Box_303	34	mouse
Box_649	9	mouse
Box_81	154	mouse
Box_197	36	mouse
Box_18	8	mouse
Box_177	18	mouse
Box_632	8	mouse
Box_98	11	mouse
Box_549	7	mouse
Box_300	30	mouse
Box_24	28	mouse
Box_358	10	mouse
Box_592	20	mouse
Box_333	43	mouse
Box_490	9	mouse
Box_141	80	mouse
Box_53	27	mouse
Box_137	9	mouse
Box_417	4	mouse
Box_380	6	mouse
Box_83	20	mouse
Box_72	4	mouse
Box_190	4	mouse
Box_334	5	mouse
Box_280	11	mouse
Box_342	153	mouse
Box_63	6	mouse
Box_415	15	mouse
Box_621	10	mouse
Box_278	11	mouse
Box_296	6	mouse
Box_91	8	mouse
Box_383	14	mouse
Box_492	10	mouse
Box_618	7	mouse
Box_312	34	mouse
Box_446	5	mouse
Box_345	59	mouse
Box_76	4	mouse
Box_309	6	mouse
Box_123	27	mouse
Box_385	60	mouse
Box_289	4	mouse
Box_16	6	mouse
Box_118	7	mouse
Box_106	10	mouse
Box_121	141	mouse
Box_223	20	mouse
Box_164	14	mouse
Box_535	26	mouse
Box_20	14	mouse
Box_509	8	mouse
Box_214	204	mouse
Box_56	45	mouse
Box_86	6	mouse
Box_613	8	mouse
Box_656	30	mouse
Box_578	6	mouse
Box_619	62	mouse
Box_376	16	mouse
Box_264	90	mouse
Box_247	25	mouse
Box_500	8	mouse
Box_601	15	mouse
Box_564	6	mouse
Box_580	13	mouse
Box_340	68	mouse
Box_605	49	mouse
Box_124	6	mouse
Box_354	16	mouse
Box_135	8	mouse
Box_400	40	mouse
Box_428	60	mouse
Box_474	7	mouse
Box_489	4	mouse
Box_15	6	mouse
Box_79	6	mouse
Box_299	17	mouse
Box_495	8	mouse
Box_110	10	mouse
Box_458	4	mouse
Box_107	15	mouse
Box_192	5	mouse
Box_554	8	mouse
Box_585	49	mouse
Box_292	4	mouse
Box_202	5	mouse
Box_394	5	mouse
Box_392	20	mouse
Box_499	10	mouse
Box_459	4	mouse
Box_436	19	mouse
Box_624	5	mouse
Box_637	6	mouse
Box_140	100	mouse
Box_237	4	mouse
Box_483	7	mouse
Box_330	5	mouse
Box_336	8	mouse
Box_235	4	mouse
Box_534	6	mouse
Box_468	82	mouse
Box_590	13	mouse
Box_622	45	mouse
Box_193	10	mouse
Box_442	253	mouse
Box_290	6	mouse
Box_167	16	mouse
Box_644	5	mouse
Box_226	7	mouse
Box_139	37	mouse
Box_189	5	mouse
Box_89	59	mouse
Box_239	4	mouse
Box_313	5	mouse
Box_302	12	mouse
Box_447	7	mouse
Box_362	18	mouse
Box_154	6	mouse
Box_315	38	mouse
Box_245	6	mouse
Box_293	8	mouse
Box_506	7	mouse
Box_64	126	mouse
Box_606	36	mouse
Box_398	22	mouse
Box_636	9	mouse
Box_185	40	mouse
Box_596	101	mouse
Box_23	10	mouse
Box_100	5	mouse
Box_361	6	mouse
Box_610	6	mouse
Box_541	4	mouse
Box_262	66	mouse
Box_99	8	mouse
Box_335	5	mouse
Box_568	8	mouse
Box_470	84	mouse
Box_501	9	mouse
Box_627	4	mouse
Box_572	16	mouse
Box_159	33	mouse
Box_65	21	mouse
Box_147	5	mouse
Box_513	67	mouse
Box_143	30	mouse
Box_395	49	mouse
Box_544	85	mouse
Box_625	44	mouse
Box_322	8	mouse
Box_403	70	mouse
Box_438	7	mouse
Box_480	13	mouse
Box_531	7	mouse
Box_384	4	mouse
Box_433	12	mouse
Box_205	59	mouse
Box_588	28	mouse
Box_35	5	mouse
Box_484	7	mouse
Box_469	9	mouse
Box_204	35	mouse
Box_150	6	mouse
Box_134	7	mouse
Box_507	22	mouse
Box_393	24	mouse
Box_196	26	mouse
Box_559	9	mouse
Box_514	42	mouse
Box_429	5	mouse
Box_577	121	mouse
Box_103	7	mouse
Box_451	17	mouse
Box_95	12	mouse
Box_399	142	mouse
Box_516	26	mouse
Box_521	40	mouse
Box_463	170	mouse
Box_308	13	mouse
Box_182	27	mouse
Box_614	5	mouse
Box_411	9	mouse
Box_655	59	mouse
Box_130	7	mouse
Box_397	19	mouse
Box_543	5	mouse
Box_73	7	mouse
Box_71	5	mouse
Box_221	5	mouse
Box_425	4	mouse
Box_505	7	mouse
Box_538	164	mouse
Box_228	84	mouse
Box_650	7	mouse
Box_466	13	mouse
Box_574	128	mouse
Box_563	99	mouse
Box_402	58	mouse
Box_525	33	mouse
Box_504	8	mouse
Box_39	6	mouse
Box_252	16	mouse
Box_350	5	mouse
Box_640	7	mouse
Box_448	16	mouse
Box_599	92	mouse
Box_273	10	mouse
Box_617	5	mouse
Box_129	8	mouse
Box_465	113	mouse
Box_533	19	mouse
Box_351	9	mouse
Box_284	7	mouse
Box_161	5	mouse
Box_413	7	mouse
Box_471	19	mouse
Box_527	17	mouse
Box_460	42	mouse
Box_348	4	mouse
Box_285	10	mouse
Box_277	11	mouse
Box_317	24	mouse
Box_375	27	mouse
Box_396	5	mouse
Box_522	12	mouse
Box_133	7	mouse
Box_241	4	mouse
Box_238	4	mouse
Box_97	90	mouse
Box_176	60	mouse
Box_179	7	mouse
Box_142	35	mouse
Box_430	4	mouse
Box_222	6	mouse
Box_449	15	mouse
Box_494	12	mouse
Box_26	7	mouse
Box_567	7	mouse
Box_569	6	mouse
Box_80	5	mouse
Box_651	48	mouse
Box_386	7	mouse
Box_586	12	mouse
Box_231	12	mouse
Box_200	6	mouse
Box_265	17	mouse
Box_131	8	mouse
Box_111	11	mouse
Box_485	18	mouse
Box_169	5	mouse
Box_148	7	mouse
Box_250	72	mouse
Box_270	7	mouse
Box_286	14	mouse
Box_311	4	mouse
Box_645	9	mouse
Box_244	8	mouse
Box_635	7	mouse
Box_209	9	mouse
Box_579	24	mouse
Box_304	4	mouse
Box_502	7	mouse
Box_542	11	mouse
Box_363	103	mouse
Box_589	10	mouse
Box_295	7	mouse
Box_230	93	mouse
Box_349	9	mouse
Box_187	6	mouse
Box_353	10	mouse
Box_105	33	mouse
Box_234	5	mouse
Box_272	11	mouse
Box_149	4	mouse
Box_654	18	mouse
Box_464	7	mouse
Box_128	6	mouse
Box_339	48	mouse
Box_582	6	mouse
Box_112	8	mouse
Box_612	7	mouse
Box_519	6	mouse
Box_30	6	mouse
Box_9	7	mouse
Box_52	22	mouse
Box_553	52	mouse
Box_32	9	mouse
Box_600	11	mouse
Box_297	29	mouse
Box_31	6	mouse
Box_282	10	mouse
Box_92	9	mouse
Box_347	6	mouse
Box_611	5	mouse
Box_331	5	mouse
Box_253	12	mouse
Box_314	179	mouse
Box_254	34	mouse
Box_69	7	mouse
Box_320	55	mouse
Box_476	12	mouse
Box_558	6	mouse
Box_255	41	mouse
Box_552	5	mouse
Box_324	7	mouse
Box_258	28	mouse
Box_472	9	mouse
Box_555	4	mouse
Box_377	13	mouse
Box_51	51	mouse
Box_609	32	mouse
Box_352	5	mouse
Box_82	50	mouse
Box_532	47	mouse
Box_62	142	mouse
Box_210	7	mouse
Box_526	211	mouse
Box_93	7	mouse
Box_373	6	mouse
Box_382	14	mouse
Box_657	78	mouse
Box_416	8	mouse
Box_215	15	mouse
Box_566	10	mouse
Box_518	6	mouse
Box_387	8	mouse
Box_419	8	mouse
Box_623	31	mouse
Box_427	9	mouse
Box_174	11	mouse
Box_29	6	mouse
Box_28	13	mouse
Box_523	29	mouse
Box_12	258	mouse
Box_360	5	mouse
Box_510	8	mouse
Box_404	150	mouse
Box_126	6	mouse
Box_17	5	mouse
Box_132	8	mouse
Box_467	8	mouse
Box_199	21	mouse
Box_163	52	mouse
Box_409	50	mouse
Box_136	39	mouse
Box_512	15	mouse
Box_291	4	mouse
Box_370	81	mouse
Box_562	13	mouse
Box_557	7	mouse
Box_276	12	mouse
[truncated: 274 more rows]

## Sheet: FigS7B
Total Intensity/Total Nuclei	Species	Sample
21.1215	Frugivore	A3_ajamkidney
27.9144	Frugivore	A3_ajamkidney
25.9296	Frugivore	A3_ajamkidney
19.8876	Frugivore	A3_ajamkidney
109.741	Frugivore	A3_ajamkidney
43.3793	Frugivore	A3_ajamkidney
23.7371	Frugivore	A3_ajamkidney
28.9065	Frugivore	A3_ajamkidney
21.9693	Frugivore	A3_ajamkidney
23.9432	Frugivore	A3_ajamkidney
26.2707	Frugivore	O9_ajamkidney
14.8185	Frugivore	O9_ajamkidney
13.3773	Frugivore	O9_ajamkidney
22.4153	Frugivore	O9_ajamkidney
12.3826	Frugivore	O9_ajamkidney
16.2837	Frugivore	O9_ajamkidney
18.2744	Frugivore	O9_ajamkidney
29.6182	Frugivore	O9_ajamkidney
25.9568	Frugivore	O9_ajamkidney
30.2423	Frugivore	O9_ajamkidney
38.0593	Frugivore	T9_ajamkidney
30.6581	Frugivore	T9_ajamkidney
67.9454	Frugivore	T9_ajamkidney
46.7677	Frugivore	T9_ajamkidney
0.361818	Frugivore	T9_ajamkidney
1.608	Frugivore	T9_ajamkidney
28.7827	Frugivore	T9_ajamkidney
25.0003	Frugivore	T9_ajamkidney
55.2977	Frugivore	T9_ajamkidney
78.8312	Frugivore	T9_ajamkidney
10.7703	Insectivore	C3_efuskidney
14.874	Insectivore	C3_efuskidney
12.8671	Insectivore	C3_efuskidney
16.3515	Insectivore	C3_efuskidney
24.059	Insectivore	C3_efuskidney
25.5288	Insectivore	C3_efuskidney
21.6624	Insectivore	C3_efuskidney
53.7889	Insectivore	C3_efuskidney
64.7526	Insectivore	C3_efuskidney
11.2035	Insectivore	C3_efuskidney
13.9577	Insectivore	Q9_efuskidney
12.3875	Insectivore	Q9_efuskidney
20.0138	Insectivore	Q9_efuskidney
21.7488	Insectivore	Q9_efuskidney
12.2474	Insectivore	Q9_efuskidney
13.2982	Insectivore	Q9_efuskidney
13.7821	Insectivore	Q9_efuskidney
11.7006	Insectivore	Q9_efuskidney
11.4661	Insectivore	Q9_efuskidney
19.9439	Insectivore	Q9_efuskidney
14.7158	Insectivore	U9_efuskidney
17.7637	Insectivore	U9_efuskidney
24.7384	Insectivore	U9_efuskidney
26.3872	Insectivore	U9_efuskidney
16.7756	Insectivore	U9_efuskidney
15.0534	Insectivore	U9_efuskidney
10.2459	Insectivore	U9_efuskidney
6.63574	Insectivore	U9_efuskidney
17.9084	Insectivore	U9_efuskidney
17.2586	Insectivore	U9_efuskidney

## Sheet: FigS8B_bot
gene_convert	str_diff	percent_rank
SLC13A2	0.752018	1
CHN2	0.704068	0.993333
TSPAN5	0.653914	0.986667
TTC28	0.613913	0.98
LHFPL6	0.58404	0.973333
RAPGEF2	0.548148	0.966667
PPM1L	0.531816	0.96
PLXDC2	0.477987	0.953333
SLC13A1	0.397813	0.946667
EXT1	0.382186	0.94
ST6GALNAC3	0.381442	0.933333
KLF12	0.339982	0.926667
DAB2	0.315173	0.92
CDH6	0.260646	0.913333
SCN7A	0.252875	0.906667
ETNPPL	0.245508	0.9
LIMCH1	0.225445	0.893333
G6PC	0.220691	0.886667
TINAG	0.193121	0.88
ADAMTS16	0.189243	0.873333
ARHGAP10	0.183148	0.866667
FBLN5	0.179464	0.86
FBP1	0.160092	0.853333
LOC119045894	0.154135	0.846667
EGFLAM	0.149389	0.84
DPYS	0.14203	0.833333
TANC1	0.141176	0.826667
NOX4	0.122587	0.82
CA12	0.103067	0.813333
SLC16A10	0.102718	0.806667
LRRC8D	0.100617	0.8
MAML2	0.0995541	0.793333
PAM	0.0975067	0.786667
CLDN10	0.0941797	0.78
PLPP1	0.0914809	0.773333
IGSF11	0.0907596	0.766667
CCBE1	0.079088	0.76
TNXB	0.0660204	0.753333
MCTP1	0.0617395	0.746667
COL15A1	0.0579317	0.74
MSRB3	0.0431579	0.733333
RBMS3	0.0311063	0.726667
ZNF521	0.029881	0.72
THRB	0.0102602	0.713333
RASGRP3	0.0059095	0.706667
SAMD4A	0.00308659	0.7
BNC2	0	0.693333
MEIS2	-0.0016984	0.686667
NFIA	-0.00278413	0.68
NFIB	-0.0045911	0.673333
HNF4A	-0.00498662	0.666667
IGFBP4	-0.00804994	0.66
TRPS1	-0.0101904	0.653333
EPAS1	-0.0126488	0.646667
EBF1	-0.0148513	0.64
MTSS1	-0.0215518	0.633333
SH2D3C	-0.0221722	0.626667
PREX2	-0.0222731	0.62
TCF4	-0.0251503	0.613333
DHDH	-0.0254992	0.606667
TSHZ2	-0.027787	0.6
SLC27A2	-0.0278413	0.593333
SLC13A3	-0.0283687	0.586667
SLC47A2	-0.0301834	0.58
ETS1	-0.0304626	0.573333
ZEB2	-0.0312924	0.566667
FLI1	-0.0350149	0.56
NR3C2	-0.0351235	0.553333
NID1	-0.0362247	0.546667
CUBN	-0.0408701	0.54
ERG	-0.0528287	0.533333
RARB	-0.0549614	0.526667
GLDC	-0.0586141	0.52
GLIS3	-0.0608864	0.513333
ITGA9	-0.0625616	0.506667
MSRA	-0.0655163	0.5
GLIS1	-0.0771104	0.493333
EXOC3L2	-0.0826632	0.486667
FRMD4B	-0.0829036	0.48
TRABD2B	-0.0840591	0.473333
DYSF	-0.0870914	0.466667
LDB2	-0.0959014	0.46
CALD1	-0.125495	0.453333
CACNA2D1	-0.136283	0.446667
PTPRB	-0.147861	0.44
MAPT	-0.156431	0.433333
GPC6	-0.16006	0.426667
KCNJ15	-0.164054	0.42
LRP2	-0.167304	0.413333
ALPL	-0.173927	0.406667
NRXN1	-0.190329	0.4
SYTL2	-0.192834	0.393333
SLC7A8	-0.195711	0.386667
FBLN1	-0.202032	0.38
DLC1	-0.204808	0.373333
COL3A1	-0.209198	0.366667
KHK	-0.209694	0.36
SLC34A1	-0.214673	0.353333
ENG	-0.214781	0.346667
LPIN1	-0.219171	0.34
ABCC4	-0.242607	0.333333
PCSK5	-0.248936	0.326667
NDRG1	-0.252216	0.32
PRKCH	-0.252976	0.313333
PODXL	-0.285083	0.306667
LTBP4	-0.291907	0.3
SLIT3	-0.309938	0.293333
MRC2	-0.316104	0.286667
EHD4	-0.317918	0.28
MECOM	-0.326651	0.273333
GALNT18	-0.357587	0.266667
SLC4A4	-0.361379	0.26
ATP6V1B1	-0.370135	0.253333
COLEC12	-0.379991	0.246667
CLIC5	-0.382605	0.24
PPP1R16B	-0.390608	0.233333
ARHGAP26	-0.398565	0.226667
PDZK1	-0.400768	0.22
MIOX	-0.405785	0.213333
COBLL1	-0.407352	0.206667
STXBP6	-0.410384	0.2
PRODH2	-0.419528	0.193333
PTPRD	-0.42719	0.186667
PLCL1	-0.431013	0.18
TIE1	-0.442398	0.173333
FLT1	-0.445136	0.166667
PECAM1	-0.453775	0.16
NEDD4L	-0.459638	0.153333
PDGFC	-0.46053	0.146667
SEMA6A	-0.461189	0.14
TBC1D4	-0.493125	0.133333
TOX	-0.49677	0.126667
PDE7B	-0.497204	0.12
SVOPL	-0.507224	0.113333
DPYD	-0.52489	0.106667
EFNA5	-0.535034	0.1
FGD5	-0.543418	0.0933333
PTPRO	-0.547513	0.0866667
ACSL1	-0.55647	0.08
TEK	-0.587972	0.0733333
C7	-0.592315	0.0666667
KLHL3	-0.597006	0.06
TBC1D1	-0.626244	0.0533333
RFTN1	-0.638016	0.0466667
ANK3	-0.672093	0.04
ADGRF5	-0.700384	0.0333333
ATP6V0A4	-0.729365	0.0266667
SLC16A7	-0.752561	0.02
PDE1A	-0.839823	0.0133333
EGF	-0.866129	0.00666667

## Sheet: FigS8B_top
gene_convert	str_diff	percent_rank
ZFPM2	0.980488	1
RORA	0.956098	0.998538
ZNF423	0.902439	0.997076
ITGA1	0.814634	0.995614
LTBP1	0.804878	0.994152
NXN	0.765854	0.99269
SLC22A8	0.756098	0.991228
SLC13A2	0.752018	0.989766
LRRK2	0.75122	0.988304
CPVL	0.746341	0.986842
RASAL2	0.741463	0.98538
DOCK4	0.717073	0.983918
CHN2	0.704068	0.982456
CREB5	0.687805	0.980994
STON1	0.682927	0.979532
LOC119041773	0.678049	0.97807
TSPAN5	0.653914	0.976608
MCC	0.64878	0.975146
CSGALNACT1	0.62439	0.973684
CES1	0.619512	0.972222
TTC28	0.613913	0.97076
FILIP1	0.604878	0.969298
PCK1	0.590244	0.967836
HMCN1	0.585366	0.966374
LHFPL6	0.58404	0.964912
RAPGEF2	0.548148	0.96345
CACNB4	0.541463	0.961988
PPM1L	0.531816	0.960526
RNF150	0.526829	0.959064
PLXDC2	0.477987	0.957602
CHST15	0.473171	0.95614
AFMID	0.468293	0.954678
STK10	0.453659	0.953216
ANO3	0.419512	0.951754
GAS7	0.409756	0.950292
ZNF366	0.404878	0.94883
SLC13A1	0.397813	0.947368
EXT1	0.382186	0.945906
ST6GALNAC3	0.381442	0.944444
UST	0.365854	0.942982
COL6A3	0.341463	0.94152
KLF12	0.339982	0.940058
EYA4	0.336585	0.938596
NCALD	0.331707	0.937135
PARVA	0.321951	0.935673
DAB2	0.315173	0.934211
CACNA1D	0.312195	0.932749
PLEKHA2	0.302439	0.931287
PDGFRA	0.292683	0.929825
COL14A1	0.268293	0.928363
CDH6	0.260646	0.926901
TPM2	0.253659	0.925439
SCN7A	0.252875	0.923977
ETNPPL	0.245508	0.922515
SEMA6B	0.239024	0.921053
CYTH3	0.229268	0.919591
LIMCH1	0.225445	0.918129
G6PC	0.220691	0.916667
PDCD1LG2	0.219512	0.915205
TINAG	0.193121	0.913743
ROR1	0.190244	0.912281
ADAMTS16	0.189243	0.910819
C1S	0.185366	0.909357
ARHGAP10	0.183148	0.907895
FBLN5	0.179464	0.906433
FBP1	0.160092	0.904971
LOC119045894	0.154135	0.903509
EGFLAM	0.149389	0.902047
DPYS	0.14203	0.900585
TANC1	0.141176	0.899123
NOX4	0.122587	0.897661
AXL	0.112195	0.896199
RIMKLB	0.107317	0.894737
CA12	0.103067	0.893275
SLC16A10	0.102718	0.891813
LRRC8D	0.100617	0.890351
MAML2	0.0995541	0.888889
CALCRL	0.097561	0.887427
PAM	0.0975067	0.885965
CLDN10	0.0941797	0.884503
PLPP1	0.0914809	0.883041
IGSF11	0.0907596	0.881579
JAM3	0.0829268	0.880117
CCBE1	0.079088	0.878655
EBF2	0.0731707	0.877193
TNXB	0.0660204	0.875731
MCTP1	0.0617395	0.874269
SLC26A4	0.0585366	0.872807
COL15A1	0.0579317	0.871345
MSRB3	0.0431579	0.869883
C2	0.0390244	0.868421
PDE1C	0.0341463	0.866959
RBMS3	0.0311063	0.865497
ZNF521	0.029881	0.864035
TLDC2	0.0292683	0.862573
HTRA1	0.0195122	0.861111
THRB	0.0102602	0.859649
KCNIP1	0.0097561	0.858187
RASGRP3	0.0059095	0.856725
IRS1	0.00487805	0.855263
SAMD4A	0.00308659	0.853801
BNC2	0	0.852339
ZDHHC14	-0.00158983	0.850877
MEIS2	-0.0016984	0.849415
NFIA	-0.00278413	0.847953
NFIB	-0.0045911	0.846491
HNF4A	-0.00498662	0.845029
IGFBP4	-0.00804994	0.843567
ATP6V1C2	-0.00953895	0.842105
TRPS1	-0.0101904	0.840643
ADGRF1	-0.0111288	0.839181
EPAS1	-0.0126488	0.837719
PTK2B	-0.0127186	0.836257
COL16A1	-0.0143084	0.834795
EBF1	-0.0148513	0.833333
CA10	-0.0158983	0.831871
STAC	-0.0174881	0.830409
DISP1	-0.0190779	0.828947
FAH	-0.0206677	0.827485
MTSS1	-0.0215518	0.826023
SH2D3C	-0.0221722	0.824561
COL8A1	-0.0222576	0.823099
PREX2	-0.0222731	0.821637
PLEKHG4B	-0.0238474	0.820175
TCF4	-0.0251503	0.818713
SLC9B2	-0.0254372	0.817251
DHDH	-0.0254992	0.815789
MBNL1	-0.027027	0.814327
TSHZ2	-0.027787	0.812865
SLC27A2	-0.0278413	0.811404
SLC13A3	-0.0283687	0.809942
FHIT	-0.0286169	0.80848
SLC47A2	-0.0301834	0.807018
LIN7A	-0.0302067	0.805556
ETS1	-0.0304626	0.804094
ZEB2	-0.0312924	0.802632
XPR1	-0.0317965	0.80117
NR1H4	-0.0333863	0.799708
ADGRL3	-0.0349762	0.798246
FLI1	-0.0350149	0.796784
NR3C2	-0.0351235	0.795322
NID1	-0.0362247	0.79386
COL4A4	-0.036566	0.792398
OSBPL6	-0.0381558	0.790936
CUBN	-0.0408701	0.789474
TPM1	-0.0413355	0.788012
PRKCA	-0.0429253	0.78655
PAPPA	-0.0445151	0.785088
SPTBN2	-0.0461049	0.783626
TGFBR3	-0.0476948	0.782164
SETBP1	-0.0492846	0.780702
KIAA1671	-0.0508744	0.77924
CPQ	-0.0524642	0.777778
ERG	-0.0528287	0.776316
SLC5A12	-0.0540541	0.774854
RARB	-0.0549614	0.773392
SOX5	-0.0556439	0.77193
TYRO3	-0.0572337	0.770468
GLDC	-0.0586141	0.769006
TRAF5	-0.0604134	0.767544
GLIS3	-0.0608864	0.766082
FGFR2	-0.0620032	0.76462
ITGA9	-0.0625616	0.763158
SDK1	-0.063593	0.761696
MYO1E	-0.0651828	0.760234
MSRA	-0.0655163	0.758772
DMXL1	-0.0667727	0.75731
PTPRK	-0.0683625	0.755848
PRKCE	-0.0699523	0.754386
TCF21	-0.073132	0.752924
SCNN1B	-0.0747218	0.751462
GPAT3	-0.0763116	0.75
GLIS1	-0.0771104	0.748538
SVIL	-0.0779014	0.747076
UTRN	-0.0794913	0.745614
DOCK8	-0.0810811	0.744152
EXOC3L2	-0.0826632	0.74269
FRMD4B	-0.0829036	0.741228
TRABD2B	-0.0840591	0.739766
SMAD3	-0.0842607	0.738304
HOXC6	-0.0858506	0.736842
DYSF	-0.0870914	0.73538
SMYD3	-0.0874404	0.733918
FAM160A1	-0.0890302	0.732456
RAB3B	-0.09062	0.730994
TMEM140	-0.0922099	0.729532
TNIK	-0.0937997	0.72807
EPB41L1	-0.0953895	0.726608
LDB2	-0.0959014	0.725146
MYOF	-0.0969793	0.723684
KIF21A	-0.0985692	0.722222
RYR3	-0.100159	0.72076
IMMP2L	-0.101749	0.719298
PDLIM1	-0.103339	0.717836
PHLDB2	-0.104928	0.716374
PXYLP1	-0.108108	0.714912
PRDM6	-0.109698	0.71345
RASSF8	-0.111288	0.711988
WWOX	-0.112878	0.710526
EPHA3	-0.116057	0.709064
GALNT13	-0.117647	0.707602
PDE2A	-0.119237	0.70614
LOC119038929	-0.120827	0.704678
BCAT2	-0.122417	0.703216
PLCB1	-0.124006	0.701754
CALD1	-0.125495	0.700292
KCNMA1	-0.125596	0.69883
TGFA	-0.127186	0.697368
OGDHL	-0.128776	0.695906
ADGRA2	-0.130366	0.694444
MAGI3	-0.131955	0.692982
COL1A2	-0.133545	0.69152
SMOC1	-0.135135	0.690058
CACNA2D1	-0.136283	0.688596
CORIN	-0.136725	0.687135
ENPP1	-0.138315	0.685673
MXRA8	-0.139905	0.684211
RAD51B	-0.141494	0.682749
FN1	-0.143084	0.681287
RECK	-0.144674	0.679825
EML1	-0.146264	0.678363
LARGE1	-0.147854	0.676901
PTPRB	-0.147861	0.675439
TENM3	-0.149444	0.673977
PTPRG	-0.151033	0.672515
BZW2	-0.152623	0.671053
PLXNA4	-0.154213	0.669591
CPE	-0.155803	0.668129
MAPT	-0.156431	0.666667
ST3GAL6	-0.157393	0.665205
GPC6	-0.16006	0.663743
BDH2	-0.160572	0.662281
ITPRID2	-0.162162	0.660819
SDC2	-0.163752	0.659357
KCNJ15	-0.164054	0.657895
ARHGEF26	-0.165342	0.656433
CLDN16	-0.166932	0.654971
LRP2	-0.167304	0.653509
FRK	-0.168521	0.652047
PHYHIPL	-0.170111	0.650585
BCL2	-0.171701	0.649123
SEMA3E	-0.173291	0.647661
ALPL	-0.173927	0.646199
PDE10A	-0.174881	0.644737
LMO2	-0.176471	0.643275
ABR	-0.17806	0.641813
LOC119056733	-0.17965	0.640351
AP1S3	-0.18124	0.638889
SAMD12	-0.18283	0.637427
ADCY5	-0.18442	0.635965
TSPAN7	-0.18601	0.634503
APBB2	-0.187599	0.633041
NRXN1	-0.190329	0.631579
ADAMTS2	-0.190779	0.630117
PRR35	-0.192369	0.628655
SYTL2	-0.192834	0.627193
BHMT	-0.193959	0.625731
ADAMTS3	-0.195548	0.624269
SLC7A8	-0.195711	0.622807
DTX1	-0.197138	0.621345
CHST10	-0.198728	0.619883
TEC	-0.200318	0.618421
GNAQ	-0.201908	0.616959
FBLN1	-0.202032	0.615497
SASH1	-0.203498	0.614035
DLC1	-0.204808	0.612573
DNM3	-0.205087	0.611111
WT1	-0.206677	0.609649
CDH11	-0.208267	0.608187
COL3A1	-0.209198	0.606725
KHK	-0.209694	0.605263
LOC119042780	-0.209857	0.603801
MCTP2	-0.211447	0.602339
MYH9	-0.213037	0.600877
DEPTOR	-0.214626	0.599415
SLC34A1	-0.214673	0.597953
ENG	-0.214781	0.596491
OLFML3	-0.216216	0.595029
LPIN1	-0.219171	0.593567
TNNT3	-0.219396	0.592105
IGF1R	-0.220986	0.590643
SLC9A2	-0.222576	0.589181
ACTN1	-0.224165	0.587719
ABCA1	-0.225755	0.586257
NPR1	-0.227345	0.584795
KALRN	-0.228935	0.583333
LRP1	-0.230525	0.581871
NPHS1	-0.232114	0.580409
SLCO3A1	-0.233704	0.578947
SRGAP2	-0.235294	0.577485
SLC12A2	-0.236884	0.576023
GLS	-0.238474	0.574561
ATP2C2	-0.240064	0.573099
FAM13A	-0.241653	0.571637
ABCC4	-0.242607	0.570175
STIM1	-0.243243	0.568713
CUNH2orf80	-0.244833	0.567251
RIMS2	-0.246423	0.565789
DST	-0.248013	0.564327
PCSK5	-0.248936	0.562865
ADAMTS17	-0.249603	0.561404
SKAP1	-0.251192	0.559942
NDRG1	-0.252216	0.55848
CRYL1	-0.252782	0.557018
PRKCH	-0.252976	0.555556
GUCY1B1	-0.254372	0.554094
GSTCD	-0.255962	0.552632
MTCL1	-0.257552	0.55117
LAMB1	-0.260731	0.549708
IGFBP5	-0.262321	0.548246
PC	-0.263911	0.546784
FGF14	-0.265501	0.545322
ARHGEF2	-0.267091	0.54386
ANKRD33B	-0.26868	0.542398
IL34	-0.27027	0.540936
TNS2	-0.27186	0.539474
FAM83B	-0.27345	0.538012
FMNL3	-0.27504	0.53655
STARD9	-0.27663	0.535088
LOC119061508	-0.278219	0.533626
GCNT1	-0.279809	0.532164
SLC2A1	-0.281399	0.530702
TENM2	-0.284579	0.52924
PODXL	-0.285083	0.527778
SRGAP1	-0.286169	0.526316
SPNS2	-0.287758	0.524854
CACNA2D3	-0.289348	0.523392
SGK1	-0.290938	0.52193
LTBP4	-0.291907	0.520468
NTRK2	-0.292528	0.519006
RPH3AL	-0.294118	0.517544
OSBPL10	-0.295707	0.516082
HPSE2	-0.300477	0.51462
USP53	-0.302067	0.513158
AGAP1	-0.303657	0.511696
WNK1	-0.305246	0.510234
ADGRG6	-0.306836	0.508772
SLIT3	-0.309938	0.50731
FOXP2	-0.310016	0.505848
MLLT3	-0.311606	0.504386
MRC2	-0.316104	0.502924
ARHGAP18	-0.316375	0.501462
EHD4	-0.317918	0.5
PITPNC1	-0.317965	0.498538
PIK3C2B	-0.319555	0.497076
CTNNA3	-0.321145	0.495614
RAB6B	-0.324324	0.494152
MECOM	-0.326651	0.49269
CHST11	-0.327504	0.491228
ATP2B2	-0.329094	0.489766
LHX1	-0.330684	0.488304
OSBPL3	-0.332273	0.486842
ATP8B1	-0.335453	0.48538
ENOX1	-0.337043	0.483918
RHCG	-0.338633	0.482456
PPP1R9A	-0.340223	0.480994
PDE8A	-0.341812	0.479532
GUCY1A1	-0.343402	0.47807
TCF7L1	-0.344992	0.476608
DNHD1	-0.346582	0.475146
ACMSD	-0.349762	0.473684
ZNF385B	-0.351351	0.472222
SORBS1	-0.352941	0.47076
HPGD	-0.354531	0.469298
COL4A3	-0.356121	0.467836
GALNT18	-0.357587	0.466374
CGNL1	-0.357711	0.464912
MAML3	-0.3593	0.46345
MAN1C1	-0.36089	0.461988
SLC4A4	-0.361379	0.460526
CTIF	-0.36248	0.459064
ADAMTS9	-0.36407	0.457602
FA2H	-0.36566	0.45614
ADAMTS5	-0.36725	0.454678
TMEM178A	-0.368839	0.453216
ATP6V1B1	-0.370135	0.451754
PIK3R1	-0.372019	0.450292
COL6A2	-0.373609	0.44883
PPP1R1A	-0.375199	0.447368
PPFIBP1	-0.376789	0.445906
HK1	-0.379968	0.444444
COLEC12	-0.379991	0.442982
PTPN14	-0.381558	0.44152
CLIC5	-0.382605	0.440058
TMEM207	-0.386328	0.438596
ITGB8	-0.387917	0.437135
GCLC	-0.389507	0.435673
PPP1R16B	-0.390608	0.434211
SOGA1	-0.391097	0.432749
PDE8B	-0.392687	0.431287
GK	-0.394277	0.429825
CORO2B	-0.397456	0.428363
ARHGAP26	-0.398565	0.426901
SEMA3D	-0.400636	0.425439
PDZK1	-0.400768	0.423977
CERS6	-0.402226	0.422515
PAPSS2	-0.403816	0.421053
DOCK6	-0.405405	0.419591
MIOX	-0.405785	0.418129
COBLL1	-0.407352	0.416667
MEGF11	-0.408585	0.415205
CDH2	-0.410175	0.413743
STXBP6	-0.410384	0.412281
GPRIN3	-0.411765	0.410819
GPC5	-0.413355	0.409357
EPS8	-0.414944	0.407895
ENTPD1	-0.418124	0.406433
PRODH2	-0.419528	0.404971
BLNK	-0.419714	0.403509
KCNJ10	-0.424483	0.402047
LOC119053698	-0.426073	0.400585
PTPRD	-0.42719	0.399123
SHROOM4	-0.429253	0.397661
TIMP3	-0.430843	0.396199
PLCL1	-0.431013	0.394737
PKP4	-0.432432	0.393275
TMPRSS2	-0.434022	0.391813
NRP2	-0.435612	0.390351
ADAMTS6	-0.437202	0.388889
NRG1	-0.438792	0.387427
RBFOX1	-0.440382	0.385965
SLC5A8	-0.441971	0.384503
TIE1	-0.442398	0.383041
FLT1	-0.445136	0.381579
TSC22D1	-0.445151	0.380117
KCTD1	-0.446741	0.378655
TOM1L1	-0.448331	0.377193
MPPED2	-0.449921	0.375731
SLCO4C1	-0.45151	0.374269
PECAM1	-0.453775	0.372807
SIM2	-0.45469	0.371345
MTHFD1	-0.45787	0.369883
IQGAP2	-0.459459	0.368421
NEDD4L	-0.459638	0.366959
PDGFC	-0.46053	0.365497
ARL15	-0.461049	0.364035
SEMA6A	-0.461189	0.362573
UNC5D	-0.464229	0.361111
SH3RF1	-0.465819	0.359649
MME	-0.467409	0.358187
DIXDC1	-0.468998	0.356725
DTNA	-0.470588	0.355263
KIRREL1	-0.472178	0.353801
RHOJ	-0.473768	0.352339
RERG	-0.476948	0.350877
VEPH1	-0.478537	0.349415
TBC1D9	-0.481717	0.347953
P3H2	-0.483307	0.346491
HS6ST2	-0.484897	0.345029
CDK6	-0.486486	0.343567
STAMBPL1	-0.488076	0.342105
OXCT1	-0.489666	0.340643
RBMS1	-0.492846	0.339181
TBC1D4	-0.493125	0.337719
CADPS	-0.494436	0.336257
ARHGAP28	-0.496025	0.334795
TOX	-0.49677	0.333333
PDE7B	-0.497204	0.331871
CLTRN	-0.499205	0.330409
PDLIM5	-0.500795	0.328947
TPD52L1	-0.502385	0.327485
ANO1	-0.503975	0.326023
RAP1GAP2	-0.505564	0.324561
MAPK10	-0.507154	0.323099
SVOPL	-0.507224	0.321637
WIPF1	-0.508744	0.320175
PLA2R1	-0.510334	0.318713
LRMDA	-0.511924	0.317251
SLCO2A1	-0.513514	0.315789
ADGRL2	-0.515103	0.314327
ST6GAL1	-0.516693	0.312865
FILIP1L	-0.518283	0.311404
SLIT2	-0.521463	0.309942
CTNND2	-0.524642	0.30848
DPYD	-0.52489	0.307018
CCDC148	-0.527822	0.305556
KL	-0.529412	0.304094
AFF3	-0.531002	0.302632
EFNA5	-0.535034	0.30117
IGFBP7	-0.535771	0.299708
ARHGEF15	-0.537361	0.298246
INPP5J	-0.538951	0.296784
THSD7A	-0.540541	0.295322
KCNN3	-0.54213	0.29386
FGD5	-0.543418	0.292398
CNTNAP2	-0.54372	0.290936
FYN	-0.5469	0.289474
PTPRO	-0.547513	0.288012
LOC119036308	-0.54849	0.28655
PLCL2	-0.550079	0.285088
SCNN1G	-0.551669	0.283626
LBH	-0.554849	0.282164
STRIP2	-0.556439	0.280702
ACSL1	-0.55647	0.27924
SLC9A3	-0.558029	0.277778
PDGFRB	-0.559618	0.276316
ABCA9	-0.561208	0.274854
TRPM7	-0.564388	0.273392
RNF152	-0.565978	0.27193
NTN1	-0.567568	0.270468
SLC38A1	-0.569157	0.269006
DAPK1	-0.572337	0.267544
ADGRL4	-0.577107	0.266082
SLC25A21	-0.578696	0.26462
CADM1	-0.580286	0.263158
TMEM52B	-0.581876	0.261696
ANO6	-0.583466	0.260234
STXBP4	-0.585056	0.258772
DEFB1	-0.586645	0.25731
TEK	-0.587972	0.255848
ACACB	-0.588235	0.254386
EDNRA	-0.589825	0.252924
C7	-0.592315	0.251462
NPNT	-0.594595	0.25
FXYD2	-0.596184	0.248538
KLHL3	-0.597006	0.247076
XYLT1	-0.600954	0.245614
LRRFIP1	-0.602544	0.244152
ARHGAP31	-0.604134	0.24269
ADARB1	-0.607313	0.241228
RHOBTB1	-0.610493	0.239766
PKHD1	-0.612083	0.238304
PDGFD	-0.613672	0.236842
DSE	-0.618442	0.23538
CPM	-0.620032	0.233918
ALDOB	-0.621622	0.232456
TSPAN18	-0.624801	0.230994
TBC1D1	-0.626244	0.229532
FIGN	-0.627981	0.22807
DNAJC12	-0.629571	0.226608
ARHGEF3	-0.631161	0.225146
EFHD1	-0.63275	0.223684
GHR	-0.63434	0.222222
PLEKHG1	-0.63593	0.22076
RFTN1	-0.638016	0.219298
EPB41L2	-0.642289	0.217836
CDKL1	-0.645469	0.216374
HSD11B2	-0.647059	0.214912
PDK1	-0.648649	0.21345
MFSD4A	-0.650238	0.211988
LOC119064549	-0.651828	0.210526
GRB14	-0.653418	0.209064
RGL3	-0.655008	0.207602
PID1	-0.658188	0.20614
AGTR1	-0.659777	0.204678
COL12A1	-0.661367	0.203216
NOSTRIN	-0.662957	0.201754
NAALADL2	-0.666137	0.200292
GALNT17	-0.670906	0.19883
ANK3	-0.672093	0.197368
LYVE1	-0.672496	0.195906
PYROXD2	-0.675676	0.194444
CTSC	-0.677266	0.192982
COL6A1	-0.678855	0.19152
CNNM2	-0.680445	0.190058
PDZD2	-0.682035	0.188596
FREM2	-0.683625	0.187135
HIP1	-0.685215	0.185673
ME3	-0.686804	0.184211
CPEB3	-0.689984	0.182749
CLIC4	-0.691574	0.181287
PTER	-0.693164	0.179825
SCTR	-0.696343	0.178363
ADGRF5	-0.700384	0.176901
EFEMP1	-0.701113	0.175439
RCBTB1	-0.702703	0.173977
SLC26A2	-0.710652	0.172515
SLC8A1	-0.712242	0.171053
BCAS1	-0.713831	0.169591
MCF2L	-0.715421	0.168129
DPEP1	-0.718601	0.166667
PLPP3	-0.720191	0.165205
DCN	-0.721781	0.163743
PTPRM	-0.72337	0.162281
NHS	-0.72496	0.160819
SLC6A6	-0.72814	0.159357
ATP6V0A4	-0.729365	0.157895
SORCS3	-0.72973	0.156433
GUCY1A2	-0.73132	0.154971
EPHA7	-0.734499	0.153509
ADD3	-0.737679	0.152047
KCNK5	-0.739269	0.150585
PBX1	-0.740859	0.149123
SH3D19	-0.742448	0.147661
TRPM6	-0.744038	0.146199
PSD3	-0.747218	0.144737
SCNN1A	-0.748808	0.143275
KANSL1L	-0.750397	0.141813
SLC16A7	-0.752561	0.140351
CATSPERG	-0.753577	0.138889
STK32A	-0.755167	0.137427
CASR	-0.756757	0.135965
SH3BP5	-0.758347	0.134503
LAMA4	-0.761526	0.133041
BICDL1	-0.763116	0.131579
ADAMTS12	-0.764706	0.130117
LAMA1	-0.769475	0.128655
GRIP1	-0.774245	0.127193
MAP3K13	-0.775835	0.125731
TNFAIP8	-0.777424	0.124269
DTNB	-0.779014	0.122807
SHANK3	-0.782194	0.121345
NCKAP5	-0.783784	0.119883
SYNE1	-0.785374	0.118421
ARHGAP24	-0.786963	0.116959
FMN1	-0.788553	0.115497
SGPP2	-0.790143	0.114035
CUNH1orf21	-0.794913	0.112573
MYO1B	-0.796502	0.111111
RASGRF2	-0.798092	0.109649
RGS6	-0.799682	0.108187
TACC1	-0.801272	0.106725
PAH	-0.802862	0.105263
B4GALNT3	-0.804452	0.103801
GRK5	-0.806041	0.102339
CDK14	-0.807631	0.100877
EPB41L4A	-0.809221	0.0994152
PPARGC1A	-0.810811	0.0979532
SPOCK1	-0.812401	0.0964912
SDSL	-0.81399	0.0950292
SLC12A3	-0.81558	0.0935673
DCDC2	-0.81876	0.0921053
FHL2	-0.82035	0.0906433
HECW2	-0.82194	0.0891813
TRIM2	-0.823529	0.0877193
PTGER3	-0.825119	0.0862573
PAX2	-0.826709	0.0847953
ZBTB7C	-0.829889	0.0833333
NUAK1	-0.831479	0.0818713
ARHGEF18	-0.834658	0.0804094
FRAS1	-0.837838	0.0789474
PDE1A	-0.839823	0.0774854
WDR72	-0.844197	0.0760234
FMNL2	-0.847377	0.0745614
PIWIL4	-0.848967	0.0730994
CLSTN2	-0.850556	0.0716374
FRY	-0.852146	0.0701754
GNG7	-0.855326	0.0687135
STK39	-0.856916	0.0672515
SLC43A1	-0.858506	0.0657895
FOXP1	-0.860095	0.0643275
LAMA2	-0.861685	0.0628655
EMCN	-0.863275	0.0614035
EGF	-0.866129	0.0599415
KCNJ1	-0.868045	0.0584795
PDE3A	-0.871224	0.0570175
DAAM2	-0.877583	0.0555556
RIPOR3	-0.879173	0.0540936
KHDRBS2	-0.882353	0.0526316
FRMD3	-0.883943	0.0511696
TMEM72	-0.890302	0.0497076
RAPGEF5	-0.895072	0.0482456
RASGEF1B	-0.898251	0.0467836
WNK4	-0.899841	0.0453216
LMO7	-0.903021	0.0438596
SVEP1	-0.90461	0.0423977
VAV3	-0.9062	0.0409357
NAV2	-0.90779	0.0394737
SLC16A9	-0.90938	0.0380117
SLC12A1	-0.91097	0.0365497
RUNX2	-0.917329	0.0350877
CPED1	-0.923688	0.0336257
ZFHX3	-0.928458	0.0321637
PAX8	-0.934817	0.0307018
HOXD3	-0.937997	0.0292398
ZBTB16	-0.939587	0.0277778
TRERF1	-0.945946	0.0263158
GATA3	-0.952305	0.0248538
TFCP2L1	-0.953895	0.0233918
HIVEP2	-0.958665	0.0219298
PRDM16	-0.960254	0.0204678
LMX1B	-0.963434	0.0190058
DACH1	-0.971383	0.0175439
GRHL2	-0.972973	0.0160819
SALL3	-0.974563	0.0146199
SATB2	-0.976153	0.0131579
MEF2C	-0.977742	0.0116959
KLF7	-0.979332	0.0102339
TOX3	-0.984102	0.00877193
ESRRB	-0.985692	0.00730994
MEIS1	-0.987281	0.00584795
SIM1	-0.988871	0.00438596
TFAP2B	-0.992051	0.00292398
ESRRG	-0.99841	0.00146199

[truncated: 3 more sheets: FigS11B, FigS12B_bot, FigS12B_top]
